# Supplementary material for: Proteomic analysis reveals that aging rabbit vocal folds are more vulnerable to changes caused by systemic dehydration
Source: BMC Genomics. 2022 Nov 21;23:762. doi: 10.1186/s12864-022-08975-x (PMC9677652; doi:10.1186/s12864-022-08975-x)
Supplement: Supplementary file 1 — Additional file 1. [file 12864_2022_8975_MOESM1_ESM.xlsx]

## Sheet: a. main effect_age
Table S1a. Proteins significantly affected by age.
Gene symbol or Protein ID	Two-way ANOVA p value Group2 (age)	Two-way ANOVA p value Group3 (hydration status)	Two-way ANOVA p value (interaction)	Average LFQ older-control	Average LFQ older-dehydrated	Average LFQ young-control	Average LFQ young-dehydrated	Protein IDs	Fasta headers
UCHL1	2.58594e-05	0.493131	0.748268	28.1277	27.9426	27.0567	26.9892	G1TIZ1;A0A5F9DB92;A0A5F9CHL4	tr|G1TIZ1|G1TIZ1_RABIT Ubiquitin carboxyl-terminal hydrolase OS=Oryctolagus cuniculus OX=9986 GN=UCHL1 PE=3 SV=1;tr|A0A5F9DB92|A0A5F9DB92_RABIT Ubiquitin carboxyl-terminal hydrolase OS=Oryctolagus cuniculus OX=9986 GN=UCHL1 PE=3 SV=1;tr|A0A5F9CHL4|A0A5F9CH
DES	4.13075e-05	0.675118	0.179397	31.1797	31.0164	30.5636	30.6505	B7NZH1;G1SEF9;G1U6Z8	tr|B7NZH1|B7NZH1_RABIT Desmin (Predicted) OS=Oryctolagus cuniculus OX=9986 GN=DES PE=3 SV=1;tr|G1SEF9|G1SEF9_RABIT IF rod domain-containing protein OS=Oryctolagus cuniculus OX=9986 GN=DES PE=3 SV=2
MYL4	7.72888e-05	0.438963	0.165262	21.9873	23.2611	25.768	25.3952	G1T021;A0A5F9CVL7	tr|G1T021|G1T021_RABIT Myosin light chain 4 OS=Oryctolagus cuniculus OX=9986 GN=MYL4 PE=4 SV=1;tr|A0A5F9CVL7|A0A5F9CVL7_RABIT Myosin light chain 4 OS=Oryctolagus cuniculus OX=9986 GN=MYL4 PE=4 SV=1
FBLN5	0.000142758	0.0107175	0.012465	24.3045	26.6323	27.5383	27.5675	A0A5F9D150;G1T4W4;A0A5F9C2W9	tr|A0A5F9D150|A0A5F9D150_RABIT Fibulin 5 OS=Oryctolagus cuniculus OX=9986 GN=FBLN5 PE=4 SV=1;tr|G1T4W4|G1T4W4_RABIT Fibulin 5 OS=Oryctolagus cuniculus OX=9986 GN=FBLN5 PE=4 SV=1;tr|A0A5F9C2W9|A0A5F9C2W9_RABIT Fibulin 5 OS=Oryctolagus cuniculus OX=9986 GN=F
TCAP	0.000169243	0.0863271	0.657199	26.4672	26.2079	25.8725	25.7165	G1TXP9	tr|G1TXP9|G1TXP9_RABIT Titin-cap OS=Oryctolagus cuniculus OX=9986 GN=TCAP PE=4 SV=2
GSR	0.000316768	0.808144	0.632183	28.0847	28.0333	27.7377	27.7546	G1TD98;U3KP75	tr|G1TD98|G1TD98_RABIT Glutathione-disulfide reductase OS=Oryctolagus cuniculus OX=9986 GN=GSR PE=4 SV=2;tr|U3KP75|U3KP75_RABIT Glutathione-disulfide reductase OS=Oryctolagus cuniculus OX=9986 GN=GSR PE=4 SV=2
PROB1	0.000548476	0.1717	0.330961	24.5489	24.5069	24.2435	24.0036	G1SS20	tr|G1SS20|G1SS20_RABIT Proline rich basic protein 1 OS=Oryctolagus cuniculus OX=9986 GN=PROB1 PE=4 SV=2
NQO1	0.00060813	0.429897	0.74903	28.2499	28.168	27.6091	27.4167	G1SLQ3;U3KNP2;A0A5F9CPG4;A0A5F9DU33	tr|G1SLQ3|G1SLQ3_RABIT NAD(P)H quinone dehydrogenase 1 OS=Oryctolagus cuniculus OX=9986 GN=NQO1 PE=4 SV=2;tr|U3KNP2|U3KNP2_RABIT NAD(P)H quinone dehydrogenase 1 OS=Oryctolagus cuniculus OX=9986 GN=NQO1 PE=4 SV=1;tr|A0A5F9CPG4|A0A5F9CPG4_RABIT NAD(P)H quino
A0A5F9DQ04	0.000665005	0.239647	0.149991	27.2637	27.6052	26.9564	26.9203	A0A5F9DQ04	tr|A0A5F9DQ04|A0A5F9DQ04_RABIT Carn_acyltransf domain-containing protein OS=Oryctolagus cuniculus OX=9986 PE=4 SV=1
MYL2	0.000690331	0.0155518	0.0024478	22.7557	26.9423	28.1047	27.5315	G1TFQ4;A0A5F9C3X2;A0A5F9C4V4	tr|G1TFQ4|G1TFQ4_RABIT Myosin regulatory light chain 2, ventricular/cardiac muscle isoform OS=Oryctolagus cuniculus OX=9986 GN=MYL2 PE=4 SV=2;tr|A0A5F9C3X2|A0A5F9C3X2_RABIT Myosin regulatory light chain 2, ventricular/cardiac muscle isoform OS=Oryctolagus
A5HC45	0.000898044	0.469414	0.801934	28.9605	29.0276	28.3744	28.512	A5HC45;A0A5F9CS43	tr|A5HC45|A5HC45_RABIT Cathepsin D (Fragment) OS=Oryctolagus cuniculus OX=9986 PE=2 SV=1
USP9X	0.000906859	0.0532366	0.212236	25.9952	25.5456	26.3346	26.2309	G1TEW4;A0A5F9CFU6;A0A5F9D4B8;A0A5F9C6U0;A0A5F9DKA9	tr|G1TEW4|G1TEW4_RABIT Ubiquitin specific peptidase 9 X-linked OS=Oryctolagus cuniculus OX=9986 GN=USP9X PE=3 SV=2;tr|A0A5F9CFU6|A0A5F9CFU6_RABIT Ubiquitin specific peptidase 9 X-linked OS=Oryctolagus cuniculus OX=9986 GN=USP9X PE=3 SV=1;tr|A0A5F9D4B8|A0A5
SORBS1	0.000971691	0.0469528	0.902963	24.0874	24.477	23.3015	23.739	G1T5V5;A0A5F9CJZ8;A0A5F9DE17;A0A5F9DB33;A0A5F9CAY9;A0A5F9DHV3;A0A5F9C6R6	tr|G1T5V5|G1T5V5_RABIT Sorbin and SH3 domain containing 1 OS=Oryctolagus cuniculus OX=9986 GN=SORBS1 PE=4 SV=2;tr|A0A5F9CJZ8|A0A5F9CJZ8_RABIT Sorbin and SH3 domain containing 1 OS=Oryctolagus cuniculus OX=9986 GN=SORBS1 PE=4 SV=1;tr|A0A5F9DE17|A0A5F9DE17_R
LOC100349285	0.001025	0.337389	0.0230393	27.6433	26.6318	25.718	26.155	A0A5F9CKE3;A0A5F9DNH1;G1T6Q8;A0A5F9CGZ7;A0A5F9CUL2	tr|A0A5F9CKE3|A0A5F9CKE3_RABIT Ferritin OS=Oryctolagus cuniculus OX=9986 PE=3 SV=1;tr|A0A5F9DNH1|A0A5F9DNH1_RABIT Ferritin OS=Oryctolagus cuniculus OX=9986 PE=3 SV=1;tr|G1T6Q8|G1T6Q8_RABIT Ferritin OS=Oryctolagus cuniculus OX=9986 PE=3 SV=2
CA2	0.00103931	0.746441	0.29947	27.9755	27.7573	28.401	28.5166	A0A5F9C332;A0A5F9CGC8	tr|A0A5F9C332|A0A5F9C332_RABIT Carbonic anhydrase 2 OS=Oryctolagus cuniculus OX=9986 GN=CA2 PE=3 SV=1;tr|A0A5F9CGC8|A0A5F9CGC8_RABIT Carbonic anhydrase 2 OS=Oryctolagus cuniculus OX=9986 GN=CA2 PE=3 SV=1
FMC1-LUC7L2	0.00118178	0.403878	0.57877	24.921	24.3169	34.2049	31.2403	A0A5F9C9V2	tr|A0A5F9C9V2|A0A5F9C9V2_RABIT FMC1-LUC7L2 readthrough OS=Oryctolagus cuniculus OX=9986 GN=FMC1-LUC7L2 PE=4 SV=1
COL18A1	0.00148921	0.000194791	0.00104993	22.5211	24.6271	24.4849	24.6719	G1TVH4	tr|G1TVH4|G1TVH4_RABIT Endostatin domain-containing protein OS=Oryctolagus cuniculus OX=9986 PE=4 SV=2
GPX1	0.00181494	0.0201802	0.791908	28.7641	28.9951	28.4895	28.6766	G1SPZ7;G1T569	tr|G1SPZ7|G1SPZ7_RABIT Glutathione peroxidase OS=Oryctolagus cuniculus OX=9986 GN=GPX1 PE=3 SV=2;tr|G1T569|G1T569_RABIT Uncharacterized protein OS=Oryctolagus cuniculus OX=9986 PE=4 SV=2
LMNB1	0.00221132	0.5486	0.820934	25.9601	26.0572	26.3988	26.4428	G1ST69;A0A5F9DJQ0;A0A5F9CK54;A0A5F9DT04;A0A5F9C4B1	tr|G1ST69|G1ST69_RABIT Lamin B1 OS=Oryctolagus cuniculus OX=9986 GN=LMNB1 PE=3 SV=2;tr|A0A5F9DJQ0|A0A5F9DJQ0_RABIT Lamin B1 OS=Oryctolagus cuniculus OX=9986 GN=LMNB1 PE=3 SV=1;tr|A0A5F9CK54|A0A5F9CK54_RABIT Lamin B1 OS=Oryctolagus cuniculus OX=9986 GN=LMNB
TXNRD1	0.00223748	0.258437	0.614236	25.7066	25.6724	25.5503	25.4624	A0A5F9CAE5;A0A5F9DJ34;A0A5F9DID0;G1SKS9	tr|A0A5F9CAE5|A0A5F9CAE5_RABIT Uncharacterized protein OS=Oryctolagus cuniculus OX=9986 GN=TXNRD1 PE=3 SV=1;tr|A0A5F9DJ34|A0A5F9DJ34_RABIT. Thioredoxin Reductase 1. Uncharacterized protein OS=Oryctolagus cuniculus OX=9986 GN=TXNRD1 PE=3 SV=1;tr|A0A5F9DID0|A0A5F9DID0_RABIT Uncharact
HAPLN1	0.00243323	0.976124	0.616632	22.8652	23.121	25.0355	24.7472	G1SHY5;A0A5F9CJJ2	tr|G1SHY5|G1SHY5_RABIT Hyaluronan and proteoglycan link protein 1 OS=Oryctolagus cuniculus OX=9986 GN=HAPLN1 PE=4 SV=1
CRYL1	0.00261373	0.537017	0.542923	26.177	26.1785	25.5218	25.719	A0A5F9CM74;G1T5F8;A0A5F9D446	tr|A0A5F9CM74|A0A5F9CM74_RABIT Lambda-crystallin OS=Oryctolagus cuniculus OX=9986 GN=CRYL1 PE=4 SV=1;tr|G1T5F8|G1T5F8_RABIT Lambda-crystallin OS=Oryctolagus cuniculus OX=9986 GN=CRYL1 PE=4 SV=2;tr|A0A5F9D446|A0A5F9D446_RABIT Lambda-crystallin OS=Oryctolagu
DNM3	0.00262429	0.0705728	0.543933	22.2506	21.7357	23.8894	22.8858	A0A5F9CC60;A0A5F9CS32;G1SQ38;A0A5F9CPB0;A0A5F9DJH0	tr|A0A5F9CC60|A0A5F9CC60_RABIT Dynamin 3 OS=Oryctolagus cuniculus OX=9986 GN=DNM3 PE=3 SV=1;tr|A0A5F9CS32|A0A5F9CS32_RABIT Dynamin 3 OS=Oryctolagus cuniculus OX=9986 GN=DNM3 PE=3 SV=1;tr|G1SQ38|G1SQ38_RABIT Dynamin 3 OS=Oryctolagus cuniculus OX=9986 GN=DNM
COL14A1	0.00263961	0.394785	0.154409	26.9644	27.386	27.8748	27.7649	A0A5F9DVP3;A0A5F9CFU1;G1T933	tr|A0A5F9DVP3|A0A5F9DVP3_RABIT Collagen type XIV alpha 1 chain OS=Oryctolagus cuniculus OX=9986 GN=COL14A1 PE=4 SV=1;tr|A0A5F9CFU1|A0A5F9CFU1_RABIT Collagen type XIV alpha 1 chain OS=Oryctolagus cuniculus OX=9986 GN=COL14A1 PE=4 SV=1;tr|G1T933|G1T933_RABIT
CRMP1;DPYS;DPYSL3;DPYSL4	0.00285707	0.474287	0.20299	24.8885	24.7896	25.2227	25.5665	A0A5F9DCV7;G1TUH9;A0A5F9CYR7;A0A5F9CLG7;A0A5F9DPX6;A0A5F9DVP9;G1TVI6;G1TYJ3;A0A5F9CTG8;G1TQI2	tr|A0A5F9DCV7|A0A5F9DCV7_RABIT Dihydropyrimidinase like 3 OS=Oryctolagus cuniculus OX=9986 GN=DPYSL3 PE=4 SV=1;tr|G1TUH9|G1TUH9_RABIT Dihydropyrimidinase like 3 OS=Oryctolagus cuniculus OX=9986 GN=DPYSL3 PE=4 SV=2;tr|A0A5F9CYR7|A0A5F9CYR7_RABIT Dihydropyri
PPT1	0.0029412	0.00395611	0.0027971	24.9336	24.8812	22.5263	24.7883	G1T437;A0A5F9DUD6;A0A5F9CUS9	tr|G1T437|G1T437_RABIT Palmitoyl-protein thioesterase 1 OS=Oryctolagus cuniculus OX=9986 GN=PPT1 PE=4 SV=1;tr|A0A5F9DUD6|A0A5F9DUD6_RABIT Palmitoyl-protein thioesterase 1 OS=Oryctolagus cuniculus OX=9986 GN=PPT1 PE=4 SV=1;tr|A0A5F9CUS9|A0A5F9CUS9_RABIT Pal
ITGA7	0.00328611	0.0909256	0.527455	24.6525	24.9755	24.2977	24.4495	G1U8D4;A0A5F9C6C3;A0A5F9DKL6	tr|G1U8D4|G1U8D4_RABIT Integrin subunit alpha 7 OS=Oryctolagus cuniculus OX=9986 GN=ITGA7 PE=3 SV=3;tr|A0A5F9C6C3|A0A5F9C6C3_RABIT Integrin subunit alpha 7 OS=Oryctolagus cuniculus OX=9986 GN=ITGA7 PE=3 SV=1;tr|A0A5F9DKL6|A0A5F9DKL6_RABIT Integrin subunit
BGN	0.0033694	0.130208	0.750807	29.0112	29.3825	27.9197	28.4806	U3KML1;A0A5F9C7D1;A0A5F9CUW1;G1U0A4;A0A5F9D9Y0	tr|U3KML1|U3KML1_RABIT Biglycan OS=Oryctolagus cuniculus OX=9986 GN=BGN PE=3 SV=1;tr|A0A5F9C7D1|A0A5F9C7D1_RABIT Biglycan OS=Oryctolagus cuniculus OX=9986 GN=BGN PE=3 SV=1;tr|A0A5F9CUW1|A0A5F9CUW1_RABIT Biglycan OS=Oryctolagus cuniculus OX=9986 GN=BGN PE=3
SYNM	0.00394343	0.170691	0.341662	27.4805	27.2407	27.046	27.0011	G1SJI4;Q8HZR4	tr|G1SJI4|G1SJI4_RABIT Uncharacterized protein OS=Oryctolagus cuniculus OX=9986 PE=4 SV=2
HADHB	0.00509995	0.681376	0.3144	28.9198	28.9805	28.7187	28.576	G1SCE7;A0A5F9CKN2;A0A5F9DPI1	tr|G1SCE7|G1SCE7_RABIT Uncharacterized protein OS=Oryctolagus cuniculus OX=9986 GN=HADHB PE=3 SV=1;tr|A0A5F9CKN2|A0A5F9CKN2_RABIT Uncharacterized protein OS=Oryctolagus cuniculus OX=9986 GN=HADHB PE=3 SV=1;tr|A0A5F9DPI1|A0A5F9DPI1_RABIT Uncharacterized pro
FRP	0.00546155	0.106006	0.290807	26.0348	26.2897	26.4305	26.4866	G1TAN9;A0A5F9DMI1;A0A5F9D787;A0A5F9C2N6;A0A5F9D477;A0A5F9CN13;A0A5F9C9T7;A0A5F9CFS4	tr|G1TAN9|G1TAN9_RABIT Cytoplasmic aconitate hydratase OS=Oryctolagus cuniculus OX=9986 GN=ACO1 PE=3 SV=2;tr|A0A5F9DMI1|A0A5F9DMI1_RABIT Cytoplasmic aconitate hydratase OS=Oryctolagus cuniculus OX=9986 GN=ACO1 PE=4 SV=1;tr|A0A5F9D787|A0A5F9D787_RABIT Cytop
AIFM2	0.00550562	0.797978	0.415361	25.269	25.3293	25.0346	24.9197	G1SM02	tr|G1SM02|G1SM02_RABIT Apoptosis inducing factor mitochondria associated 2 OS=Oryctolagus cuniculus OX=9986 GN=AIFM2 PE=4 SV=2
CST3	0.00555925	0.419102	0.810075	26.9814	26.9278	26.7176	26.6191	G1SUE4;A0A5F9CA48	tr|G1SUE4|G1SUE4_RABIT Cystatin-C OS=Oryctolagus cuniculus OX=9986 GN=CST3 PE=4 SV=2;tr|A0A5F9CA48|A0A5F9CA48_RABIT Cystatin-C OS=Oryctolagus cuniculus OX=9986 GN=CST3 PE=4 SV=1
EIF4B	0.00564916	0.000591148	0.0021537	24.7383	22.7666	24.5409	24.3929	A0A5F9DCT3;G1T5H8;A0A5F9C5X9;A0A5F9CUR2	tr|A0A5F9DCT3|A0A5F9DCT3_RABIT Eukaryotic translation initiation factor 4B OS=Oryctolagus cuniculus OX=9986 GN=EIF4B PE=4 SV=1;tr|G1T5H8|G1T5H8_RABIT Eukaryotic translation initiation factor 4B OS=Oryctolagus cuniculus OX=9986 GN=EIF4B PE=4 SV=2;tr|A0A5F9C
AGPAT5	0.00621557	0.471997	0.0647945	22.4626	24.1047	25.6416	24.8926	G1SX71	tr|G1SX71|G1SX71_RABIT Acyltransf_C domain-containing protein OS=Oryctolagus cuniculus OX=9986 PE=4 SV=3
TNNI1	0.00648661	0.365801	0.0175431	23.4088	25.4604	26.8358	25.8587	G1SZ90;A0A5F9CAS2	tr|G1SZ90|G1SZ90_RABIT Troponin I, slow skeletal muscle OS=Oryctolagus cuniculus OX=9986 GN=TNNI1 PE=4 SV=3
TNS1	0.00666043	0.365881	0.505542	25.5969	25.6159	25.3074	25.43	A0A5F9CKB4;G1SGI6;A0A5F9CNQ6;A0A5F9C8Q6;A0A5F9DUA7;A0A5F9CE78;A0A5F9DCE1	tr|A0A5F9CKB4|A0A5F9CKB4_RABIT Tensin 1 OS=Oryctolagus cuniculus OX=9986 GN=TNS1 PE=4 SV=1;tr|G1SGI6|G1SGI6_RABIT Tensin 1 OS=Oryctolagus cuniculus OX=9986 GN=TNS1 PE=4 SV=2;tr|A0A5F9CNQ6|A0A5F9CNQ6_RABIT Tensin 1 OS=Oryctolagus cuniculus OX=9986 GN=TNS1 P
ATP5J	0.00674946	0.896123	0.0732018	29.8224	29.9856	29.7445	29.6026	G1U8J5;A0A5F9DRC7;A0A5F9D811;A0A5F9DST8	tr|G1U8J5|G1U8J5_RABIT ATP synthase-coupling factor 6, mitochondrial OS=Oryctolagus cuniculus OX=9986 GN=LOC100344154 PE=3 SV=1;tr|A0A5F9DRC7|A0A5F9DRC7_RABIT ATP synthase-coupling factor 6, mitochondrial OS=Oryctolagus cuniculus OX=9986 GN=LOC100344154 PE
ASPN	0.0070292	0.0111257	0.65506	26.4225	27.1813	25.8371	26.3859	G1U4P8;A0A5F9CLG2	tr|G1U4P8|G1U4P8_RABIT Asporin OS=Oryctolagus cuniculus OX=9986 GN=ASPN PE=3 SV=1
DPP3	0.00715345	0.245073	0.435156	27.309	27.0921	27.5421	27.4983	G1T090;G1TPL7	tr|G1T090|G1T090_RABIT Dipeptidyl peptidase 3 OS=Oryctolagus cuniculus OX=9986 GN=DPP3 PE=3 SV=2;tr|G1TPL7|G1TPL7_RABIT Dipeptidyl peptidase 3 OS=Oryctolagus cuniculus OX=9986 GN=DPP3 PE=3 SV=2
MYH10	0.00746061	0.52566	0.856233	24.4866	24.3212	25.0442	24.952	G1TC33;A0A5F9DGW4;A0A5F9CXR1;Q95KK7	tr|G1TC33|G1TC33_RABIT Myosin heavy chain 10 OS=Oryctolagus cuniculus OX=9986 GN=MYH10 PE=3 SV=2;tr|A0A5F9DGW4|A0A5F9DGW4_RABIT Myosin heavy chain 10 OS=Oryctolagus cuniculus OX=9986 GN=MYH10 PE=3 SV=1;tr|A0A5F9CXR1|A0A5F9CXR1_RABIT Myosin heavy chain 10 O
MYL6B	0.0076813	0.210076	0.0263905	26.4686	28.2735	29.1995	28.6564	G1TDJ5;A0A5F9CQH5	tr|G1TDJ5|G1TDJ5_RABIT Uncharacterized protein OS=Oryctolagus cuniculus OX=9986 GN=LOC100349824 PE=4 SV=1;tr|A0A5F9CQH5|A0A5F9CQH5_RABIT Uncharacterized protein OS=Oryctolagus cuniculus OX=9986 GN=LOC100349824 PE=4 SV=1
LOC103350776	0.00770355	0.0428585	0.079879	25.2341	25.0645	24.7288	22.6086	G1TZC1;U3KNP9	tr|G1TZC1|G1TZC1_RABIT Uncharacterized protein OS=Oryctolagus cuniculus OX=9986 GN=LOC103350776 PE=4 SV=2
CUL3	0.00781652	0.133913	0.607739	24.7118	24.5961	25.1041	24.8729	G1SZR6;A0A5F9CCH5;A0A5F9DPU2;A0A5F9CG34;A0A5F9DN96	tr|G1SZR6|G1SZR6_RABIT Cullin 3 OS=Oryctolagus cuniculus OX=9986 GN=CUL3 PE=3 SV=2;tr|A0A5F9CCH5|A0A5F9CCH5_RABIT Cullin 3 OS=Oryctolagus cuniculus OX=9986 GN=CUL3 PE=3 SV=1;tr|A0A5F9DPU2|A0A5F9DPU2_RABIT Cullin 3 OS=Oryctolagus cuniculus OX=9986 GN=CUL3 P
HADHA	0.00805484	0.564016	0.879257	29.0605	29.1279	28.8062	28.8456	A0A5F9CNV6;G1SXX5;A0A5F9DD97;A0A5F9DH69	tr|A0A5F9CNV6|A0A5F9CNV6_RABIT Hydroxyacyl-CoA dehydrogenase trifunctional multienzyme complex subunit alpha OS=Oryctolagus cuniculus OX=9986 GN=HADHA PE=3 SV=1;tr|G1SXX5|G1SXX5_RABIT Hydroxyacyl-CoA dehydrogenase trifunctional multienzyme complex subunit
RAB39A;RAB6A;RAB6B	0.00813357	0.0118731	0.0153498	28.0343	24.3405	28.0613	27.9801	G1SWY0;A0A5F9DB45;A0A5F9D2R4;G1SX70;A0A5F9DRI8;A0A5F9DL59;A0A5F9DHF9;A0A5F9C850;G1TZG4	tr|G1SWY0|G1SWY0_RABIT RAB6A, member RAS oncogene family OS=Oryctolagus cuniculus OX=9986 GN=RAB6A PE=4 SV=1;tr|A0A5F9DB45|A0A5F9DB45_RABIT RAB6A, member RAS oncogene family OS=Oryctolagus cuniculus OX=9986 GN=RAB6A PE=4 SV=1;tr|A0A5F9D2R4|A0A5F9D2R4_RABIT
HIST1H3E;HIST1H3H	0.00824656	0.563361	0.851262	22.8057	22.538	24.93	24.4068	G1TWR1;G1TQ90;G1TXT1;G1TX56	tr|G1TWR1|G1TWR1_RABIT Histone H3 OS=Oryctolagus cuniculus OX=9986 GN=LOC100345683 PE=3 SV=1;tr|G1TQ90|G1TQ90_RABIT Histone domain-containing protein OS=Oryctolagus cuniculus OX=9986 GN=LOC100344410 PE=3 SV=1;tr|G1TXT1|G1TXT1_RABIT Histone domain-containin
NEK9	0.00863354	0.620037	0.829124	22.7965	22.7261	23.5784	23.4002	G1SYU0	tr|G1SYU0|G1SYU0_RABIT NIMA related kinase 9 OS=Oryctolagus cuniculus OX=9986 GN=NEK9 PE=4 SV=2
aldDH	0.00908734	0.0483029	0.0953337	30.17	30.2016	30.2574	30.5999	Q75NJ2	tr|Q75NJ2|Q75NJ2_RABIT Aldehyde dehydrogenase OS=Oryctolagus cuniculus OX=9986 GN=aldDH PE=2 SV=1
SPG7	0.00967563	0.136615	0.038447	22.2444	23.0947	23.4371	23.2857	G1SZI0;A0A5F9CNE9;A0A5F9DB23;A0A5F9CGZ1	tr|G1SZI0|G1SZI0_RABIT SPG7 matrix AAA peptidase subunit, paraplegin OS=Oryctolagus cuniculus OX=9986 GN=SPG7 PE=4 SV=2;tr|A0A5F9CNE9|A0A5F9CNE9_RABIT SPG7 matrix AAA peptidase subunit, paraplegin OS=Oryctolagus cuniculus OX=9986 GN=SPG7 PE=4 SV=1;tr|A0A5F
UBR4	0.0100156	0.0402074	0.338248	24.7006	23.9535	25.1197	24.8328	G1SCY3	tr|G1SCY3|G1SCY3_RABIT Ubiquitin protein ligase E3 component n-recognin 4 OS=Oryctolagus cuniculus OX=9986 GN=UBR4 PE=4 SV=2
PTBP2	0.0104257	0.385287	0.00185553	23.4417	22.7267	21.6706	22.8476	A0A5F9D776;G1TE17	tr|A0A5F9D776|A0A5F9D776_RABIT Polypyrimidine tract binding protein 2 OS=Oryctolagus cuniculus OX=9986 GN=PTBP2 PE=4 SV=1;tr|G1TE17|G1TE17_RABIT Polypyrimidine tract binding protein 2 OS=Oryctolagus cuniculus OX=9986 GN=PTBP2 PE=4 SV=2
PITHD1	0.0106894	0.621335	0.281478	24.8037	24.9988	25.2933	25.2198	G1T5V2	tr|G1T5V2|G1T5V2_RABIT PITH domain containing 1 OS=Oryctolagus cuniculus OX=9986 GN=PITHD1 PE=4 SV=3
TNNI2	0.0110744	0.493297	0.359503	31.0723	31.0892	30.9467	30.8319	B7NZU2	tr|B7NZU2|B7NZU2_RABIT Troponin I (Predicted) (Fragment) OS=Oryctolagus cuniculus OX=9986 GN=TNNI2 PE=4 SV=1
CCBL2	0.0111073	0.54441	0.298923	25.8411	25.8899	25.6628	25.4805	A0A5F9DS44;G1STX7;A0A5F9CC31	tr|A0A5F9DS44|A0A5F9DS44_RABIT Kynurenine aminotransferase 3 OS=Oryctolagus cuniculus OX=9986 GN=KYAT3 PE=4 SV=1;tr|G1STX7|G1STX7_RABIT Kynurenine aminotransferase 3 OS=Oryctolagus cuniculus OX=9986 GN=KYAT3 PE=4 SV=2;tr|A0A5F9CC31|A0A5F9CC31_RABIT Kynuren
HSDL2	0.0111673	0.688207	0.920008	27.9365	27.9653	27.6616	27.7095	G1TCE9;A0A5F9DLG3;A0A5F9D2H9;A0A5F9C9L1;A0A5F9D557;A0A5F9DKA3;A0A5F9CLH3	tr|G1TCE9|G1TCE9_RABIT Hydroxysteroid dehydrogenase like 2 OS=Oryctolagus cuniculus OX=9986 GN=HSDL2 PE=4 SV=2;tr|A0A5F9DLG3|A0A5F9DLG3_RABIT Hydroxysteroid dehydrogenase like 2 OS=Oryctolagus cuniculus OX=9986 GN=HSDL2 PE=4 SV=1;tr|A0A5F9D2H9|A0A5F9D2H9_R
BST1	0.0112429	0.549201	0.90563	27.7091	27.5836	27.2038	27.1197	G1SHB7	tr|G1SHB7|G1SHB7_RABIT Bone marrow stromal cell antigen 1 OS=Oryctolagus cuniculus OX=9986 GN=BST1 PE=4 SV=3
FTL	0.011423	0.103753	0.397336	28.0689	26.5639	25.8815	25.3878	G1THL2	tr|G1THL2|G1THL2_RABIT Ferritin OS=Oryctolagus cuniculus OX=9986 PE=3 SV=2
NLRX1	0.012558	0.365454	0.58763	22.6875	22.3194	23.2241	23.1305	G1TY83	tr|G1TY83|G1TY83_RABIT NLR family member X1 OS=Oryctolagus cuniculus OX=9986 GN=NLRX1 PE=4 SV=2
CLEC3A	0.01279	0.294041	0.0597887	24.3206	22.9742	24.565	24.9694	G1SGA6	tr|G1SGA6|G1SGA6_RABIT C-type lectin domain family 3 member A OS=Oryctolagus cuniculus OX=9986 GN=CLEC3A PE=4 SV=2
COL4A2	0.013436	0.031143	0.179573	26.9418	27.556	26.7434	26.8983	A0A5F9DRG5;G1T548	tr|A0A5F9DRG5|A0A5F9DRG5_RABIT Collagen type IV alpha 2 chain OS=Oryctolagus cuniculus OX=9986 GN=COL4A2 PE=4 SV=1;tr|G1T548|G1T548_RABIT Collagen type IV alpha 2 chain OS=Oryctolagus cuniculus OX=9986 GN=COL4A2 PE=4 SV=2
TXN	0.0139676	0.702717	0.706737	28.8025	28.8018	28.5109	28.413	A0A5F9CW87;A0A5F9C1N8;A0A5F9DIE8;A0A5F9CF62;A0A5F9DTM3	tr|A0A5F9CW87|A0A5F9CW87_RABIT Thioredoxin OS=Oryctolagus cuniculus OX=9986 GN=TXN PE=3 SV=1;tr|A0A5F9C1N8|A0A5F9C1N8_RABIT Thioredoxin OS=Oryctolagus cuniculus OX=9986 GN=TXN PE=4 SV=1;tr|A0A5F9DIE8|A0A5F9DIE8_RABIT Thioredoxin OS=Oryctolagus cuniculus OX
SERPINH1	0.0141651	0.116511	0.214479	26.7132	27.1316	27.2988	27.3504	G1TV79	tr|G1TV79|G1TV79_RABIT SERPIN domain-containing protein OS=Oryctolagus cuniculus OX=9986 PE=3 SV=2
RAP1GAP2	0.014717	0.000635728	0.989708	25.8475	25.5951	25.6835	25.4294	G1T8R1	tr|G1T8R1|G1T8R1_RABIT Platelet-activating factor acetylhydrolase IB subunit alpha OS=Oryctolagus cuniculus OX=9986 GN=PAFAH1B1 PE=3 SV=1
MYH7	0.0148485	0.152202	0.145315	31.8889	33.044	33.5515	33.5411	G1TW48;A0A5F9D5A6;Q28699;Q6LEI8;Q9TTW2	tr|G1TW48|G1TW48_RABIT Myosin-7 OS=Oryctolagus cuniculus OX=9986 GN=MYH7 PE=3 SV=2;tr|A0A5F9D5A6|A0A5F9D5A6_RABIT Myosin-7 OS=Oryctolagus cuniculus OX=9986 GN=MYH7 PE=3 SV=1;tr|Q28699|Q28699_RABIT Beta cardiac myosin heavy chain (Fragment) OS=Oryctolagus c
NIT2	0.0157023	0.115162	0.566323	25.8738	25.6091	26.1125	25.9858	G1TXN1	tr|G1TXN1|G1TXN1_RABIT Nitrilase family member 2 OS=Oryctolagus cuniculus OX=9986 GN=NIT2 PE=4 SV=3
EIF4A2	0.0160046	0.0809454	0.0140801	27.5126	27.305	27.4981	27.5376	G1SN05;A0A5F9C8Y4;A0A5F9C3Q9;A0A5F9DJ50;A0A5F9C3B9;A0A5F9DHZ8;O02749;A0A5F9DN20	tr|G1SN05|G1SN05_RABIT Uncharacterized protein OS=Oryctolagus cuniculus OX=9986 GN=EIF4A2 PE=3 SV=1;tr|A0A5F9C8Y4|A0A5F9C8Y4_RABIT Uncharacterized protein OS=Oryctolagus cuniculus OX=9986 GN=EIF4A2 PE=3 SV=1;tr|A0A5F9C3Q9|A0A5F9C3Q9_RABIT Uncharacterized p
SNX9	0.0163163	0.575455	0.921338	22.3836	22.155	23.2461	23.0857	A0A5F9D8E5;G1T634;A0A5F9CDC8	tr|A0A5F9D8E5|A0A5F9D8E5_RABIT Sorting nexin OS=Oryctolagus cuniculus OX=9986 GN=SNX9 PE=3 SV=1;tr|G1T634|G1T634_RABIT Sorting nexin OS=Oryctolagus cuniculus OX=9986 GN=SNX9 PE=3 SV=2;tr|A0A5F9CDC8|A0A5F9CDC8_RABIT Sorting nexin 9 OS=Oryctolagus cuniculus
COL4A1	0.0164194	0.0867056	0.279222	27.3739	27.952	27.0938	27.2313	G1U9R7;Q7M2X2	tr|G1U9R7|G1U9R7_RABIT Collagen type IV alpha 1 chain OS=Oryctolagus cuniculus OX=9986 GN=COL4A1 PE=4 SV=2;tr|Q7M2X2|Q7M2X2_RABIT Collagen alpha 1(IV) chain (Fragment) OS=Oryctolagus cuniculus OX=9986 PE=4 SV=1
TLN2	0.0164463	0.111504	0.401705	24.9973	25.3257	24.7772	24.8829	G1T4P7;A0A5F9DFL0	tr|G1T4P7|G1T4P7_RABIT Talin 2 OS=Oryctolagus cuniculus OX=9986 GN=TLN2 PE=4 SV=2
FGL2	0.0165576	0.0904348	0.201932	24.5974	25.2268	24.3576	24.4515	G1T5W5	tr|G1T5W5|G1T5W5_RABIT Fibrinogen like 2 OS=Oryctolagus cuniculus OX=9986 GN=FGL2 PE=4 SV=1
PPFIBP1;PPFIBP2	0.0165647	0.186429	0.381896	22.2803	22.4316	22.8044	23.5239	A0A5F9DSP9;A0A5F9DI19;A0A5F9DRR7;A0A5F9DBB8;A0A5F9CY00;A0A5F9CN60;A0A5F9CSD1;G1TB45;A0A5F9CBY9;G1TNM4;A0A5F9D2P9;A0A5F9CDR5;A0A5F9DDC4;A0A5F9CVL6;A0A5F9DBS3;A0A5F9CB00;A0A5F9CVF2;A0A5F9CN41;A0A5F9DBG0	tr|A0A5F9DSP9|A0A5F9DSP9_RABIT PPFIA binding protein 1 OS=Oryctolagus cuniculus OX=9986 GN=PPFIBP1 PE=4 SV=1;tr|A0A5F9DI19|A0A5F9DI19_RABIT PPFIA binding protein 1 OS=Oryctolagus cuniculus OX=9986 GN=PPFIBP1 PE=4 SV=1;tr|A0A5F9DRR7|A0A5F9DRR7_RABIT PPFIA b
KHDRBS1	0.0166366	0.139279	0.928555	25.0712	24.9051	25.3824	25.1955	G1STI3;A0A5F9DAX3	tr|G1STI3|G1STI3_RABIT KH RNA binding domain containing, signal transduction associated 1 OS=Oryctolagus cuniculus OX=9986 GN=KHDRBS1 PE=4 SV=1;tr|A0A5F9DAX3|A0A5F9DAX3_RABIT KH RNA binding domain containing, signal transduction associated 1 OS=Oryctolagus
PPIA	0.0167007	0.402431	0.681705	29.1707	29.4113	29.7524	29.8356	A0A5F9CWB8;G1TC44	tr|A0A5F9CWB8|A0A5F9CWB8_RABIT Peptidyl-prolyl cis-trans isomerase OS=Oryctolagus cuniculus OX=9986 GN=PPIA PE=3 SV=1;tr|G1TC44|G1TC44_RABIT Peptidyl-prolyl cis-trans isomerase OS=Oryctolagus cuniculus OX=9986 GN=PPIA PE=3 SV=2
CLIP1	0.0167302	0.186467	0.900818	25.4615	25.2767	25.1208	24.9671	A0A5F9C2T0;G1SH95;A0A5F9CSU4;A0A5F9DA12;A0A5F9DT46;A0A5F9DKV3;A0A5F9CB37;REV__G1SKU7;REV__A0A5F9DAB3;REV__A0A5F9D6D4	tr|A0A5F9C2T0|A0A5F9C2T0_RABIT CAP-Gly domain containing linker protein 1 OS=Oryctolagus cuniculus OX=9986 GN=CLIP1 PE=4 SV=1;tr|G1SH95|G1SH95_RABIT CAP-Gly domain containing linker protein 1 OS=Oryctolagus cuniculus OX=9986 GN=CLIP1 PE=4 SV=2;tr|A0A5F9CSU
LOC100356968	0.0168866	0.0515413	0.272069	25.1459	25.5812	25.7795	27.2507	G1TSH8	tr|G1TSH8|G1TSH8_RABIT CSD domain-containing protein OS=Oryctolagus cuniculus OX=9986 PE=4 SV=2
COQ6	0.0178894	0.268983	0.109402	26.217	26.4835	26.1455	26.0942	A0A5F9DHE8;G1SRQ9;A0A5F9DAZ0	tr|A0A5F9DHE8|A0A5F9DHE8_RABIT Ubiquinone biosynthesis monooxygenase COQ6, mitochondrial OS=Oryctolagus cuniculus OX=9986 GN=COQ6 PE=3 SV=1;tr|G1SRQ9|G1SRQ9_RABIT Ubiquinone biosynthesis monooxygenase COQ6, mitochondrial OS=Oryctolagus cuniculus OX=9986 GN
MRC2	0.0179275	0.694284	0.45426	22.2486	22.3491	23.1911	22.871	G1TF09	tr|G1TF09|G1TF09_RABIT Mannose receptor C type 2 OS=Oryctolagus cuniculus OX=9986 GN=MRC2 PE=4 SV=2
ATP2B4	0.0179677	0.442799	0.926126	23.0911	23.4252	24.2957	24.7209	G1SR77;A0A5F9DFY0;A0A5F9DJ38;G1U572;A0A5F9DL37;A0A5F9C9N2	tr|G1SR77|G1SR77_RABIT Calcium-transporting ATPase OS=Oryctolagus cuniculus OX=9986 GN=ATP2B4 PE=3 SV=2;tr|A0A5F9DFY0|A0A5F9DFY0_RABIT Calcium-transporting ATPase OS=Oryctolagus cuniculus OX=9986 GN=ATP2B4 PE=3 SV=1
KLHL33	0.0181631	0.810641	0.492037	22.4013	22.0493	23.0804	23.2512	G1TY84;A0A5F9DNZ3	tr|G1TY84|G1TY84_RABIT Kelch like family member 33 OS=Oryctolagus cuniculus OX=9986 GN=KLHL33 PE=4 SV=2
SLC25A20	0.0185078	0.276089	0.227501	26.0907	26.3197	25.9733	25.9612	G1TBL1	tr|G1TBL1|G1TBL1_RABIT Solute carrier family 25 member 20 OS=Oryctolagus cuniculus OX=9986 GN=SLC25A20 PE=3 SV=2
PRELP	0.0188974	0.289777	0.738907	28.8367	29.1128	28.4117	28.557	G1SXR1	tr|G1SXR1|G1SXR1_RABIT Proline and arginine rich end leucine rich repeat protein OS=Oryctolagus cuniculus OX=9986 GN=PRELP PE=4 SV=1
ACADSB	0.0193042	0.922041	0.912369	25.1951	25.1558	25.6496	25.6519	A0A5F9CPT6;G1SNP9	tr|A0A5F9CPT6|A0A5F9CPT6_RABIT Acyl-CoA dehydrogenase short/branched chain OS=Oryctolagus cuniculus OX=9986 GN=ACADSB PE=3 SV=1;tr|G1SNP9|G1SNP9_RABIT Acyl-CoA dehydrogenase short/branched chain OS=Oryctolagus cuniculus OX=9986 GN=ACADSB PE=3 SV=2
SQSTM1	0.0197438	0.915126	0.573102	24.012	23.604	22.113	22.3917	G1T9F8;A0A5F9D3X1;A0A5F9C753	tr|G1T9F8|G1T9F8_RABIT Sequestosome 1 OS=Oryctolagus cuniculus OX=9986 GN=SQSTM1 PE=4 SV=3;tr|A0A5F9D3X1|A0A5F9D3X1_RABIT Sequestosome 1 OS=Oryctolagus cuniculus OX=9986 GN=SQSTM1 PE=4 SV=1;tr|A0A5F9C753|A0A5F9C753_RABIT Sequestosome 1 OS=Oryctolagus cunic
ANPEP	0.0199251	0.0979273	0.231721	24.4583	24.5211	24.6057	24.9743	G1TE56	tr|G1TE56|G1TE56_RABIT Aminopeptidase N OS=Oryctolagus cuniculus OX=9986 GN=ANPEP PE=4 SV=3
EVPL	0.0203473	0.689148	0.661626	22.8066	22.7906	23.6627	24.0186	G1T7M5	tr|G1T7M5|G1T7M5_RABIT SH3 domain-containing protein OS=Oryctolagus cuniculus OX=9986 PE=4 SV=2
myh6	0.020512	0.501754	0.241644	22.3021	24.0114	25.773	25.2995	Q9MYS5	tr|Q9MYS5|Q9MYS5_RABIT Myosin heavy chain (Fragment) OS=Oryctolagus cuniculus OX=9986 GN=myh6 PE=2 SV=1
UBR3	0.0213529	0.224361	0.888522	23.9563	23.2324	25.6852	24.7769	G1SRE9	tr|G1SRE9|G1SRE9_RABIT E3 ubiquitin-protein ligase OS=Oryctolagus cuniculus OX=9986 GN=UBR3 PE=3 SV=3
CTSB	0.0213813	0.0932482	0.407783	26.4157	26.6239	26.2896	26.3632	A0A5F9C4V2;G1TBY1;A0A5F9CQV5;A0A5F9CEP9;A5HC43;A0A5F9DK52	tr|A0A5F9C4V2|A0A5F9C4V2_RABIT Cathepsin B OS=Oryctolagus cuniculus OX=9986 GN=CTSB PE=3 SV=1;tr|G1TBY1|G1TBY1_RABIT Cathepsin B OS=Oryctolagus cuniculus OX=9986 GN=CTSB PE=3 SV=2;tr|A0A5F9CQV5|A0A5F9CQV5_RABIT Cathepsin B OS=Oryctolagus cuniculus OX=9986
MECP2	0.0220368	0.342725	0.26463	25.8826	25.8643	25.4939	25.7142	B7NZP6;G1T4T5;A0A5F9DSK5;A0A5F9DVE0	tr|B7NZP6|B7NZP6_RABIT Methyl-CpG-binding protein 2 OS=Oryctolagus cuniculus OX=9986 GN=MECP2 PE=4 SV=1;tr|G1T4T5|G1T4T5_RABIT Methyl-CpG-binding protein 2 OS=Oryctolagus cuniculus OX=9986 GN=MECP2 PE=4 SV=3;tr|A0A5F9DSK5|A0A5F9DSK5_RABIT Methyl-CpG-bindin
ALG14	0.0221889	0.230512	0.331659	22.6324	23.7538	24.426	24.5479	G1SQR6;A0A5F9CGX2;A0A5F9CHD6	tr|G1SQR6|G1SQR6_RABIT Calponin OS=Oryctolagus cuniculus OX=9986 GN=ALG14 PE=3 SV=2;tr|A0A5F9CGX2|A0A5F9CGX2_RABIT Calponin OS=Oryctolagus cuniculus OX=9986 GN=ALG14 PE=3 SV=1;tr|A0A5F9CHD6|A0A5F9CHD6_RABIT Calponin OS=Oryctolagus cuniculus OX=9986 GN=ALG1
AOC2	0.0232725	0.207769	0.781808	27.4239	27.5811	27.2098	27.3113	A0A5F9DI44;A0A5F9CS97;A0A5F9CP38;A0A5F9C4N9;G1TAN8	tr|A0A5F9DI44|A0A5F9DI44_RABIT Amine oxidase OS=Oryctolagus cuniculus OX=9986 GN=AOC3 PE=3 SV=1;tr|A0A5F9CS97|A0A5F9CS97_RABIT Amine oxidase OS=Oryctolagus cuniculus OX=9986 GN=AOC3 PE=3 SV=1;tr|A0A5F9CP38|A0A5F9CP38_RABIT Amine oxidase OS=Oryctolagus cuni
MARCKS	0.023347	0.175806	0.707567	27.2076	26.9082	27.5508	27.3789	G1SS79;G1U4U4	tr|G1SS79|G1SS79_RABIT Myristoylated alanine rich protein kinase C substrate OS=Oryctolagus cuniculus OX=9986 GN=MARCKS PE=4 SV=1;tr|G1U4U4|G1U4U4_RABIT Myristoylated alanine rich protein kinase C substrate OS=Oryctolagus cuniculus OX=9986 GN=MARCKS PE=4 S
LAMB2	0.0233786	0.0794902	0.122798	27.2626	27.8768	27.1389	27.1812	G1SN83;P79265	tr|G1SN83|G1SN83_RABIT Laminin subunit beta 2 OS=Oryctolagus cuniculus OX=9986 GN=LAMB2 PE=4 SV=1
ANK3	0.0242856	0.00997244	0.369849	24.6657	24.7932	24.4411	24.6882	G1SJX5	tr|G1SJX5|G1SJX5_RABIT Ankyrin 3 OS=Oryctolagus cuniculus OX=9986 GN=ANK3 PE=4 SV=2
COX15	0.0248566	0.347774	0.545937	22.4826	22.3225	23.9103	23.1849	U3KN72	tr|U3KN72|U3KN72_RABIT Uncharacterized protein OS=Oryctolagus cuniculus OX=9986 GN=LOC100355645 PE=4 SV=2
LGALS1	0.0249069	0.493877	0.951557	29.9483	30.0646	30.3316	30.4291	G1TPZ1	tr|G1TPZ1|G1TPZ1_RABIT Galectin OS=Oryctolagus cuniculus OX=9986 GN=LGALS1 PE=4 SV=1
LOC100340645	0.0250564	0.0746878	0.527619	29.9547	30.1387	29.4924	29.8662	G1TPV7	tr|G1TPV7|G1TPV7_RABIT COX6C domain-containing protein OS=Oryctolagus cuniculus OX=9986 GN=LOC100340645 PE=4 SV=1
RPS27A;UBBP4	0.0250591	0.0587509	0.948297	30.8289	30.6797	30.6495	30.5097	A0A5F9CP41;A0A5F9C9K9;G1SF46;A0A5F9C2J5;G1SK22;G1TZL0;A0A5F9DQC8	tr|A0A5F9CP41|A0A5F9CP41_RABIT Ubiquitin-like domain-containing protein OS=Oryctolagus cuniculus OX=9986 GN=LOC100343047 PE=4 SV=1;tr|A0A5F9C9K9|A0A5F9C9K9_RABIT Uncharacterized protein OS=Oryctolagus cuniculus OX=9986 PE=4 SV=1;tr|G1SF46|G1SF46_RABIT Ubiq
TGFBR3	0.0256962	0.803616	0.819602	22.1404	22.2946	22.9924	22.9991	G1TAV9	tr|G1TAV9|G1TAV9_RABIT Transforming growth factor beta receptor 3 OS=Oryctolagus cuniculus OX=9986 GN=TGFBR3 PE=4 SV=3
PEBP1	0.025833	0.910515	0.740363	30.3773	30.3502	30.6272	30.6821	G1SV22;A0A5F9CQR3	tr|G1SV22|G1SV22_RABIT Phosphatidylethanolamine-binding protein 1 OS=Oryctolagus cuniculus OX=9986 GN=PEBP1 PE=4 SV=2;tr|A0A5F9CQR3|A0A5F9CQR3_RABIT Uncharacterized protein OS=Oryctolagus cuniculus OX=9986 PE=4 SV=1
FLOT2	0.0261726	0.265144	0.218926	25.045	24.7805	25.1567	25.1702	G1TFZ5;A0A5F9DKU2;G1SP89;A0A5F9C777	tr|G1TFZ5|G1TFZ5_RABIT Flotillin OS=Oryctolagus cuniculus OX=9986 GN=FLOT2 PE=3 SV=3;tr|A0A5F9DKU2|A0A5F9DKU2_RABIT Flotillin OS=Oryctolagus cuniculus OX=9986 GN=FLOT2 PE=3 SV=1;tr|G1SP89|G1SP89_RABIT Flotillin OS=Oryctolagus cuniculus OX=9986 GN=FLOT2 PE=
DDAH1	0.0266647	0.634915	0.196881	24.8648	25.4358	26.0755	25.8071	G1SNI4;A0A5F9C3S3;A0A5F9D6I5	tr|G1SNI4|G1SNI4_RABIT Dimethylarginine dimethylaminohydrolase 1 OS=Oryctolagus cuniculus OX=9986 GN=DDAH1 PE=4 SV=2;tr|A0A5F9C3S3|A0A5F9C3S3_RABIT Dimethylarginine dimethylaminohydrolase 1 OS=Oryctolagus cuniculus OX=9986 GN=DDAH1 PE=4 SV=1;tr|A0A5F9D6I5|
ZADH2	0.0267341	0.107565	0.95741	25.5147	25.3537	25.7564	25.5848	G1SUR4	tr|G1SUR4|G1SUR4_RABIT Zinc binding alcohol dehydrogenase domain containing 2 OS=Oryctolagus cuniculus OX=9986 GN=ZADH2 PE=4 SV=2
PIP4K2B	0.026829	0.394949	0.00508078	22.2146	22.8937	23.9375	22.7476	G1TAI4	tr|G1TAI4|G1TAI4_RABIT Phosphatidylinositol-5-phosphate 4-kinase type 2 beta OS=Oryctolagus cuniculus OX=9986 GN=PIP4K2B PE=4 SV=2
SERPINA6	0.0272087	0.682321	0.405462	25.2491	25.4353	26.6685	26.127	A0A5F9DC04;G1TBD5;A0A5F9D402	tr|A0A5F9DC04|A0A5F9DC04_RABIT Corticosteroid-binding globulin OS=Oryctolagus cuniculus OX=9986 GN=SERPINA6 PE=3 SV=1;tr|G1TBD5|G1TBD5_RABIT Corticosteroid-binding globulin OS=Oryctolagus cuniculus OX=9986 GN=SERPINA6 PE=3 SV=3;tr|A0A5F9D402|A0A5F9D402_RAB
CLU	0.0276996	0.831655	0.778733	25.799	25.7726	24.7755	24.9656	G1SQ27;A0A5F9C203	tr|G1SQ27|G1SQ27_RABIT Clusterin OS=Oryctolagus cuniculus OX=9986 GN=CLU PE=3 SV=2;tr|A0A5F9C203|A0A5F9C203_RABIT Clusterin OS=Oryctolagus cuniculus OX=9986 GN=CLU PE=3 SV=1
FNTA	0.0278948	0.1969	0.655694	24.4243	24.0174	24.8524	24.6513	A0A5F9CST5;G1SFC5;A0A5F9DBB2;A0A5F9CS00;G1SFC8;A0A5F9CF59	tr|A0A5F9CST5|A0A5F9CST5_RABIT Hook microtubule tethering protein 3 OS=Oryctolagus cuniculus OX=9986 GN=HOOK3 PE=4 SV=1;tr|G1SFC5|G1SFC5_RABIT Hook microtubule tethering protein 3 OS=Oryctolagus cuniculus OX=9986 GN=HOOK3 PE=4 SV=2;tr|A0A5F9DBB2|A0A5F9DBB2
MYL3	0.0280715	0.114583	0.0107675	24.7898	28.0511	28.7603	27.9013	A0A5F9D4L2;A0A5F9CSR3	tr|A0A5F9D4L2|A0A5F9D4L2_RABIT Myosin light chain 3 OS=Oryctolagus cuniculus OX=9986 GN=MYL3 PE=4 SV=1;tr|A0A5F9CSR3|A0A5F9CSR3_RABIT Myosin light chain 3 OS=Oryctolagus cuniculus OX=9986 GN=MYL3 PE=4 SV=1
XPNPEP1	0.0282412	0.414055	0.868657	24.6224	24.7756	25.0129	25.1149	G1SK52;A0A5F9C1E0;A0A5F9C9M4;A0A5F9D0L7	tr|G1SK52|G1SK52_RABIT X-prolyl aminopeptidase 1 OS=Oryctolagus cuniculus OX=9986 GN=XPNPEP1 PE=3 SV=3;tr|A0A5F9C1E0|A0A5F9C1E0_RABIT X-prolyl aminopeptidase 1 OS=Oryctolagus cuniculus OX=9986 GN=XPNPEP1 PE=3 SV=1;tr|A0A5F9C9M4|A0A5F9C9M4_RABIT X-prolyl am
RRAS2	0.0282734	0.865698	0.855692	25.7516	25.9969	24.2536	24.2447	G1T159;A0A5F9CMS3;A0A5F9D8W5;A0A5F9DD68	tr|G1T159|G1T159_RABIT RAS related 2 OS=Oryctolagus cuniculus OX=9986 GN=RRAS2 PE=4 SV=2;tr|A0A5F9CMS3|A0A5F9CMS3_RABIT RAS related 2 OS=Oryctolagus cuniculus OX=9986 GN=RRAS2 PE=4 SV=1;tr|A0A5F9D8W5|A0A5F9D8W5_RABIT RAS related 2 OS=Oryctolagus cuniculus
TAPT1	0.0289856	0.366418	0.0792166	23.177	22.3578	23.275	23.5495	G1SH46	tr|G1SH46|G1SH46_RABIT Transmembrane anterior posterior transformation 1 OS=Oryctolagus cuniculus OX=9986 GN=TAPT1 PE=4 SV=2
ITGB1	0.0292276	0.383968	0.817197	26.1392	26.2365	25.9577	26.0145	A0A5F9C3C4;G1SK33;Q866G5;Q28898	tr|A0A5F9C3C4|A0A5F9C3C4_RABIT Integrin beta OS=Oryctolagus cuniculus OX=9986 GN=ITGB1 PE=3 SV=1;tr|G1SK33|G1SK33_RABIT Integrin beta OS=Oryctolagus cuniculus OX=9986 GN=ITGB1 PE=3 SV=2
A0A5F9DH17	0.0292818	0.924739	0.981132	25.5615	25.5747	25.8246	25.8325	A0A5F9DH17	tr|A0A5F9DH17|A0A5F9DH17_RABIT Septin-type G domain-containing protein OS=Oryctolagus cuniculus OX=9986 PE=3 SV=1
USMG5	0.0295116	0.197308	0.679402	30.4742	30.5871	30.1283	30.3446	A0A5F9DT70;G1SDJ3;A0A5F9D2R8	tr|A0A5F9DT70|A0A5F9DT70_RABIT Uncharacterized protein OS=Oryctolagus cuniculus OX=9986 PE=4 SV=1;tr|G1SDJ3|G1SDJ3_RABIT Uncharacterized protein OS=Oryctolagus cuniculus OX=9986 PE=4 SV=1;tr|A0A5F9D2R8|A0A5F9D2R8_RABIT Uncharacterized protein OS=Oryctolagu
SERPINB5	0.0301033	0.801862	0.377599	22.9881	22.7279	23.5316	23.9957	G1TCD0	tr|G1TCD0|G1TCD0_RABIT Serpin family B member 5 OS=Oryctolagus cuniculus OX=9986 GN=SERPINB5 PE=3 SV=3
ENO2	0.0302434	0.526843	0.221435	29.7867	29.5493	29.9061	29.9832	G1SK04;A0A5F9C342;A0A5F9C4A4	tr|G1SK04|G1SK04_RABIT Enolase 2 OS=Oryctolagus cuniculus OX=9986 GN=ENO2 PE=3 SV=1;tr|A0A5F9C342|A0A5F9C342_RABIT Enolase 2 OS=Oryctolagus cuniculus OX=9986 GN=ENO2 PE=3 SV=1;tr|A0A5F9C4A4|A0A5F9C4A4_RABIT Enolase 2 OS=Oryctolagus cuniculus OX=9986 GN=ENO
ARMC1	0.0303014	0.307727	0.0109556	22.4382	23.347	22.6141	22.1964	G1SD77	tr|G1SD77|G1SD77_RABIT Armadillo repeat-containing protein 1 OS=Oryctolagus cuniculus OX=9986 GN=ARMC1 PE=4 SV=1
TCEB1	0.0303286	0.109837	0.734495	26.1325	26.265	26.3272	26.5279	A0A5F9CJC1;G1SG29;A0A5F9C9F4	tr|A0A5F9CJC1|A0A5F9CJC1_RABIT Elongin C OS=Oryctolagus cuniculus OX=9986 GN=ELOC PE=3 SV=1;tr|G1SG29|G1SG29_RABIT Skp1_POZ domain-containing protein OS=Oryctolagus cuniculus OX=9986 PE=4 SV=2
TXNRD2	0.0305302	0.973005	0.184711	25.4439	25.6228	25.3385	25.1684	G1SZ16;A0A5F9C2S3;A0A5F9CND6	tr|G1SZ16|G1SZ16_RABIT tRNA methyltransferase 2 homolog A OS=Oryctolagus cuniculus OX=9986 GN=TRMT2A PE=3 SV=2;tr|A0A5F9C2S3|A0A5F9C2S3_RABIT tRNA methyltransferase 2 homolog A OS=Oryctolagus cuniculus OX=9986 GN=TRMT2A PE=3 SV=1
TFG	0.0310603	0.931727	0.279357	23.2839	23.6586	24.5757	24.1377	A0A5F9C648;U3KLW8;G1SNP8;A0A5F9CXY3	tr|A0A5F9C648|A0A5F9C648_RABIT Trafficking from ER to golgi regulator OS=Oryctolagus cuniculus OX=9986 GN=TFG PE=4 SV=1;tr|U3KLW8|U3KLW8_RABIT Trafficking from ER to golgi regulator OS=Oryctolagus cuniculus OX=9986 GN=TFG PE=4 SV=2;tr|G1SNP8|G1SNP8_RABIT T
Q6B712	0.031513	0.908874	0.569963	23.0141	22.4785	24.3179	24.6746	Q6B712;Q6B706;Q6B6Z9;Q6B6Y7;Q6B6V0;Q6B775;Q6B6Z1;Q6B6V2;Q6B6V1;Q6B6S9;Q6B6S6;Q6B6Z0;Q6B6X3;Q6B6T8;Q6B6V4;A0A5F9C9Y3	tr|Q6B712|Q6B712_RABIT Immunglobulin heavy chain variable region (Fragment) OS=Oryctolagus cuniculus OX=9986 PE=2 SV=1;tr|Q6B706|Q6B706_RABIT Immunglobulin heavy chain variable region (Fragment) OS=Oryctolagus cuniculus OX=9986 PE=2 SV=1;tr|Q6B6Z9|Q6B6Z9_R
RLA-A1	0.031864	0.735092	0.680064	23.7829	23.7334	25.0016	25.5014	A0A5F9DTC8;A0A5F9D526;U3KNP3;A0A5F9DMB3;A0A5F9D0Y6;G1T0C8;B5L652;G1T0F7;A0A5F9D568;A0A5F9DJJ4;A0A1V0CI26;A0A1V0CI39;A0A1V0CI09;A0A1V0CIG4;A0A1V0CI44;A0A1V0CI46;A0A1V0CI56;A0A1V0CI67;A0A1V0CI72	tr|A0A5F9DTC8|A0A5F9DTC8_RABIT Ig-like domain-containing protein OS=Oryctolagus cuniculus OX=9986 GN=LOC100328967 PE=3 SV=1;tr|A0A5F9D526|A0A5F9D526_RABIT Ig-like domain-containing protein OS=Oryctolagus cuniculus OX=9986 GN=LOC100328967 PE=3 SV=1;tr|U3KNP
Tpm2	0.0321797	0.890736	0.711723	33.3059	33.3234	33.1641	33.1258	A0A068BCW7;A0A5F9CAE6;Q6LC00	tr|A0A068BCW7|A0A068BCW7_RABIT Beta-tropomyosin isoform 1 OS=Oryctolagus cuniculus OX=9986 GN=Tpm2 PE=2 SV=1;tr|A0A5F9CAE6|A0A5F9CAE6_RABIT Tropomyosin beta chain OS=Oryctolagus cuniculus OX=9986 GN=TPM2 PE=4 SV=1
SCGB1A1	0.0324541	0.932102	0.276413	31.9873	31.4501	30.4176	30.878	A0A5F9C3R6;A0A5F9CH61	tr|A0A5F9C3R6|A0A5F9C3R6_RABIT Uteroglobin OS=Oryctolagus cuniculus OX=9986 GN=SCGB1A1 PE=4 SV=1
LOC100345290	0.0326392	0.512868	0.419913	23.9166	23.4075	24.3956	24.4495	G1SL46;A0A5F9DTB6	tr|G1SL46|G1SL46_RABIT PDZ domain-containing protein OS=Oryctolagus cuniculus OX=9986 PE=4 SV=2;tr|A0A5F9DTB6|A0A5F9DTB6_RABIT Nas2_N domain-containing protein OS=Oryctolagus cuniculus OX=9986 PE=4 SV=1
BCKDHA	0.033061	0.0906805	0.830341	25.8029	26.0178	26.0747	26.243	G1U5X6	tr|G1U5X6|G1U5X6_RABIT 2-oxoisovalerate dehydrogenase subunit alpha OS=Oryctolagus cuniculus OX=9986 GN=BCKDHA PE=3 SV=3
ILK	0.0335887	0.0355117	0.788416	25.4628	25.6736	25.2976	25.4633	A0A5F9DJG1	tr|A0A5F9DJG1|A0A5F9DJG1_RABIT Integrin linked kinase OS=Oryctolagus cuniculus OX=9986 GN=ILK PE=4 SV=1
PRKAG1	0.034093	0.30765	0.513077	24.845	24.6155	25.0529	25.0017	G1SV35;A0A5F9CXZ1;A0A5F9DNP0;A0A5F9C9U5;A0A5F9CBF6	tr|G1SV35|G1SV35_RABIT Uncharacterized protein OS=Oryctolagus cuniculus OX=9986 GN=PRKAG1 PE=4 SV=2;tr|A0A5F9CXZ1|A0A5F9CXZ1_RABIT Uncharacterized protein OS=Oryctolagus cuniculus OX=9986 GN=PRKAG1 PE=4 SV=1;tr|A0A5F9DNP0|A0A5F9DNP0_RABIT Uncharacterized p
MTOR	0.0342672	0.237178	0.689364	22.5028	22.322	23.1063	22.7454	A0A5F9D1P4;A0A5F9D8P3;A0A5F9CQR0;G1T4N5	tr|A0A5F9D1P4|A0A5F9D1P4_RABIT Serine/threonine-protein kinase mTOR OS=Oryctolagus cuniculus OX=9986 GN=MTOR PE=3 SV=1;tr|A0A5F9D8P3|A0A5F9D8P3_RABIT Serine/threonine-protein kinase mTOR OS=Oryctolagus cuniculus OX=9986 GN=MTOR PE=3 SV=1;tr|A0A5F9CQR0|A0A5
PGRMC1	0.0346436	0.419106	0.620641	26.0373	26.0749	25.7087	25.8635	G1TT75	tr|G1TT75|G1TT75_RABIT Progesterone receptor membrane component 1 OS=Oryctolagus cuniculus OX=9986 GN=PGRMC1 PE=3 SV=2
GSTO1	0.0346861	0.308541	0.894239	27.0442	26.9815	26.8982	26.8171	G1SVP7;A0A5F9DQL3;A0A5F9CRL5	tr|G1SVP7|G1SVP7_RABIT Glutathione S-transferase omega 1 OS=Oryctolagus cuniculus OX=9986 GN=GSTO1 PE=3 SV=1;tr|A0A5F9DQL3|A0A5F9DQL3_RABIT Glutathione S-transferase omega 1 OS=Oryctolagus cuniculus OX=9986 GN=GSTO1 PE=3 SV=1;tr|A0A5F9CRL5|A0A5F9CRL5_RABIT
MME	0.0349115	0.501973	0.351678	22.9946	23.0538	23.7194	23.3605	G1U634;A0A5F9D6I8	tr|G1U634|G1U634_RABIT Neprilysin OS=Oryctolagus cuniculus OX=9986 GN=MME PE=4 SV=3;tr|A0A5F9D6I8|A0A5F9D6I8_RABIT Neprilysin OS=Oryctolagus cuniculus OX=9986 GN=MME PE=4 SV=1
ACACB	0.0351735	0.106541	0.296301	26.6225	25.3622	33.5814	27.9714	G1ST24;A0A5F9D245	tr|G1ST24|G1ST24_RABIT Acetyl-CoA carboxylase beta OS=Oryctolagus cuniculus OX=9986 GN=ACACB PE=4 SV=3;tr|A0A5F9D245|A0A5F9D245_RABIT Acetyl-CoA carboxylase beta OS=Oryctolagus cuniculus OX=9986 GN=ACACB PE=4 SV=1
CKB	0.0352535	0.971059	0.527542	26.775	26.6954	26.9801	27.0693	A0A5F9DLC0;G1SVY8;A0A5F9C9F1	tr|A0A5F9DLC0|A0A5F9DLC0_RABIT Creatine kinase B-type OS=Oryctolagus cuniculus OX=9986 GN=CKB PE=3 SV=1;tr|G1SVY8|G1SVY8_RABIT Creatine kinase B-type OS=Oryctolagus cuniculus OX=9986 GN=CKB PE=3 SV=3
CMPK1	0.035363	0.458674	0.147008	24.6693	23.8581	24.8878	25.1584	G1T398;A0A5F9CDV1	tr|G1T398|G1T398_RABIT UMP-CMP kinase OS=Oryctolagus cuniculus OX=9986 GN=CMPK1 PE=3 SV=1;tr|A0A5F9CDV1|A0A5F9CDV1_RABIT Cytidine/uridine monophosphate kinase 1 OS=Oryctolagus cuniculus OX=9986 GN=CMPK1 PE=3 SV=1
DYNLL2	0.0355283	0.018805	0.0225549	27.0203	27.4501	27.0591	27.0665	G1TBW9	tr|G1TBW9|G1TBW9_RABIT Dynein light chain OS=Oryctolagus cuniculus OX=9986 GN=DYNLL2 PE=3 SV=2
ME2	0.0366843	0.0119063	0.136748	23.1053	24.4677	24.34	24.7279	A0A5F9D3B6;G1T3A6;A0A5F9DD82;A0A5F9DVC7;A0A5F9CAV1	tr|A0A5F9D3B6|A0A5F9D3B6_RABIT Malic enzyme OS=Oryctolagus cuniculus OX=9986 GN=ME2 PE=3 SV=1;tr|G1T3A6|G1T3A6_RABIT Malic enzyme OS=Oryctolagus cuniculus OX=9986 GN=ME2 PE=3 SV=2;tr|A0A5F9DD82|A0A5F9DD82_RABIT Malic enzyme OS=Oryctolagus cuniculus OX=9986
PEPD	0.0370937	0.823029	0.612856	24.5497	24.9177	25.9405	25.7976	G1TCW5	tr|G1TCW5|G1TCW5_RABIT Peptidase D OS=Oryctolagus cuniculus OX=9986 GN=PEPD PE=3 SV=2
AK2	0.0371472	0.0390465	0.956404	26.7986	26.6014	26.5996	26.4121	G1SG80;A0A5F9DRD9;A0A5F9D295;A0A5F9CTP9;A0A5F9D7G1	tr|G1SG80|G1SG80_RABIT Adenylate kinase 2, mitochondrial OS=Oryctolagus cuniculus OX=9986 GN=AK2 PE=3 SV=2;tr|A0A5F9DRD9|A0A5F9DRD9_RABIT Adenylate kinase 2, mitochondrial OS=Oryctolagus cuniculus OX=9986 GN=AK2 PE=3 SV=1;tr|A0A5F9D295|A0A5F9D295_RABIT ADK
H3F3B	0.0375818	0.810083	0.214119	31.8362	31.5599	31.1795	31.3678	G1TJR7;G1T8H6;A0A5F9D9S0;A0A5F9C8I2;G1TNW5;Q6TXQ2;G1T6G5;A0A5F9DA74	tr|G1TJR7|G1TJR7_RABIT Histone H3 OS=Oryctolagus cuniculus OX=9986 PE=3 SV=1;tr|G1T8H6|G1T8H6_RABIT Histone H3 OS=Oryctolagus cuniculus OX=9986 GN=H3F3B PE=3 SV=1;tr|A0A5F9D9S0|A0A5F9D9S0_RABIT Histone H3 OS=Oryctolagus cuniculus OX=9986 PE=3 SV=1;tr|A0A5F
GPX3	0.0376294	0.167392	0.250718	27.7671	28.2132	27.6074	27.6502	A0A5F9CNR1;A0A5F9CB17;A0A5F9D3E9	tr|A0A5F9CNR1|A0A5F9CNR1_RABIT Glutathione peroxidase OS=Oryctolagus cuniculus OX=9986 GN=GPX3 PE=3 SV=1;tr|A0A5F9CB17|A0A5F9CB17_RABIT Glutathione peroxidase OS=Oryctolagus cuniculus OX=9986 GN=GPX3 PE=3 SV=1;tr|A0A5F9D3E9|A0A5F9D3E9_RABIT Glutathione per
TMX3	0.0378032	0.107964	0.718784	24.2283	23.8999	24.5209	24.3093	G1SMZ8;A0A5F9D561;A0A5F9CD42;A0A5F9D5B9	tr|G1SMZ8|G1SMZ8_RABIT Thioredoxin related transmembrane protein 3 OS=Oryctolagus cuniculus OX=9986 GN=TMX3 PE=4 SV=3;tr|A0A5F9D561|A0A5F9D561_RABIT Thioredoxin related transmembrane protein 3 OS=Oryctolagus cuniculus OX=9986 GN=TMX3 PE=4 SV=1
TRF	0.0380837	0.662711	0.454599	31.6121	31.6738	32.2011	31.9688	G1STF7;A0A5F9CXN7;A0A5F9DTL0;A0A5F9CYD1;CON__Q29443;CON__Q0IIK2;CON__Q2HJF0	tr|G1STF7|G1STF7_RABIT Serotransferrin OS=Oryctolagus cuniculus OX=9986 GN=TF PE=3 SV=1;tr|A0A5F9CXN7|A0A5F9CXN7_RABIT Serotransferrin OS=Oryctolagus cuniculus OX=9986 GN=TF PE=3 SV=1;tr|A0A5F9DTL0|A0A5F9DTL0_RABIT Serotransferrin OS=Oryctolagus cuniculus
TROVE2	0.0386948	0.368233	0.598977	22.4441	22.8933	23.3082	23.4276	A0A5F9CLW2;G1T450;A0A5F9D5C5;A0A5F9CBW6	tr|A0A5F9CLW2|A0A5F9CLW2_RABIT Ro60, Y RNA binding protein OS=Oryctolagus cuniculus OX=9986 GN=RO60 PE=4 SV=1;tr|G1T450|G1T450_RABIT Ro60, Y RNA binding protein OS=Oryctolagus cuniculus OX=9986 GN=RO60 PE=4 SV=2;tr|A0A5F9D5C5|A0A5F9D5C5_RABIT Ro60, Y RNA b
SLC44A2	0.0388146	0.392426	0.503068	22.4404	22.5143	23.0051	23.6027	A0A5F9CUH6;G1T9Q5;A0A5F9D823;A0A5F9DQU8;A0A5F9CB50	tr|A0A5F9CUH6|A0A5F9CUH6_RABIT Solute carrier family 44 member 2 OS=Oryctolagus cuniculus OX=9986 GN=SLC44A2 PE=3 SV=1;tr|G1T9Q5|G1T9Q5_RABIT Solute carrier family 44 member 2 OS=Oryctolagus cuniculus OX=9986 GN=SLC44A2 PE=3 SV=2;tr|A0A5F9D823|A0A5F9D823_R
VCAN	0.038952	0.6307	0.709038	26.3396	26.5791	27.0655	27.0958	G1SHX8;A0A5F9DSK6;A0A5F9D7W9;A0A5F9CR75;A0A5F9C717;O46380	tr|G1SHX8|G1SHX8_RABIT Versican OS=Oryctolagus cuniculus OX=9986 GN=VCAN PE=4 SV=2;tr|A0A5F9DSK6|A0A5F9DSK6_RABIT Versican OS=Oryctolagus cuniculus OX=9986 GN=VCAN PE=4 SV=1;tr|A0A5F9D7W9|A0A5F9D7W9_RABIT Versican OS=Oryctolagus cuniculus OX=9986 GN=VCAN P
TGFBI	0.0390035	0.170052	0.306675	27.1985	27.9958	26.8549	26.9761	A0A5F9D3E2;A0A5F9CRL1;G1TKC9;A0A5F9CTN2;A0A5F9D1L2;A0A5F9DQZ4	tr|A0A5F9D3E2|A0A5F9D3E2_RABIT Transforming growth factor-beta-induced protein ig-h3 OS=Oryctolagus cuniculus OX=9986 GN=TGFBI PE=4 SV=1;tr|A0A5F9CRL1|A0A5F9CRL1_RABIT Transforming growth factor-beta-induced protein ig-h3 OS=Oryctolagus cuniculus OX=9986 G
ECHDC2	0.0390881	0.525569	0.312271	25.9792	26.0669	25.7374	25.3604	G1TCC2;A0A5F9DK37;A0A5F9DA24	tr|G1TCC2|G1TCC2_RABIT Enoyl-CoA hydratase domain containing 2 OS=Oryctolagus cuniculus OX=9986 GN=ECHDC2 PE=3 SV=2;tr|A0A5F9DK37|A0A5F9DK37_RABIT Enoyl-CoA hydratase domain containing 2 OS=Oryctolagus cuniculus OX=9986 GN=ECHDC2 PE=3 SV=1;tr|A0A5F9DA24|A0
SLC25A24	0.0391582	0.265906	0.0108015	27.0495	26.454	26.9173	27.1701	G1T444;A0A5F9C3C2	tr|G1T444|G1T444_RABIT Calcium-binding mitochondrial carrier protein SCaMC-1 OS=Oryctolagus cuniculus OX=9986 GN=SLC25A24 PE=3 SV=3;tr|A0A5F9C3C2|A0A5F9C3C2_RABIT Calcium-binding mitochondrial carrier protein SCaMC-1 OS=Oryctolagus cuniculus OX=9986 GN=SLC
DNAJC10	0.0394696	0.0785594	0.575025	22.9216	22.2676	23.348	23.0006	G1SG44;U3KMQ7	tr|G1SG44|G1SG44_RABIT DnaJ heat shock protein family (Hsp40) member C10 OS=Oryctolagus cuniculus OX=9986 GN=DNAJC10 PE=4 SV=3;tr|U3KMQ7|U3KMQ7_RABIT DnaJ heat shock protein family (Hsp40) member C10 OS=Oryctolagus cuniculus OX=9986 GN=DNAJC10 PE=4 SV=2
DNPEP	0.040159	0.0404612	0.794957	25.7081	25.9499	25.9462	26.2537	G1T3E6	tr|G1T3E6|G1T3E6_RABIT Aspartyl aminopeptidase OS=Oryctolagus cuniculus OX=9986 GN=DNPEP PE=3 SV=3
MYOZ3	0.04018	0.429841	0.708653	29.2701	29.1806	29.0729	29.0407	G1T581	tr|G1T581|G1T581_RABIT Myozenin 3 OS=Oryctolagus cuniculus OX=9986 GN=MYOZ3 PE=4 SV=1
APEX1	0.0410534	0.913386	0.892815	23.4771	23.4849	24.1671	24.0943	G1SN16	tr|G1SN16|G1SN16_RABIT DNA-(apurinic or apyrimidinic site) lyase OS=Oryctolagus cuniculus OX=9986 GN=APEX1 PE=3 SV=1
C9orf41	0.0434562	0.957611	0.657352	25.5371	25.6204	25.9753	25.9098	G1TCU2	tr|G1TCU2|G1TCU2_RABIT Carnosine N-methyltransferase 1 OS=Oryctolagus cuniculus OX=9986 GN=CARNMT1 PE=4 SV=3
RPS10;RPS10-NUDT3	0.0438785	0.451873	0.392407	25.8934	25.9052	26.2347	26.0544	G1TPV3;G1T168;G1U0Y5;A0A5F9CZZ9;A0A5F9DFE5;G1U4C7	tr|G1TPV3|G1TPV3_RABIT S10_plectin domain-containing protein OS=Oryctolagus cuniculus OX=9986 GN=LOC100348511 PE=1 SV=1;tr|G1T168|G1T168_RABIT S10_plectin domain-containing protein OS=Oryctolagus cuniculus OX=9986 GN=RPS10 PE=1 SV=2;tr|G1U0Y5|G1U0Y5_RABIT
IPO5	0.0441704	0.0274515	0.89188	25.3158	25.1477	25.4871	25.2985	G1SKP2;A0A5F9C599	tr|G1SKP2|G1SKP2_RABIT Importin 5 OS=Oryctolagus cuniculus OX=9986 GN=IPO5 PE=4 SV=2;tr|A0A5F9C599|A0A5F9C599_RABIT Importin 5 OS=Oryctolagus cuniculus OX=9986 GN=IPO5 PE=4 SV=1
MCCC1	0.0446303	0.735454	0.590847	25.9778	26.0782	25.8026	25.7796	G1T379	tr|G1T379|G1T379_RABIT Methylcrotonoyl-CoA carboxylase 1 OS=Oryctolagus cuniculus OX=9986 GN=MCCC1 PE=4 SV=2
COQ10A	0.044841	0.136407	0.89281	27.2978	27.4694	27.0955	27.2395	G1TNE6	tr|G1TNE6|G1TNE6_RABIT Coenzyme Q10A OS=Oryctolagus cuniculus OX=9986 GN=COQ10A PE=4 SV=2
DDB1	0.0450098	0.0346805	0.180685	26.2177	26.43	26.1816	26.2331	G1SFV7	tr|G1SFV7|G1SFV7_RABIT Damage specific DNA binding protein 1 OS=Oryctolagus cuniculus OX=9986 GN=DDB1 PE=4 SV=2
LOC100350633	0.0451734	0.651957	0.84961	29.7854	29.8942	30.1784	30.2229	G1TX83;A0A5F9CU98	tr|G1TX83|G1TX83_RABIT Peptidyl-prolyl cis-trans isomerase OS=Oryctolagus cuniculus OX=9986 PE=3 SV=1
SARS	0.0453907	0.124729	0.815554	24.3731	24.5147	24.557	24.6622	G1SVJ5	tr|G1SVJ5|G1SVJ5_RABIT Serine--tRNA ligase, cytoplasmic OS=Oryctolagus cuniculus OX=9986 GN=SARS PE=4 SV=1
OLA1	0.045878	0.0738463	0.746347	27.5663	27.4226	27.7947	27.5909	G1SJZ4;A0A5F9DR91;A0A5F9DGA9;A0A5F9D5J2	tr|G1SJZ4|G1SJZ4_RABIT Obg-like ATPase 1 OS=Oryctolagus cuniculus OX=9986 GN=OLA1 PE=3 SV=3;tr|A0A5F9DR91|A0A5F9DR91_RABIT Obg-like ATPase 1 OS=Oryctolagus cuniculus OX=9986 GN=OLA1 PE=3 SV=1;tr|A0A5F9DGA9|A0A5F9DGA9_RABIT Obg like ATPase 1 OS=Oryctolagus
LYPLA1	0.0461917	0.121862	0.79261	25.372	25.6008	25.6653	25.8294	A0A5F9DAC4;A0A5F9CDJ4;A0A5F9D984;G1SRM4;A0A5F9C8R6;A0A5F9D0P9;A0A5F9D761;G1ST49	tr|A0A5F9DAC4|A0A5F9DAC4_RABIT Acyl-protein thioesterase 1 OS=Oryctolagus cuniculus OX=9986 GN=LYPLA1 PE=4 SV=1;tr|A0A5F9CDJ4|A0A5F9CDJ4_RABIT Acyl-protein thioesterase 1 OS=Oryctolagus cuniculus OX=9986 GN=LYPLA1 PE=4 SV=1;tr|A0A5F9D984|A0A5F9D984_RABIT A
NDUFC1	0.0462225	0.265409	0.274287	25.0389	23.0553	25.8245	25.8055	G1SLR9	tr|G1SLR9|G1SLR9_RABIT NADH:ubiquinone oxidoreductase subunit C1 OS=Oryctolagus cuniculus OX=9986 GN=NDUFC1 PE=4 SV=2
HDHD2	0.046326	0.434513	0.629337	25.0251	24.6251	25.5195	25.4239	G1SS49;A0A5F9D441;A0A5F9DRA4;A0A5F9DGW7	tr|G1SS49|G1SS49_RABIT Haloacid dehalogenase like hydrolase domain containing 2 OS=Oryctolagus cuniculus OX=9986 GN=HDHD2 PE=4 SV=1;tr|A0A5F9D441|A0A5F9D441_RABIT Haloacid dehalogenase like hydrolase domain containing 2 OS=Oryctolagus cuniculus OX=9986 GN=
TIPRL	0.0466233	0.845911	0.676696	23.8858	24.0008	25.1989	24.8841	G1T7M3	tr|G1T7M3|G1T7M3_RABIT TOR signaling pathway regulator OS=Oryctolagus cuniculus OX=9986 GN=TIPRL PE=4 SV=2
RAE1	0.0467026	0.202204	0.740397	21.9055	22.5797	23.1074	24.2412	W0UV77;G1TY93	tr|W0UV77|W0UV77_RABIT Ribonuclease A E1 OS=Oryctolagus cuniculus OX=9986 GN=RAE1 PE=3 SV=1;tr|G1TY93|G1TY93_RABIT RNAse_Pc domain-containing protein OS=Oryctolagus cuniculus OX=9986 PE=3 SV=2
HSPA2	0.0467306	0.438439	0.135545	23.2594	22.288	23.4334	23.7511	G1T1V9	tr|G1T1V9|G1T1V9_RABIT Heat shock protein family A (Hsp70) member 2 OS=Oryctolagus cuniculus OX=9986 GN=HSPA2 PE=3 SV=1
DMD	0.0469338	0.0415397	0.0367665	26.4462	26.8404	26.476	26.4706	G1T8Y6;U3KLU4;A0A5F9C3J5;A0A5F9D164	tr|G1T8Y6|G1T8Y6_RABIT Uncharacterized protein OS=Oryctolagus cuniculus OX=9986 PE=4 SV=3;tr|U3KLU4|U3KLU4_RABIT ZZ-type domain-containing protein OS=Oryctolagus cuniculus OX=9986 PE=4 SV=2;tr|A0A5F9C3J5|A0A5F9C3J5_RABIT ZZ-type domain-containing protein O
GNAL;GNAS	0.047311	0.801005	0.705206	26.5539	26.5028	26.6896	26.6998	A0A5F9CPG8;A0A5F9DVF8;Q6X973;G1TEV2;A0A5F9CTE1;A0A5F9CMT5;G1SNJ0;A0A5F9DBF0	tr|A0A5F9CPG8|A0A5F9CPG8_RABIT GNAS complex locus OS=Oryctolagus cuniculus OX=9986 GN=GNAS PE=4 SV=1;tr|A0A5F9DVF8|A0A5F9DVF8_RABIT GNAS complex locus OS=Oryctolagus cuniculus OX=9986 GN=GNAS PE=4 SV=1;tr|Q6X973|Q6X973_RABIT Guanine nucleotide-binding prot
TSG101	0.0487279	0.200445	0.0906617	23.8407	23.3779	23.8637	23.9318	G1T6E8;A0A5F9CE76	tr|G1T6E8|G1T6E8_RABIT Tumor susceptibility 101 OS=Oryctolagus cuniculus OX=9986 GN=TSG101 PE=4 SV=1;tr|A0A5F9CE76|A0A5F9CE76_RABIT Tumor susceptibility 101 OS=Oryctolagus cuniculus OX=9986 GN=TSG101 PE=4 SV=1
ACOT13	0.0493237	0.347724	0.863697	27.0621	26.893	27.5522	27.3085	G1T641	tr|G1T641|G1T641_RABIT 4HBT domain-containing protein OS=Oryctolagus cuniculus OX=9986 GN=ACOT13 PE=4 SV=2
AHSG	0.0494176	0.676713	0.0497022	30.4788	30.9318	31.2662	30.9651	U3KMR2	tr|U3KMR2|U3KMR2_RABIT Alpha-2-HS-glycoprotein OS=Oryctolagus cuniculus OX=9986 GN=AHSG PE=4 SV=1
PSAP	0.0495273	0.52672	0.468153	27.4591	27.4417	26.9305	27.1828	G1U5B3;A0A5F9CCM3	tr|G1U5B3|G1U5B3_RABIT Prosaposin OS=Oryctolagus cuniculus OX=9986 GN=PSAP PE=4 SV=2;tr|A0A5F9CCM3|A0A5F9CCM3_RABIT Prosaposin OS=Oryctolagus cuniculus OX=9986 GN=PSAP PE=4 SV=1
ALDH2	0.0496788	0.910372	0.604986	29.9386	29.8454	29.5501	29.6101	A0A5F9DBD2;G1SUY2;A0A5F9CBD2	tr|A0A5F9DBD2|A0A5F9DBD2_RABIT Aldedh domain-containing protein OS=Oryctolagus cuniculus OX=9986 GN=ALDH2 PE=3 SV=1;tr|G1SUY2|G1SUY2_RABIT Aldedh domain-containing protein OS=Oryctolagus cuniculus OX=9986 GN=ALDH2 PE=3 SV=3;tr|A0A5F9CBD2|A0A5F9CBD2_RABIT A
MFN1	0.0498385	0.689477	0.0354076	22.4734	22.9537	23.6495	22.9604	G1SEC8;A0A5F9CLV1;A0A5F9CX76	tr|G1SEC8|G1SEC8_RABIT Mitofusin 1 OS=Oryctolagus cuniculus OX=9986 GN=MFN1 PE=3 SV=2;tr|A0A5F9CLV1|A0A5F9CLV1_RABIT Mitofusin 1 OS=Oryctolagus cuniculus OX=9986 GN=MFN1 PE=3 SV=1;tr|A0A5F9CX76|A0A5F9CX76_RABIT Mitofusin 1 OS=Oryctolagus cuniculus OX=9986
PURA	0.0501901	0.190078	0.663844	26.1775	26.2809	25.8885	26.0912	G1T0N5	tr|G1T0N5|G1T0N5_RABIT Purine rich element binding protein A OS=Oryctolagus cuniculus OX=9986 GN=PURA PE=4 SV=2
FAM98B	0.0507539	0.0273319	8.13693e-05	23.6538	22.0737	22.9262	23.4892	G1SG42	tr|G1SG42|G1SG42_RABIT Family with sequence similarity 98 member B OS=Oryctolagus cuniculus OX=9986 GN=FAM98B PE=4 SV=2
LOC100357761	0.0510748	0.0408312	0.239843	25.5637	25.4215	25.455	24.963	G1T0M8;A0A5F9CIW5;A0A5F9DHM3	tr|G1T0M8|G1T0M8_RABIT Uncharacterized protein OS=Oryctolagus cuniculus OX=9986 GN=LOC100357742 PE=4 SV=1;tr|A0A5F9CIW5|A0A5F9CIW5_RABIT Uncharacterized protein OS=Oryctolagus cuniculus OX=9986 PE=4 SV=1
TRIP12	0.0511616	0.0243561	0.321718	24.5747	23.0277	23.1543	22.5141	A0A5F9CLD7;A0A5F9DL05;A0A5F9CKM5;A0A5F9CCG6;G1TUU9;A0A5F9CA11	tr|A0A5F9CLD7|A0A5F9CLD7_RABIT Thyroid hormone receptor interactor 12 OS=Oryctolagus cuniculus OX=9986 GN=TRIP12 PE=4 SV=1;tr|A0A5F9DL05|A0A5F9DL05_RABIT Thyroid hormone receptor interactor 12 OS=Oryctolagus cuniculus OX=9986 GN=TRIP12 PE=4 SV=1;tr|A0A5F9C
LOC100341815	0.0511752	0.126807	0.711076	27.0611	27.5081	27.6706	28.3923	G1T804	tr|G1T804|G1T804_RABIT Uncharacterized protein OS=Oryctolagus cuniculus OX=9986 PE=4 SV=2
	0.0516459	0.0986821	0.514238	24.1292	22.8602	22.652	22.0847	A0A5F9CQY8	tr|A0A5F9CQY8|A0A5F9CQY8_RABIT Uncharacterized protein OS=Oryctolagus cuniculus OX=9986 GN=LOC100352842 PE=4 SV=1
ADH5	0.0516961	0.407366	0.96168	27.1266	27.1847	27.2644	27.3162	G1SLF1;A0A5F9DTI4;A0A5F9CY33;A0A5F9DTG0	tr|G1SLF1|G1SLF1_RABIT S-(hydroxymethyl)glutathione dehydrogenase OS=Oryctolagus cuniculus OX=9986 GN=ADH5 PE=3 SV=2;tr|A0A5F9DTI4|A0A5F9DTI4_RABIT S-(hydroxymethyl)glutathione dehydrogenase OS=Oryctolagus cuniculus OX=9986 GN=ADH5 PE=3 SV=1;tr|A0A5F9CY33|
AFM	0.052131	0.0295547	0.0244289	26.8298	26.8457	27.6468	26.8179	A0A5F9DE89;G1SHH2;CON__REFSEQ:XP_585019	tr|A0A5F9DE89|A0A5F9DE89_RABIT Afamin OS=Oryctolagus cuniculus OX=9986 GN=AFM PE=4 SV=1;tr|G1SHH2|G1SHH2_RABIT Afamin OS=Oryctolagus cuniculus OX=9986 GN=AFM PE=4 SV=2
TJP1	0.0523131	0.28317	0.2215	22.3331	22.278	22.5695	23.3854	A0A5F9CQH4;A0A5F9DD74;G1U8Y2;A0A5F9DLU2;A0A5F9D506;A0A5F9DKC4;G1SLL1;A0A5F9D2X5;A0A5F9C9X0;A0A5F9D7M8	tr|A0A5F9CQH4|A0A5F9CQH4_RABIT Tight junction protein 1 OS=Oryctolagus cuniculus OX=9986 GN=TJP1 PE=3 SV=1;tr|A0A5F9DD74|A0A5F9DD74_RABIT Tight junction protein 1 OS=Oryctolagus cuniculus OX=9986 GN=TJP1 PE=3 SV=1;tr|G1U8Y2|G1U8Y2_RABIT Tight junction prot
RSMTCK	0.0524498	0.0650881	0.835777	31.6409	31.9583	31.2253	31.6188	G1T0U9;A0A5F9DB74	tr|G1T0U9|G1T0U9_RABIT Creatine kinase S-type, mitochondrial OS=Oryctolagus cuniculus OX=9986 GN=CKMT2 PE=3 SV=3;tr|A0A5F9DB74|A0A5F9DB74_RABIT Creatine kinase S-type, mitochondrial OS=Oryctolagus cuniculus OX=9986 GN=CKMT2 PE=3 SV=1
QDPR	0.0525436	0.485417	0.67665	27.2378	27.0661	27.4804	27.4368	A0A0D3RIY6;A0A5F9D0B6;G1SNH7;A0A5F9CG74;A0A5F9C6T3;A0A5F9CDL3	tr|A0A0D3RIY6|A0A0D3RIY6_RABIT Quinoid dihydropteridine reductase OS=Oryctolagus cuniculus OX=9986 PE=2 SV=1;tr|A0A5F9D0B6|A0A5F9D0B6_RABIT Quinoid dihydropteridine reductase OS=Oryctolagus cuniculus OX=9986 GN=QDPR PE=4 SV=1;tr|G1SNH7|G1SNH7_RABIT Quinoid
LOC100337714;LOC100338167;LOC100341712;LOC100342718;LOC100346185;LOC100348246;LOC100348726;LOC100352199;LOC100353200;LOC100353314;LOC100356603;LOC100358852;RPL23A	0.0525964	0.302345	0.0843972	27.5299	27.0432	27.5423	27.6712	G1TEV5;G1TRP8;A0A5F9CF91;G1SE76;G1TIJ9;A0A5F9CPF0;G1TM80;G1U5S9;G1TF04;G1TJT7;A0A5F9CWX6;G1TY70;G1TUP9;G1TX54;A0A5F9CT55;G1U7T5;G1TJX1;G1TPQ9;G1U8T8;G1TEW2;G1TJX9;G1TMI7;G1U1A7;G1TIW2;G1U7W6;G1TNX0;G1TQE0;G1TYW9;G1U712;G1U6E2;A0A5F9CX29	tr|G1TEV5|G1TEV5_RABIT Ribosomal_L23eN domain-containing protein OS=Oryctolagus cuniculus OX=9986 PE=3 SV=1;tr|G1TRP8|G1TRP8_RABIT Ribosomal_L23eN domain-containing protein OS=Oryctolagus cuniculus OX=9986 PE=3 SV=1;tr|A0A5F9CF91|A0A5F9CF91_RABIT Ribosomal
BCL2L13	0.0526808	0.645842	0.930806	25.4269	25.4855	25.6551	25.6952	G1TB74;A0A5F9D3L9;A0A5F9DD89;A0A5F9CM69;A0A5F9CHM1;A0A5F9CEE5	tr|G1TB74|G1TB74_RABIT BCL2 like 13 OS=Oryctolagus cuniculus OX=9986 GN=BCL2L13 PE=4 SV=2
DSP	0.0530867	0.878905	0.386946	23.9258	23.4969	24.5668	25.1767	G1T4V7;A0A5F9CRC2	tr|G1T4V7|G1T4V7_RABIT Desmoplakin OS=Oryctolagus cuniculus OX=9986 GN=DSP PE=4 SV=3;tr|A0A5F9CRC2|A0A5F9CRC2_RABIT Desmoplakin OS=Oryctolagus cuniculus OX=9986 GN=DSP PE=4 SV=1
LOC100349431	0.0532599	0.0245078	0.0135245	22.4269	22.5296	24.2587	22.374	G1TJL0	tr|G1TJL0|G1TJL0_RABIT Uncharacterized protein OS=Oryctolagus cuniculus OX=9986 GN=LOC100349431 PE=4 SV=1
	0.0534705	0.345419	0.767943	25.826	26.0455	26.2386	26.3544	A0A5F9DRM4	tr|A0A5F9DRM4|A0A5F9DRM4_RABIT Peptidylprolyl isomerase OS=Oryctolagus cuniculus OX=9986 GN=FKBP4 PE=4 SV=1
FAM49A;FAM49B	0.0535502	0.00518231	0.569955	24.1627	23.8412	24.2846	24.0621	G1T5Y2;A0A5F9C9D2;G1SU04	tr|G1T5Y2|G1T5Y2_RABIT Family with sequence similarity 49 member B OS=Oryctolagus cuniculus OX=9986 GN=FAM49B PE=4 SV=3;tr|A0A5F9C9D2|A0A5F9C9D2_RABIT Uncharacterized protein OS=Oryctolagus cuniculus OX=9986 PE=4 SV=1
HSD17B4	0.0536219	0.486702	0.956366	25.0262	24.9498	24.7934	24.7041	G1T060;A0A5F9CWR4;A0A5F9D553;A0A5F9DJL2;A0A5F9CQH1;A0A5F9D142;A0A5F9DB07;A0A5F9C5W3	tr|G1T060|G1T060_RABIT Hydroxysteroid 17-beta dehydrogenase 4 OS=Oryctolagus cuniculus OX=9986 GN=HSD17B4 PE=4 SV=3;tr|A0A5F9CWR4|A0A5F9CWR4_RABIT Hydroxysteroid 17-beta dehydrogenase 4 OS=Oryctolagus cuniculus OX=9986 GN=HSD17B4 PE=4 SV=1;tr|A0A5F9D553|A0
PRPF19	0.0536931	0.239277	0.541116	22.8248	22.6069	23.8278	23.1531	G1TA04	tr|G1TA04|G1TA04_RABIT Pre-mRNA processing factor 19 OS=Oryctolagus cuniculus OX=9986 GN=PRPF19 PE=4 SV=2
VCL	0.0537082	0.35331	0.821663	26.7336	26.8138	26.4782	26.6091	A0A5F9C3B7;G1SJ56;A0A5F9D1N8;A0A5F9CUN3;A0A5F9DFZ5	tr|A0A5F9C3B7|A0A5F9C3B7_RABIT Vinculin OS=Oryctolagus cuniculus OX=9986 GN=VCL PE=4 SV=1;tr|G1SJ56|G1SJ56_RABIT Vinculin OS=Oryctolagus cuniculus OX=9986 GN=VCL PE=4 SV=2;tr|A0A5F9D1N8|A0A5F9D1N8_RABIT Vinculin OS=Oryctolagus cuniculus OX=9986 GN=VCL PE=4
PREP	0.0538797	0.242467	0.295064	26.0725	26.0854	26.1596	26.3866	A0A5F9DPD3;G1SCT1;A0A5F9D2C7;A0A5F9CCV6	tr|A0A5F9DPD3|A0A5F9DPD3_RABIT Prolyl endopeptidase OS=Oryctolagus cuniculus OX=9986 GN=PREP PE=4 SV=1;tr|G1SCT1|G1SCT1_RABIT Prolyl endopeptidase OS=Oryctolagus cuniculus OX=9986 GN=PREP PE=4 SV=3;tr|A0A5F9D2C7|A0A5F9D2C7_RABIT Prolyl endopeptidase OS=Ory
titin	0.0548542	0.689544	0.667466	29.4531	29.502	29.3621	29.3603	O97791	tr|O97791|O97791_RABIT Titin (Fragment) OS=Oryctolagus cuniculus OX=9986 GN=titin PE=1 SV=1
FABP5	0.0554132	0.3703	0.558024	25.2633	25.5389	25.7525	25.8111	G1SZ91	tr|G1SZ91|G1SZ91_RABIT Fatty acid binding protein 5 OS=Oryctolagus cuniculus OX=9986 GN=FABP5 PE=4 SV=3
PPL	0.0557102	0.258948	0.736824	24.481	24.8246	25.0303	25.2183	G1T1G8	tr|G1T1G8|G1T1G8_RABIT Periplakin OS=Oryctolagus cuniculus OX=9986 GN=PPL PE=4 SV=3
LOC100338341;LOC100354348	0.0557726	0.154983	0.178989	27.1691	27.1818	27.2442	27.6682	A0A5F9CJD6;G1T916;G1TXR9	tr|A0A5F9CJD6|A0A5F9CJD6_RABIT Eukaryotic translation initiation factor 5A OS=Oryctolagus cuniculus OX=9986 PE=3 SV=1;tr|G1T916|G1T916_RABIT Eukaryotic translation initiation factor 5A OS=Oryctolagus cuniculus OX=9986 PE=3 SV=2
BAG3	0.0566611	0.351695	0.811764	27.2567	27.2067	27.1331	27.0492	G1T1S7;A0A5F9DL71;A0A5F9DSB6	tr|G1T1S7|G1T1S7_RABIT BCL2 associated athanogene 3 OS=Oryctolagus cuniculus OX=9986 GN=BAG3 PE=4 SV=3;tr|A0A5F9DL71|A0A5F9DL71_RABIT BCL2 associated athanogene 3 OS=Oryctolagus cuniculus OX=9986 GN=BAG3 PE=4 SV=1;tr|A0A5F9DSB6|A0A5F9DSB6_RABIT BCL2 associ
C6	0.0578642	0.273079	0.546729	23.5029	23.9398	24.1758	24.3051	A0A5F9DTQ8;G1SGF8;A0A5F9DR45	tr|A0A5F9DTQ8|A0A5F9DTQ8_RABIT Complement C6 OS=Oryctolagus cuniculus OX=9986 GN=C6 PE=4 SV=1;tr|G1SGF8|G1SGF8_RABIT Complement C6 OS=Oryctolagus cuniculus OX=9986 GN=C6 PE=4 SV=3;tr|A0A5F9DR45|A0A5F9DR45_RABIT Complement C6 OS=Oryctolagus cuniculus OX=998
LOC100008775	0.0581329	0.00544679	0.0909991	23.6601	21.9625	22.2991	21.828	Q8HZX7;G1TLZ2;A0A5F9D3D3;G1SYN5	tr|Q8HZX7|Q8HZX7_RABIT Synaptobrevin-2 (Fragment) OS=Oryctolagus cuniculus OX=9986 PE=2 SV=1;tr|G1TLZ2|G1TLZ2_RABIT V-SNARE coiled-coil homology domain-containing protein OS=Oryctolagus cuniculus OX=9986 GN=VAMP2 PE=4 SV=2;tr|A0A5F9D3D3|A0A5F9D3D3_RABIT V-
LUM	0.0591085	0.908397	0.68568	30.3237	30.4342	29.9976	29.9359	G1SP97	tr|G1SP97|G1SP97_RABIT Lumican OS=Oryctolagus cuniculus OX=9986 GN=LUM PE=4 SV=1
	0.0596216	0.292381	0.262511	28.809	25.7207	24.3118	24.4111	A0A5F9DSP5;A0A5F9DT60	tr|A0A5F9DSP5|A0A5F9DSP5_RABIT Uncharacterized protein OS=Oryctolagus cuniculus OX=9986 GN=LOC108175479 PE=4 SV=1;tr|A0A5F9DT60|A0A5F9DT60_RABIT Uncharacterized protein OS=Oryctolagus cuniculus OX=9986 PE=4 SV=1
BDH1	0.06023	0.673449	0.462933	28.4885	28.5318	28.8677	28.709	G1SZ23	tr|G1SZ23|G1SZ23_RABIT 3-hydroxybutyrate dehydrogenase 1 OS=Oryctolagus cuniculus OX=9986 GN=BDH1 PE=4 SV=2
GSTZ1	0.0605757	0.0390779	0.150128	28.4193	28.7562	28.3873	28.4526	A0A5F9CEX6;G1TZE2;A0A5F9CZY3;A0A5F9CQP4	tr|A0A5F9CEX6|A0A5F9CEX6_RABIT Glutathione S-transferase zeta 1 OS=Oryctolagus cuniculus OX=9986 GN=GSTZ1 PE=3 SV=1;tr|G1TZE2|G1TZE2_RABIT Glutathione S-transferase zeta 1 OS=Oryctolagus cuniculus OX=9986 GN=GSTZ1 PE=3 SV=1;tr|A0A5F9CZY3|A0A5F9CZY3_RABIT G
COL21A1	0.0610026	0.598993	0.193906	25.8657	26.9611	25.5647	25.0916	A0A5F9DT49;G1T340	tr|A0A5F9DT49|A0A5F9DT49_RABIT Collagen type XXI alpha 1 chain OS=Oryctolagus cuniculus OX=9986 GN=COL21A1 PE=4 SV=1;tr|G1T340|G1T340_RABIT Collagen type XXI alpha 1 chain OS=Oryctolagus cuniculus OX=9986 GN=COL21A1 PE=4 SV=2
	0.0610243	0.459799	0.549605	23.9259	23.7207	27.67	25.745	A0A5F9DAN4	tr|A0A5F9DAN4|A0A5F9DAN4_RABIT Adenylyltransferase and sulfurtransferase MOCS3 OS=Oryctolagus cuniculus OX=9986 GN=MOCS3 PE=3 SV=1
TOM1	0.061408	0.356665	0.146204	24.8092	24.8491	24.7863	24.6148	G1SZP0;U3KM53	tr|G1SZP0|G1SZP0_RABIT Target of myb1 membrane trafficking protein OS=Oryctolagus cuniculus OX=9986 GN=TOM1 PE=3 SV=1;tr|U3KM53|U3KM53_RABIT Target of myb1 membrane trafficking protein OS=Oryctolagus cuniculus OX=9986 GN=TOM1 PE=3 SV=1
SERPINF1	0.0615996	0.603861	0.971362	25.8566	25.7831	26.1593	26.0749	G1SCK5;CON__Q95121	tr|G1SCK5|G1SCK5_RABIT Serpin family F member 1 OS=Oryctolagus cuniculus OX=9986 GN=SERPINF1 PE=3 SV=1
AKR1B10;AKR1B19	0.0616466	0.824887	0.737183	27.2644	27.248	26.9332	27.0126	I4DEZ5;G1TV43	tr|I4DEZ5|I4DEZ5_RABIT Aldo-keto reductase family 1, member B19 OS=Oryctolagus cuniculus OX=9986 GN=AKR1B19 PE=2 SV=1;tr|G1TV43|G1TV43_RABIT Aldo_ket_red domain-containing protein OS=Oryctolagus cuniculus OX=9986 GN=AKR1B10 PE=4 SV=2
FARSB	0.0622135	0.51931	0.703231	23.3874	23.4381	22.9367	23.1326	A0A5F9CFH0;A0A5F9C7D2;G1STW7;A0A5F9D948;A0A5F9CJ80	tr|A0A5F9CFH0|A0A5F9CFH0_RABIT Phenylalanyl-tRNA synthetase subunit beta OS=Oryctolagus cuniculus OX=9986 GN=FARSB PE=4 SV=1;tr|A0A5F9C7D2|A0A5F9C7D2_RABIT Phenylalanyl-tRNA synthetase subunit beta OS=Oryctolagus cuniculus OX=9986 GN=FARSB PE=4 SV=1;tr|G1S
STK39	0.0622355	0.662656	0.660318	23.9859	23.7263	24.4209	24.4219	G1TEM4	tr|G1TEM4|G1TEM4_RABIT Serine/threonine kinase 39 OS=Oryctolagus cuniculus OX=9986 GN=STK39 PE=4 SV=3
HPCAL1	0.0626523	0.253429	0.678242	22.687	22.4166	23.5558	22.9847	G1TN08	tr|G1TN08|G1TN08_RABIT Hippocalcin like 1 OS=Oryctolagus cuniculus OX=9986 GN=HPCAL1 PE=4 SV=1
LTBP2	0.0632046	0.312689	0.790042	23.2657	24.1616	22.1179	22.6438	A0A5F9CAG8;G1T6Q0	tr|A0A5F9CAG8|A0A5F9CAG8_RABIT Latent transforming growth factor beta binding protein 2 OS=Oryctolagus cuniculus OX=9986 GN=LTBP2 PE=4 SV=1;tr|G1T6Q0|G1T6Q0_RABIT Latent transforming growth factor beta binding protein 2 OS=Oryctolagus cuniculus OX=9986 GN=
LOC100347639	0.0632078	0.855478	0.393632	23.4221	23.7082	23.1469	22.9607	G1TUG7;G1SGI2	tr|G1TUG7|G1TUG7_RABIT Uncharacterized protein OS=Oryctolagus cuniculus OX=9986 GN=RPIA PE=3 SV=1
LOC100341632;TAGLN	0.0634849	0.944884	0.924666	26.1867	26.1919	25.8112	25.7777	G1T2C4;G1TI08;Q69G37	tr|G1T2C4|G1T2C4_RABIT Transgelin OS=Oryctolagus cuniculus OX=9986 GN=LOC100009332 PE=3 SV=2;tr|G1TI08|G1TI08_RABIT Calponin-homology (CH) domain-containing protein OS=Oryctolagus cuniculus OX=9986 PE=4 SV=2
HTRA2	0.0640451	0.130192	0.332167	23.9031	23.7723	23.7082	23.135	G1T9C8;A0A5F9CZ48;A0A5F9DH29	tr|G1T9C8|G1T9C8_RABIT HtrA serine peptidase 2 OS=Oryctolagus cuniculus OX=9986 GN=HTRA2 PE=4 SV=1;tr|A0A5F9CZ48|A0A5F9CZ48_RABIT HtrA serine peptidase 2 OS=Oryctolagus cuniculus OX=9986 GN=HTRA2 PE=4 SV=1;tr|A0A5F9DH29|A0A5F9DH29_RABIT HtrA serine peptida
PSMD1	0.0644374	0.00972484	0.861971	25.5872	25.3777	25.7535	25.5167	A0A5F9DLZ7;G1SVF2;A0A5F9DAT4;U3KN24;A0A5F9CKL4	tr|A0A5F9DLZ7|A0A5F9DLZ7_RABIT 26S proteasome non-ATPase regulatory subunit 1 OS=Oryctolagus cuniculus OX=9986 GN=PSMD1 PE=3 SV=1;tr|G1SVF2|G1SVF2_RABIT 26S proteasome non-ATPase regulatory subunit 1 OS=Oryctolagus cuniculus OX=9986 GN=PSMD1 PE=3 SV=2;tr|A
LAMC1	0.0645425	0.0175161	0.0326474	27.5624	28.2014	27.6355	27.6745	A0A5F9DES8;A0A5F9CMY3;G1T4M1	tr|A0A5F9DES8|A0A5F9DES8_RABIT Laminin subunit gamma 1 OS=Oryctolagus cuniculus OX=9986 GN=LAMC1 PE=4 SV=1;tr|A0A5F9CMY3|A0A5F9CMY3_RABIT Laminin subunit gamma 1 OS=Oryctolagus cuniculus OX=9986 GN=LAMC1 PE=4 SV=1;tr|G1T4M1|G1T4M1_RABIT Laminin subunit gam
ABLIM1	0.0647842	0.827963	0.166542	25.4122	25.6738	25.3515	25.1593	G1U0Q0;A0A5F9CHU7;A0A5F9D8L2	tr|G1U0Q0|G1U0Q0_RABIT Actin binding LIM protein 1 OS=Oryctolagus cuniculus OX=9986 GN=ABLIM1 PE=4 SV=3;tr|A0A5F9CHU7|A0A5F9CHU7_RABIT Actin binding LIM protein 1 OS=Oryctolagus cuniculus OX=9986 GN=ABLIM1 PE=4 SV=1;tr|A0A5F9D8L2|A0A5F9D8L2_RABIT Actin bin
SERHL2	0.0652846	0.50601	0.139158	23.2367	23.5099	23.1527	22.4526	G1SGZ5;A0A5F9CQA3;A0A5F9CXJ6	tr|G1SGZ5|G1SGZ5_RABIT AB hydrolase-1 domain-containing protein OS=Oryctolagus cuniculus OX=9986 GN=SERHL2 PE=4 SV=2;tr|A0A5F9CQA3|A0A5F9CQA3_RABIT AB hydrolase-1 domain-containing protein OS=Oryctolagus cuniculus OX=9986 GN=SERHL2 PE=4 SV=1;tr|A0A5F9CXJ6|
PTGR1	0.0659318	0.661243	0.430329	26.4578	26.1544	25.7722	25.8597	G1TNX7	tr|G1TNX7|G1TNX7_RABIT Prostaglandin reductase 1 OS=Oryctolagus cuniculus OX=9986 GN=PTGR1 PE=4 SV=2
ACADS;UNC119B	0.0660182	0.164197	0.640771	27.9759	28.2211	28.2901	28.4144	A0A5F9C8K0;A0A5F9CBR7;G1SV12;A0A5F9CAM1;G1SV06	tr|A0A5F9C8K0|A0A5F9C8K0_RABIT Acyl-CoA dehydrogenase short chain OS=Oryctolagus cuniculus OX=9986 GN=ACADS PE=3 SV=1;tr|A0A5F9CBR7|A0A5F9CBR7_RABIT Acyl-CoA dehydrogenase short chain OS=Oryctolagus cuniculus OX=9986 GN=ACADS PE=3 SV=1;tr|G1SV12|G1SV12_RAB
LOC100348131	0.0665846	0.290703	0.34675	21.8236	22.426	22.7027	22.7386	G1T2Q8;A0A5F9D7K3	tr|G1T2Q8|G1T2Q8_RABIT Proline rich coiled-coil 1 OS=Oryctolagus cuniculus OX=9986 GN=PRRC1 PE=4 SV=1;tr|A0A5F9D7K3|A0A5F9D7K3_RABIT Proline rich coiled-coil 1 OS=Oryctolagus cuniculus OX=9986 GN=PRRC1 PE=4 SV=1
ACAT2	0.0667314	0.0616571	0.852721	22.5102	23.26	23.2489	23.8692	G1T671;G1T678	tr|G1T671|G1T671_RABIT Acetyl-CoA acetyltransferase 2 OS=Oryctolagus cuniculus OX=9986 GN=ACAT2 PE=3 SV=3;tr|G1T678|G1T678_RABIT Acetyl-CoA acetyltransferase 2 OS=Oryctolagus cuniculus OX=9986 GN=ACAT2 PE=3 SV=2
PFKL	0.0671499	0.0454175	0.0805137	24.2256	23.0713	24.2025	24.1166	G1TK32	tr|G1TK32|G1TK32_RABIT PFK domain-containing protein OS=Oryctolagus cuniculus OX=9986 PE=4 SV=3
THAP4	0.0672029	0.0790116	0.870301	24.3737	23.2649	23.2239	21.8986	A0A5F9C2D0;G1T0R8	tr|A0A5F9C2D0|A0A5F9C2D0_RABIT THAP domain containing 4 OS=Oryctolagus cuniculus OX=9986 GN=THAP4 PE=4 SV=1;tr|G1T0R8|G1T0R8_RABIT THAP domain containing 4 OS=Oryctolagus cuniculus OX=9986 GN=THAP4 PE=4 SV=2
	0.0673786	0.103111	0.778436	22.7682	22.3564	23.4154	22.8393	A0A5F9DRA0	tr|A0A5F9DRA0|A0A5F9DRA0_RABIT Uncharacterized protein OS=Oryctolagus cuniculus OX=9986 GN=LOC100348853 PE=3 SV=1
SCARB2	0.0690029	0.303966	0.926768	24.9224	25.1063	24.6309	24.7851	A0A5F9CC09;G1SJL6;A0A5F9CZA0;A0A5F9CWZ2	tr|A0A5F9CC09|A0A5F9CC09_RABIT Scavenger receptor class B member 2 OS=Oryctolagus cuniculus OX=9986 GN=SCARB2 PE=3 SV=1;tr|G1SJL6|G1SJL6_RABIT Scavenger receptor class B member 2 OS=Oryctolagus cuniculus OX=9986 GN=SCARB2 PE=3 SV=1;tr|A0A5F9CZA0|A0A5F9CZA0
HPX	0.0700661	0.768566	0.045749	30.0047	30.431	30.9874	30.4233	G1TVS4;H2CN09	tr|G1TVS4|G1TVS4_RABIT Hemopexin OS=Oryctolagus cuniculus OX=9986 GN=HPX PE=3 SV=2
ME1	0.0701235	0.961122	0.743675	25.6873	25.6404	25.4069	25.4416	G1T013;A0A5F9D316	tr|G1T013|G1T013_RABIT Malic enzyme OS=Oryctolagus cuniculus OX=9986 GN=ME1 PE=3 SV=2;tr|A0A5F9D316|A0A5F9D316_RABIT Malic enzyme OS=Oryctolagus cuniculus OX=9986 GN=ME1 PE=3 SV=1
YBX3	0.0707794	0.161876	0.658516	27.6434	27.5594	27.525	27.3662	G1TS97;A0A5F9CKP3	tr|G1TS97|G1TS97_RABIT Y-box binding protein 3 OS=Oryctolagus cuniculus OX=9986 GN=YBX3 PE=4 SV=2;tr|A0A5F9CKP3|A0A5F9CKP3_RABIT Y-box binding protein 3 OS=Oryctolagus cuniculus OX=9986 GN=YBX3 PE=4 SV=1
HECTD1	0.070819	0.327597	0.836301	22.2102	21.938	22.9418	22.5263	A0A5F9DKQ7;G1SKG9	tr|A0A5F9DKQ7|A0A5F9DKQ7_RABIT HECT domain E3 ubiquitin protein ligase 1 OS=Oryctolagus cuniculus OX=9986 GN=HECTD1 PE=4 SV=1;tr|G1SKG9|G1SKG9_RABIT HECT domain E3 ubiquitin protein ligase 1 OS=Oryctolagus cuniculus OX=9986 GN=HECTD1 PE=4 SV=2
YARS	0.0710938	0.543874	0.676772	22.97	22.5692	23.5267	23.4517	G1SYD3	tr|G1SYD3|G1SYD3_RABIT Tyrosine--tRNA ligase OS=Oryctolagus cuniculus OX=9986 GN=YARS PE=3 SV=1
RBSLO1	0.073261	0.169614	0.984264	23.0369	22.6955	22.586	22.2541	A0A5F9DDE8;A0A5F9DRY5;A0A5F9D068;A0A5F9DF42;A0A5F9CPE4;G1U016;A0A5F9DJZ3;A0A5F9CMX8;A0A5F9DMI8	tr|A0A5F9DDE8|A0A5F9DDE8_RABIT Calcium-activated potassium channel subunit alpha-1 OS=Oryctolagus cuniculus OX=9986 GN=KCNMA1 PE=4 SV=1;tr|A0A5F9DRY5|A0A5F9DRY5_RABIT Calcium-activated potassium channel subunit alpha-1 OS=Oryctolagus cuniculus OX=9986 GN=K
APOA1	0.0736296	0.21558	0.309462	24.1198	26.7715	27.572	27.8426	G1SZV5;CON__P15497	tr|G1SZV5|G1SZV5_RABIT Apolipoprotein A-I OS=Oryctolagus cuniculus OX=9986 GN=APOA1 PE=3 SV=1
ENO1	0.0738794	0.316846	0.953628	24.8755	26.0986	27.0713	28.1619	U3KN85;A0A5F9DQ35	tr|U3KN85|U3KN85_RABIT Uncharacterized protein OS=Oryctolagus cuniculus OX=9986 GN=ENO1 PE=3 SV=2;tr|A0A5F9DQ35|A0A5F9DQ35_RABIT Uncharacterized protein OS=Oryctolagus cuniculus OX=9986 GN=ENO1 PE=3 SV=1
COQ7	0.073944	0.975013	0.91578	26.114	26.0995	25.9045	25.9124	G1SGS8;A0A5F9C346;A0A5F9CIV1	tr|G1SGS8|G1SGS8_RABIT 5-demethoxyubiquinone hydroxylase, mitochondrial OS=Oryctolagus cuniculus OX=9986 GN=COQ7 PE=3 SV=1;tr|A0A5F9C346|A0A5F9C346_RABIT 5-demethoxyubiquinone hydroxylase, mitochondrial OS=Oryctolagus cuniculus OX=9986 GN=COQ7 PE=3 SV=1;tr
CKM	0.0743944	0.333567	0.208237	35.4162	34.9067	35.5186	35.5877	G1TUS9;G1TG30	tr|G1TUS9|G1TUS9_RABIT Creatine kinase M-type OS=Oryctolagus cuniculus OX=9986 GN=CKM PE=3 SV=2;tr|G1TG30|G1TG30_RABIT Creatine kinase M-type OS=Oryctolagus cuniculus OX=9986 GN=CKM PE=3 SV=2
	0.0751949	0.062232	0.957458	27.0018	26.8507	26.8583	26.7151	A0A5F9DG34;A0A5F9CXV5;A0A5F9DLK8;A0A5F9DM59;A0A5F9CXY5;A0A5F9CTJ9;A0A5F9DIW9;A0A5F9D5N0	tr|A0A5F9DG34|A0A5F9DG34_RABIT Microtubule-associated protein OS=Oryctolagus cuniculus OX=9986 GN=MAP4 PE=4 SV=1;tr|A0A5F9CXV5|A0A5F9CXV5_RABIT Microtubule-associated protein OS=Oryctolagus cuniculus OX=9986 GN=MAP4 PE=4 SV=1;tr|A0A5F9DLK8|A0A5F9DLK8_RABIT
	0.0755345	0.0565658	0.14232	26.7337	27.0299	26.7168	26.7585	G1TQ93	tr|G1TQ93|G1TQ93_RABIT Uncharacterized protein OS=Oryctolagus cuniculus OX=9986 PE=4 SV=3
COBL	0.0756888	0.26892	0.130511	24.2616	23.2904	24.3146	24.4727	G1TCG6;U3KMY8;A0A5F9DGQ1;A0A5F9CG44	tr|G1TCG6|G1TCG6_RABIT Cordon-bleu WH2 repeat protein OS=Oryctolagus cuniculus OX=9986 GN=COBL PE=4 SV=2;tr|U3KMY8|U3KMY8_RABIT Cordon-bleu WH2 repeat protein OS=Oryctolagus cuniculus OX=9986 GN=COBL PE=4 SV=2;tr|A0A5F9DGQ1|A0A5F9DGQ1_RABIT Cordon-bleu WH2
	0.0757612	0.334646	0.224446	25.6445	24.5583	25.888	26.0168	A0A5F9CSB9	tr|A0A5F9CSB9|A0A5F9CSB9_RABIT Thioredoxin 2 OS=Oryctolagus cuniculus OX=9986 GN=TXN2 PE=4 SV=1
SEPTIN2	0.0758527	0.988953	0.506704	26.2401	26.1352	26.4125	26.5132	G1U0Q7	tr|G1U0Q7|G1U0Q7_RABIT Septin 2 OS=Oryctolagus cuniculus OX=9986 GN=SEPTIN2 PE=3 SV=3
AMBP	0.0765731	0.339545	0.362195	27.9913	28.3566	27.8291	27.8379	G1TSY8;A0A5F9CSE7;G1ST99;CON__P00978	tr|G1TSY8|G1TSY8_RABIT Kinesin family member 12 OS=Oryctolagus cuniculus OX=9986 GN=KIF12 PE=4 SV=2;tr|A0A5F9CSE7|A0A5F9CSE7_RABIT Kinesin family member 12 OS=Oryctolagus cuniculus OX=9986 GN=KIF12 PE=4 SV=1;tr|G1ST99|G1ST99_RABIT Kinesin family member 12
PGRMC2	0.076977	0.202587	0.675506	26.5629	26.3675	26.3021	26.2019	G1TVG8;A0A5F9C3I6;A0A5F9D0B7	tr|G1TVG8|G1TVG8_RABIT Cytochrome b5 heme-binding domain-containing protein OS=Oryctolagus cuniculus OX=9986 GN=PGRMC2 PE=3 SV=3;tr|A0A5F9C3I6|A0A5F9C3I6_RABIT Cytochrome b5 heme-binding domain-containing protein OS=Oryctolagus cuniculus OX=9986 GN=PGRMC2
	0.0772766	0.153957	0.729143	22.7008	23.4333	23.6561	24.8419	A0A5F9CFR4	tr|A0A5F9CFR4|A0A5F9CFR4_RABIT Small proline-rich protein 3 OS=Oryctolagus cuniculus OX=9986 GN=SPRR3 PE=4 SV=1
HEXA	0.0772978	0.472958	0.894206	22.9451	23.1754	22.1701	22.5042	G1SWR0;Q5DLV9	tr|G1SWR0|G1SWR0_RABIT Beta-hexosaminidase OS=Oryctolagus cuniculus OX=9986 GN=HEXA PE=3 SV=2;tr|Q5DLV9|Q5DLV9_RABIT Beta-hexosaminidase alpha-subunit (Fragment) OS=Oryctolagus cuniculus OX=9986 GN=HEXA PE=2 SV=1
ETFDH	0.0784753	0.00405152	0.50053	26.6042	26.7758	26.4324	26.6946	U3KM78;A0A5F9DKK0;G1SRB1;A0A5F9CGT5	tr|U3KM78|U3KM78_RABIT Electron transfer flavoprotein-ubiquinone oxidoreductase OS=Oryctolagus cuniculus OX=9986 GN=ETFDH PE=4 SV=1;tr|A0A5F9DKK0|A0A5F9DKK0_RABIT Electron transfer flavoprotein-ubiquinone oxidoreductase OS=Oryctolagus cuniculus OX=9986 GN=
PSPC1	0.0784774	0.113676	0.433024	23.6699	22.8211	24.0084	23.712	G1SQF9;A0A5F9CGB5;A0A5F9CJG4	tr|G1SQF9|G1SQF9_RABIT Paraspeckle component 1 OS=Oryctolagus cuniculus OX=9986 GN=PSPC1 PE=4 SV=2;tr|A0A5F9CGB5|A0A5F9CGB5_RABIT Paraspeckle component 1 OS=Oryctolagus cuniculus OX=9986 GN=PSPC1 PE=4 SV=1;tr|A0A5F9CJG4|A0A5F9CJG4_RABIT Paraspeckle compone
ABI3BP	0.0785638	0.219357	0.737356	27.064	27.2852	26.5351	26.9179	A0A5F9CDX1;A0A5F9DK57;A0A5F9D5C7;A0A5F9CB58;A0A5F9D0S4;A0A5F9CBZ1;G1SNQ7;A0A5F9C0S1;A0A5F9DLR7	tr|A0A5F9CDX1|A0A5F9CDX1_RABIT ABI family member 3 binding protein OS=Oryctolagus cuniculus OX=9986 GN=ABI3BP PE=4 SV=1;tr|A0A5F9DK57|A0A5F9DK57_RABIT ABI family member 3 binding protein OS=Oryctolagus cuniculus OX=9986 GN=ABI3BP PE=4 SV=1;tr|A0A5F9D5C7|A0
USO1	0.078568	0.490117	0.319832	24.8347	24.5915	24.9391	24.984	G1T7T6;A0A5F9CBC9;A0A5F9CGJ2;A0A5F9D2Z0;A0A5F9C192;A0A5F9C2I6	tr|G1T7T6|G1T7T6_RABIT USO1 vesicle transport factor OS=Oryctolagus cuniculus OX=9986 GN=USO1 PE=4 SV=2;tr|A0A5F9CBC9|A0A5F9CBC9_RABIT USO1 vesicle transport factor OS=Oryctolagus cuniculus OX=9986 GN=USO1 PE=4 SV=1;tr|A0A5F9CGJ2|A0A5F9CGJ2_RABIT USO1 vesi
MFAP4	0.0794278	0.0236253	0.0151246	29.3064	30.3344	29.5212	29.4788	G1T8V2	tr|G1T8V2|G1T8V2_RABIT Microfibril associated protein 4 OS=Oryctolagus cuniculus OX=9986 GN=MFAP4 PE=4 SV=2
MYOM2	0.0797615	0.603431	0.589833	28.3371	28.3329	27.8254	28.0506	G1T4T6	tr|G1T4T6|G1T4T6_RABIT Myomesin 2 OS=Oryctolagus cuniculus OX=9986 GN=MYOM2 PE=4 SV=2
THEM4	0.0802921	0.520562	0.564711	25.1154	24.4924	25.7201	25.6857	G1SNE5;A0A5F9DIF7	tr|G1SNE5|G1SNE5_RABIT 4HBT domain-containing protein OS=Oryctolagus cuniculus OX=9986 GN=THEM4 PE=4 SV=2;tr|A0A5F9DIF7|A0A5F9DIF7_RABIT Uncharacterized protein OS=Oryctolagus cuniculus OX=9986 PE=4 SV=1
HERC4	0.080946	0.03619	0.632055	23.2785	22.8014	23.5058	23.1976	A0A5F9D2H6;A0A5F9DNG5;G1U7C7;A0A5F9D4L9;A0A5F9CWY2;A0A5F9DLL4;A0A5F9DH50	tr|A0A5F9D2H6|A0A5F9D2H6_RABIT HECT and RLD domain containing E3 ubiquitin protein ligase 4 OS=Oryctolagus cuniculus OX=9986 GN=HERC4 PE=4 SV=1;tr|A0A5F9DNG5|A0A5F9DNG5_RABIT HECT and RLD domain containing E3 ubiquitin protein ligase 4 OS=Oryctolagus cunic
rsc	0.0810764	0.742543	0.150438	25.6547	25.5506	25.3446	25.5082	P79370	tr|P79370|P79370_RABIT Rsc protein OS=Oryctolagus cuniculus OX=9986 GN=rsc PE=2 SV=1
DDX58	0.0813635	0.355558	0.741475	23.976	22.8403	25.2797	24.737	V5TEN5;V5TCY5;G1SMD2;G1TR23	tr|V5TEN5|V5TEN5_RABIT Putative ATP-dependent RNA helicase DDX58 OS=Oryctolagus cuniculus cuniculus OX=568996 GN=DDX58 PE=2 SV=1;tr|V5TCY5|V5TCY5_RABIT Putative ATP-dependent RNA helicase DDX58 OS=Oryctolagus cuniculus algirus OX=230741 GN=DDX58 PE=2 SV=1;
	0.0822136	0.4774	0.954799	22.5205	22.8752	23.3791	23.6817	A0A5F9DNJ9	tr|A0A5F9DNJ9|A0A5F9DNJ9_RABIT FXYD domain-containing ion transport regulator OS=Oryctolagus cuniculus OX=9986 GN=FXYD6 PE=3 SV=1
EPB41L2	0.0822637	0.566531	0.414107	25.6829	25.531	25.7814	25.8083	A0A5F9C5N4;A0A5F9CFP4;A0A5F9CHR4;A0A5F9DE50;G1SG55;A0A5F9DRR1;A0A5F9C654;A0A5F9C4X6;A0A5F9CQI6;A0A5F9DKZ2	tr|A0A5F9C5N4|A0A5F9C5N4_RABIT Erythrocyte membrane protein band 4.1 like 2 OS=Oryctolagus cuniculus OX=9986 GN=EPB41L2 PE=4 SV=1;tr|A0A5F9CFP4|A0A5F9CFP4_RABIT Erythrocyte membrane protein band 4.1 like 2 OS=Oryctolagus cuniculus OX=9986 GN=EPB41L2 PE=4 S
Tnnt3;TNNT3	0.0826502	0.232122	0.296975	29.8903	27.9593	30.4406	30.3048	Q9TS30;H8WGD9;H8WGD8;G1U9T6;Q6LBZ7;Q6LBZ6	tr|Q9TS30|Q9TS30_RABIT Troponin T alpha isoform OS=Oryctolagus cuniculus OX=9986 PE=4 SV=1;tr|H8WGD9|H8WGD9_RABIT Fast skeletal muscle troponin T isoform 2 OS=Oryctolagus cuniculus OX=9986 GN=Tnnt3 PE=2 SV=1;tr|H8WGD8|H8WGD8_RABIT Fast skeletal muscle trop
	0.0826991	0.128927	0.566175	25.9742	26.7713	24.0211	25.7434	Q7M322	tr|Q7M322|Q7M322_RABIT Plasmin (Fragment) OS=Oryctolagus cuniculus OX=9986 PE=1 SV=1
C12orf5	0.0832939	0.660285	0.688677	24.8114	24.9418	25.1579	25.164	G1SGH3	tr|G1SGH3|G1SGH3_RABIT TP53 induced glycolysis regulatory phosphatase OS=Oryctolagus cuniculus OX=9986 GN=TIGAR PE=4 SV=3
DBNL	0.0839908	0.432022	0.946073	24.466	24.6795	24.93	25.1099	G1U411;G1TIB3	tr|G1U411|G1U411_RABIT ADF-H domain-containing protein OS=Oryctolagus cuniculus OX=9986 GN=UBE2D4 PE=4 SV=2;tr|G1TIB3|G1TIB3_RABIT ADF-H domain-containing protein OS=Oryctolagus cuniculus OX=9986 GN=UBE2D4 PE=4 SV=2
INA	0.0846254	0.38811	0.154713	23.448	22.7699	23.6702	26.3441	G1SMX2	tr|G1SMX2|G1SMX2_RABIT Internexin neuronal intermediate filament protein alpha OS=Oryctolagus cuniculus OX=9986 GN=INA PE=3 SV=2
FGF1	0.0847114	0.15428	0.18394	23.6745	23.0184	22.9142	22.8901	B7NZB1	tr|B7NZB1|B7NZB1_RABIT Multifunctional fusion protein OS=Oryctolagus cuniculus OX=9986 GN=FGF1 PE=1 SV=1
PFKP	0.0847418	0.626869	0.0909725	23.4034	22.9487	23.3571	24.1601	G1T0H8;A0A5F9DEW4;A0A5F9DJ93;U3KNG6;A0A5F9CEN0	tr|G1T0H8|G1T0H8_RABIT ATP-dependent 6-phosphofructokinase OS=Oryctolagus cuniculus OX=9986 GN=PFKP PE=3 SV=1;tr|A0A5F9DEW4|A0A5F9DEW4_RABIT ATP-dependent 6-phosphofructokinase OS=Oryctolagus cuniculus OX=9986 GN=PFKP PE=3 SV=1;tr|A0A5F9DJ93|A0A5F9DJ93_RAB
PEA15	0.0857896	0.987703	0.935319	24.5867	24.5454	25.311	25.339	G1TE78	tr|G1TE78|G1TE78_RABIT Proliferation and apoptosis adaptor protein 15 OS=Oryctolagus cuniculus OX=9986 GN=PEA15 PE=4 SV=2
ACSS1	0.0857911	0.645698	0.142751	27.2835	27.5861	27.8104	27.6492	G1T4S6	tr|G1T4S6|G1T4S6_RABIT Acyl-CoA synthetase short chain family member 1 OS=Oryctolagus cuniculus OX=9986 GN=ACSS1 PE=4 SV=2
NENF	0.086067	0.0537514	0.249676	27.0304	26.9072	26.9584	26.5	G1T006	tr|G1T006|G1T006_RABIT Neudesin neurotrophic factor OS=Oryctolagus cuniculus OX=9986 GN=NENF PE=3 SV=2
LOC100008606;LOC100359014	0.0862672	0.519654	0.588022	23.7805	23.3099	24.25	24.2091	A0A5F9C4L7;A0A5F9CRJ4;G1TJ20;G1SLY1;O97497	tr|A0A5F9C4L7|A0A5F9C4L7_RABIT Uncharacterized protein OS=Oryctolagus cuniculus OX=9986 PE=3 SV=1;tr|A0A5F9CRJ4|A0A5F9CRJ4_RABIT Dynamin-type G domain-containing protein OS=Oryctolagus cuniculus OX=9986 PE=3 SV=1;tr|G1TJ20|G1TJ20_RABIT Dynamin-type G domai
MFAP5	0.0864449	0.0209279	0.116475	26.7765	27.6139	26.7751	26.9517	A0A5F9DHV8;A0A5F9C970;A0A5F9C637;G1SHH5;A0A5F9CCQ7	tr|A0A5F9DHV8|A0A5F9DHV8_RABIT Microfibril associated protein 5 OS=Oryctolagus cuniculus OX=9986 GN=MFAP5 PE=4 SV=1;tr|A0A5F9C970|A0A5F9C970_RABIT Microfibril associated protein 5 OS=Oryctolagus cuniculus OX=9986 GN=MFAP5 PE=4 SV=1;tr|A0A5F9C637|A0A5F9C637
TOR1AIP1	0.086592	0.321132	0.00833748	25.0088	24.86	24.623	24.928	A0A5F9CZL4;G1T9L6;A0A5F9C399;A0A5F9C479	tr|A0A5F9CZL4|A0A5F9CZL4_RABIT Uncharacterized protein OS=Oryctolagus cuniculus OX=9986 PE=4 SV=1;tr|G1T9L6|G1T9L6_RABIT Uncharacterized protein OS=Oryctolagus cuniculus OX=9986 PE=4 SV=2;tr|A0A5F9C399|A0A5F9C399_RABIT Uncharacterized protein OS=Oryctolagu
OSBPL6	0.0873937	0.0574758	0.661853	23.0162	22.8391	23.2716	22.9951	A0A5F9D442;A0A5F9DBF8;A0A5F9CNK4;A0A5F9CCI4;A0A5F9CSJ7;A0A5F9CUD9;A0A5F9DS17;A0A5F9CQ33;G1SL13	tr|A0A5F9D442|A0A5F9D442_RABIT Oxysterol-binding protein OS=Oryctolagus cuniculus OX=9986 GN=OSBPL6 PE=3 SV=1;tr|A0A5F9DBF8|A0A5F9DBF8_RABIT Oxysterol-binding protein OS=Oryctolagus cuniculus OX=9986 GN=OSBPL6 PE=3 SV=1;tr|A0A5F9CNK4|A0A5F9CNK4_RABIT Oxyst
AP2A1	0.0896618	0.574038	0.74918	24.9972	24.8757	25.1911	25.1575	G1U8F0;A0A5F9CP21;A0A5F9DAM7;A0A5F9CB61	tr|G1U8F0|G1U8F0_RABIT AP-2 complex subunit alpha OS=Oryctolagus cuniculus OX=9986 GN=AP2A1 PE=3 SV=2;tr|A0A5F9CP21|A0A5F9CP21_RABIT AP-2 complex subunit alpha OS=Oryctolagus cuniculus OX=9986 GN=AP2A1 PE=3 SV=1;tr|A0A5F9DAM7|A0A5F9DAM7_RABIT AP-2 complex
EFEMP1	0.0906418	0.127462	0.173122	24.1708	25.6903	25.8472	25.9376	A0A5F9DS81;A0A5F9DB26;G1T7U6;A0A5F9CG92;A0A5F9CN81	tr|A0A5F9DS81|A0A5F9DS81_RABIT EGF containing fibulin extracellular matrix protein 1 OS=Oryctolagus cuniculus OX=9986 GN=EFEMP1 PE=4 SV=1;tr|A0A5F9DB26|A0A5F9DB26_RABIT EGF containing fibulin extracellular matrix protein 1 OS=Oryctolagus cuniculus OX=9986
TINAGL1	0.0906736	0.37241	0.170507	25.2485	25.5255	25.1281	23.8629	G1U267;A0A5F9DBT6;A0A5F9D7B0	tr|G1U267|G1U267_RABIT Tubulointerstitial nephritis antigen like 1 OS=Oryctolagus cuniculus OX=9986 GN=TINAGL1 PE=3 SV=1;tr|A0A5F9DBT6|A0A5F9DBT6_RABIT Tubulointerstitial nephritis antigen like 1 OS=Oryctolagus cuniculus OX=9986 GN=TINAGL1 PE=3 SV=1;tr|A0A
ALDH1A1	0.0907056	0.105706	0.00975621	29.1866	29.0738	29.0562	29.4928	G1TNA5;Q6R7Z3	tr|G1TNA5|G1TNA5_RABIT Retinal dehydrogenase 1 OS=Oryctolagus cuniculus OX=9986 GN=ALDH1A1 PE=3 SV=3
LOC100352241	0.0908079	0.880249	0.622443	28.1371	28.1749	28.0036	27.9328	A0A5F9CUG0;G1SQS9;G1TPK9;A0A5F9CH35;A0A5F9D9M9	tr|A0A5F9CUG0|A0A5F9CUG0_RABIT Uncharacterized protein OS=Oryctolagus cuniculus OX=9986 GN=DECR1 PE=4 SV=1;tr|G1SQS9|G1SQS9_RABIT Uncharacterized protein OS=Oryctolagus cuniculus OX=9986 GN=DECR1 PE=4 SV=2;tr|G1TPK9|G1TPK9_RABIT Uncharacterized protein OS=
MAOB	0.0914213	0.165568	0.45151	25.3938	25.6372	24.4517	25.2495	A0A5F9CSX3;G1SFF7;A0A5F9C3E0	tr|A0A5F9CSX3|A0A5F9CSX3_RABIT Amine oxidase OS=Oryctolagus cuniculus OX=9986 GN=MAOB PE=3 SV=1;tr|G1SFF7|G1SFF7_RABIT Amine oxidase OS=Oryctolagus cuniculus OX=9986 GN=MAOB PE=3 SV=2;tr|A0A5F9C3E0|A0A5F9C3E0_RABIT Amine oxidase OS=Oryctolagus cuniculus OX
AGBL1	0.0922461	0.0979434	0.859964	24.1886	23.9984	23.9943	23.8394	A0A5F9CJ37;A0A5F9CGQ3;A0A5F9CHT6;G1T9G6;A0A5F9DS03	tr|A0A5F9CJ37|A0A5F9CJ37_RABIT ATP/GTP binding protein like 1 OS=Oryctolagus cuniculus OX=9986 GN=AGBL1 PE=4 SV=1;tr|A0A5F9CGQ3|A0A5F9CGQ3_RABIT ATP/GTP binding protein like 1 OS=Oryctolagus cuniculus OX=9986 GN=AGBL1 PE=4 SV=1;tr|A0A5F9CHT6|A0A5F9CHT6_RAB
QARS	0.092636	0.889889	0.974825	24.4074	24.393	24.6469	24.624	G1SN68	tr|G1SN68|G1SN68_RABIT Glutaminyl-tRNA synthetase OS=Oryctolagus cuniculus OX=9986 GN=QARS PE=3 SV=2
SIRT2	0.092657	0.135344	0.137596	24.9975	24.9934	24.9658	23.617	G1TWQ3	tr|G1TWQ3|G1TWQ3_RABIT Sirtuin 2 OS=Oryctolagus cuniculus OX=9986 GN=SIRT2 PE=4 SV=2
TMOD1	0.0936118	0.727012	0.414223	27.2345	27.2974	27.1231	26.9674	G1T676;A0A5F9DVD8	tr|G1T676|G1T676_RABIT Tropomodulin 1 OS=Oryctolagus cuniculus OX=9986 GN=TMOD1 PE=4 SV=1;tr|A0A5F9DVD8|A0A5F9DVD8_RABIT Tropomodulin 1 OS=Oryctolagus cuniculus OX=9986 GN=TMOD1 PE=4 SV=1
PICALM;SNAP91	0.0941974	0.0547512	0.0494067	24.233	22.7515	24.0411	24.0599	A0A5F9CC63;A0A5F9DSA7;G1TYK8;A0A5F9D5A9;A0A5F9CC11;A0A5F9CP91;A0A5F9CN44;A0A5F9CTY9;A0A5F9DC31;A0A5F9CQB6;A0A5F9DE30;G1SCY1;A0A5F9D8M8;A0A5F9D8Q9	tr|A0A5F9CC63|A0A5F9CC63_RABIT Phosphatidylinositol binding clathrin assembly protein OS=Oryctolagus cuniculus OX=9986 GN=PICALM PE=4 SV=1;tr|A0A5F9DSA7|A0A5F9DSA7_RABIT Phosphatidylinositol binding clathrin assembly protein OS=Oryctolagus cuniculus OX=998
ALDH5A1	0.0946072	0.920868	0.55536	27.3169	27.2382	27.0463	27.1024	G1SIY9;A0A5F9DEJ8	tr|G1SIY9|G1SIY9_RABIT Succinate-semialdehyde dehydrogenase OS=Oryctolagus cuniculus OX=9986 GN=ALDH5A1 PE=3 SV=2;tr|A0A5F9DEJ8|A0A5F9DEJ8_RABIT Succinate-semialdehyde dehydrogenase OS=Oryctolagus cuniculus OX=9986 GN=ALDH5A1 PE=3 SV=1
	0.0947124	0.117416	0.407355	24.661	23.6081	25.012	24.6758	A0A5F9C8D3	tr|A0A5F9C8D3|A0A5F9C8D3_RABIT ADF-H domain-containing protein OS=Oryctolagus cuniculus OX=9986 PE=3 SV=1
LOC100354074;LOC100359144	0.0947396	0.459207	0.389603	31.7523	31.9066	31.6775	31.6657	G1STU7;A0A5F9CUT3;G1TGR8;G1TJZ9	tr|G1STU7|G1STU7_RABIT Uncharacterized protein OS=Oryctolagus cuniculus OX=9986 GN=ATP5PB PE=4 SV=3;tr|A0A5F9CUT3|A0A5F9CUT3_RABIT Uncharacterized protein OS=Oryctolagus cuniculus OX=9986 GN=ATP5PB PE=4 SV=1;tr|G1TGR8|G1TGR8_RABIT Uncharacterized protein O
SDHB	0.0947652	0.98735	0.822915	28.8427	28.865	28.6836	28.6579	Q0QEY9;A0A5F9CBI8	tr|Q0QEY9|Q0QEY9_RABIT Succinate dehydrogenase [ubiquinone] iron-sulfur subunit, mitochondrial (Fragment) OS=Oryctolagus cuniculus OX=9986 GN=SDHB PE=2 SV=1;tr|A0A5F9CBI8|A0A5F9CBI8_RABIT Succinate dehydrogenase complex iron sulfur subunit B OS=Oryctolagus
TPM3	0.0955936	0.527837	0.873557	32.1566	32.0076	32.4482	32.3589	G1T221	tr|G1T221|G1T221_RABIT Chromosome 1 open reading frame 43 OS=Oryctolagus cuniculus OX=9986 GN=C1orf43 PE=3 SV=2
ITGA5	0.0963193	0.271534	0.240905	22.3389	22.317	22.4572	23.1118	A0A5F9DMS7;A0A5F9CPL2;G1T5A2;A0A5F9CXX2	tr|A0A5F9DMS7|A0A5F9DMS7_RABIT Integrin subunit alpha 5 OS=Oryctolagus cuniculus OX=9986 GN=ITGA5 PE=3 SV=1;tr|A0A5F9CPL2|A0A5F9CPL2_RABIT Integrin subunit alpha 5 OS=Oryctolagus cuniculus OX=9986 GN=ITGA5 PE=3 SV=1;tr|G1T5A2|G1T5A2_RABIT Integrin subunit
LOC100347317	0.0966116	0.208431	0.906624	31.8032	31.3866	32.4622	31.962	A0A5F9C6Q3;G1TDI4	tr|A0A5F9C6Q3|A0A5F9C6Q3_RABIT Transthyretin OS=Oryctolagus cuniculus OX=9986 GN=TTR PE=3 SV=1;tr|G1TDI4|G1TDI4_RABIT Transthyretin OS=Oryctolagus cuniculus OX=9986 GN=TTR PE=3 SV=1
PRKAA2	0.0966473	0.147359	0.559749	25.1457	25.0276	25.453	25.1824	G1SMV0	tr|G1SMV0|G1SMV0_RABIT Non-specific serine/threonine protein kinase OS=Oryctolagus cuniculus OX=9986 GN=PRKAA2 PE=4 SV=2
	0.0985307	0.527309	0.994184	23.0277	23.2823	23.7178	23.9783	G1T5E2	tr|G1T5E2|G1T5E2_RABIT Uncharacterized protein OS=Oryctolagus cuniculus OX=9986 PE=4 SV=2
LOC100357913	0.0989875	0.52007	0.0311168	32.7987	32.5765	32.2329	32.6284	G1TE68;A0A5F9CLR6	tr|G1TE68|G1TE68_RABIT Histone H2A OS=Oryctolagus cuniculus OX=9986 GN=HIST2H2AA4 PE=3 SV=1;tr|A0A5F9CLR6|A0A5F9CLR6_RABIT Histone H2A OS=Oryctolagus cuniculus OX=9986 GN=LOC100357913 PE=3 SV=1
FKTN	0.0991475	0.899306	0.442049	24.3183	24.0306	24.5932	24.8002	G1SPQ1;G1T219;A0A5F9DT68	tr|G1SPQ1|G1SPQ1_RABIT Fukutin OS=Oryctolagus cuniculus OX=9986 GN=FKTN PE=4 SV=2;tr|G1T219|G1T219_RABIT Fukutin OS=Oryctolagus cuniculus OX=9986 GN=FKTN PE=4 SV=2
LOC100355062	0.0993727	0.123998	0.239747	26.8205	24.9929	27.0814	26.8245	A0A5F9CZG3;A0A5F9CGF3;G1TC37;A0A5F9CHT5;A0A5F9DGN5	tr|A0A5F9CZG3|A0A5F9CZG3_RABIT Eukaryotic translation initiation factor 5A OS=Oryctolagus cuniculus OX=9986 GN=RPL22L1 PE=3 SV=1;tr|A0A5F9CGF3|A0A5F9CGF3_RABIT Eukaryotic translation initiation factor 5A OS=Oryctolagus cuniculus OX=9986 GN=RPL22L1 PE=3 SV=
LOC100338404	0.0996303	0.147307	0.156129	23.444	22.3159	22.1843	22.1714	G1TM42	tr|G1TM42|G1TM42_RABIT Uncharacterized protein OS=Oryctolagus cuniculus OX=9986 GN=LOC100338404 PE=4 SV=2
RCSD1	0.0998116	0.188853	0.107452	25.3755	25.4083	25.3875	25.0815	G1SH52;A0A5F9C7G9;A0A5F9DDU8	tr|G1SH52|G1SH52_RABIT RCSD domain containing 1 OS=Oryctolagus cuniculus OX=9986 GN=RCSD1 PE=4 SV=2;tr|A0A5F9C7G9|A0A5F9C7G9_RABIT RCSD domain containing 1 OS=Oryctolagus cuniculus OX=9986 GN=RCSD1 PE=4 SV=1;tr|A0A5F9DDU8|A0A5F9DDU8_RABIT RCSD domain conta
CLTB	0.100066	0.110183	0.281477	26.3592	26.1093	26.1333	24.9099	A0A5F9CCM6;G1T868	tr|A0A5F9CCM6|A0A5F9CCM6_RABIT Clathrin light chain OS=Oryctolagus cuniculus OX=9986 GN=CLTB PE=3 SV=1;tr|G1T868|G1T868_RABIT Clathrin light chain OS=Oryctolagus cuniculus OX=9986 GN=CLTB PE=3 SV=2
HSPA9	0.100392	0.512037	0.491161	28.9754	29.1074	28.8833	28.88	G1SRF7	tr|G1SRF7|G1SRF7_RABIT Heat shock protein family A (Hsp70) member 9 OS=Oryctolagus cuniculus OX=9986 GN=HSPA9 PE=3 SV=1
CYP27A1	0.100486	0.646918	0.368172	25.3496	25.8567	25.0878	24.9209	G1SJK7	tr|G1SJK7|G1SJK7_RABIT Sterol 26-hydroxylase, mitochondrial OS=Oryctolagus cuniculus OX=9986 GN=CYP27A1 PE=3 SV=3
CHCHD3	0.100672	0.182707	0.916325	27.9013	28.0536	27.6823	27.86	G1T6L7;A0A5F9CFC5;A0A5F9DRV5;A0A5F9CEA1;A0A5F9CZM2;A0A5F9CS83	tr|G1T6L7|G1T6L7_RABIT MICOS complex subunit OS=Oryctolagus cuniculus OX=9986 GN=CHCHD3 PE=3 SV=3;tr|A0A5F9CFC5|A0A5F9CFC5_RABIT MICOS complex subunit OS=Oryctolagus cuniculus OX=9986 GN=CHCHD3 PE=3 SV=1;tr|A0A5F9DRV5|A0A5F9DRV5_RABIT MICOS complex subunit
KRT5	0.100803	0.734095	0.123931	26.7613	25.5474	26.7377	27.524	G1TDN6	tr|G1TDN6|G1TDN6_RABIT Keratin 5 OS=Oryctolagus cuniculus OX=9986 GN=KRT5 PE=3 SV=1
CKAP4	0.101032	0.145062	0.175088	30.1448	29.4704	30.1864	30.1608	G1SCT0	tr|G1SCT0|G1SCT0_RABIT Cytoskeleton associated protein 4 OS=Oryctolagus cuniculus OX=9986 GN=CKAP4 PE=4 SV=2
COX7A2L;LOC100345955	0.101828	0.0153467	0.131941	26.9802	26.1909	26.9836	23.9296	G1TM95;G1TMH7;A0A5F9DRS8	tr|G1TM95|G1TM95_RABIT Uncharacterized protein OS=Oryctolagus cuniculus OX=9986 GN=LOC100358239 PE=4 SV=3;tr|G1TMH7|G1TMH7_RABIT Uncharacterized protein OS=Oryctolagus cuniculus OX=9986 PE=4 SV=1
MUT	0.102028	0.224451	0.405086	26.0976	26.3072	26.0195	26.0598	G1SQB1;A0A5F9D456	tr|G1SQB1|G1SQB1_RABIT Methylmalonyl-CoA mutase OS=Oryctolagus cuniculus OX=9986 GN=MMUT PE=4 SV=2;tr|A0A5F9D456|A0A5F9D456_RABIT Methylmalonyl-CoA mutase OS=Oryctolagus cuniculus OX=9986 GN=MMUT PE=4 SV=1
LOC100008980	0.102136	0.316158	0.516924	31.9072	31.7955	32.6425	32.1318	Q07298	tr|Q07298|Q07298_RABIT Alpha-1-antiproteinase S-1 OS=Oryctolagus cuniculus OX=9986 PE=2 SV=1
RBKS	0.10308	0.0385778	0.368038	24.7796	24.2025	24.4696	23.078	A0A5F9DV82;A0A5F9DD51;G1SZT1;A0A5F9CE01	tr|A0A5F9DV82|A0A5F9DV82_RABIT Ribokinase OS=Oryctolagus cuniculus OX=9986 GN=RBKS PE=3 SV=1;tr|A0A5F9DD51|A0A5F9DD51_RABIT Ribokinase OS=Oryctolagus cuniculus OX=9986 GN=RBKS PE=3 SV=1;tr|G1SZT1|G1SZT1_RABIT Ribokinase OS=Oryctolagus cuniculus OX=9986 GN=
COPA	0.103847	0.414006	0.290158	25.2412	24.8763	25.3392	25.3872	G1T7I4;Q95L00;A0A0K2SYB1	tr|G1T7I4|G1T7I4_RABIT Coatomer subunit alpha OS=Oryctolagus cuniculus OX=9986 GN=COPA PE=4 SV=3
CYB5R3	0.105185	0.308564	0.655042	26.6003	26.5423	26.815	26.6681	G1T705	tr|G1T705|G1T705_RABIT NADH-cytochrome b5 reductase OS=Oryctolagus cuniculus OX=9986 GN=CYB5R3 PE=3 SV=2
CES1;CES4A	0.105405	0.615879	0.220051	27.0727	26.7803	26.5665	26.6912	G1SRL5;A0A5F9D2L3;A0A5F9C0Y6;A0A5F9CDQ0;A0A5F9D9H8;A0A5F9CL28;A0A5F9D9M6;A0A5F9C8U1;A0A5F9DJW6;A0A5F9CRE5;G1SNB6	tr|G1SRL5|G1SRL5_RABIT Carboxylic ester hydrolase OS=Oryctolagus cuniculus OX=9986 GN=LOC100009551 PE=3 SV=2;tr|A0A5F9D2L3|A0A5F9D2L3_RABIT Carboxylic ester hydrolase OS=Oryctolagus cuniculus OX=9986 GN=LOC100009551 PE=3 SV=1;tr|A0A5F9C0Y6|A0A5F9C0Y6_RABIT
CD55	0.10614	0.484198	0.89526	23.2771	23.4641	23.7756	24.0486	G1TZJ6;A0A5F9CVI4;A0A5F9DGT1;A0A5F9DFL7	tr|G1TZJ6|G1TZJ6_RABIT Uncharacterized protein OS=Oryctolagus cuniculus OX=9986 GN=CD55 PE=4 SV=2;tr|A0A5F9CVI4|A0A5F9CVI4_RABIT Uncharacterized protein OS=Oryctolagus cuniculus OX=9986 GN=CD55 PE=4 SV=1;tr|A0A5F9DGT1|A0A5F9DGT1_RABIT Uncharacterized prote
CAMK2D	0.106261	0.54664	0.731114	24.5653	24.6752	23.7062	24.1052	G1TVE5;A0A5F9C3G4;A0A5F9D2W2;A0A5F9CFN3;A0A5F9C7N6	tr|G1TVE5|G1TVE5_RABIT Calcium/calmodulin-dependent protein kinase type II subunit delta OS=Oryctolagus cuniculus OX=9986 GN=CAMK2D PE=3 SV=3;tr|A0A5F9C3G4|A0A5F9C3G4_RABIT Calcium/calmodulin-dependent protein kinase type II subunit delta OS=Oryctolagus cu
CYFIP1	0.106281	0.492308	0.796731	24.9889	24.8154	25.2426	25.1634	G1SZW0;A0A5F9D9L0;A0A5F9CMR9	tr|G1SZW0|G1SZW0_RABIT Cytoplasmic FMR1-interacting protein OS=Oryctolagus cuniculus OX=9986 GN=CYFIP1 PE=3 SV=3
LOC100354195	0.106668	0.282877	0.509283	23.3682	23.06	25.0927	23.8271	G1TKV4	tr|G1TKV4|G1TKV4_RABIT Histone H3 OS=Oryctolagus cuniculus OX=9986 GN=LOC103350067 PE=3 SV=1
CAND1	0.10675	0.548922	0.944755	25.3618	25.299	25.567	25.4879	G1SN14;A0A5F9CVY3;A0A5F9CHL3	tr|G1SN14|G1SN14_RABIT Cullin associated and neddylation dissociated 1 OS=Oryctolagus cuniculus OX=9986 GN=CAND1 PE=4 SV=3;tr|A0A5F9CVY3|A0A5F9CVY3_RABIT Cullin associated and neddylation dissociated 1 OS=Oryctolagus cuniculus OX=9986 GN=CAND1 PE=4 SV=1;tr
ALDH18A1	0.107346	0.945065	0.541309	23.2244	23.0029	23.5469	23.7237	G1SQ11	tr|G1SQ11|G1SQ11_RABIT Delta-1-pyrroline-5-carboxylate synthase OS=Oryctolagus cuniculus OX=9986 GN=ALDH18A1 PE=3 SV=1
EIF2S1	0.107496	0.0289321	0.150343	24.3335	23.9307	24.3385	24.248	G1T2G4;A0A5F9CHW6	tr|G1T2G4|G1T2G4_RABIT Eukaryotic translation initiation factor 2 subunit 1 OS=Oryctolagus cuniculus OX=9986 GN=EIF2S1 PE=1 SV=2;tr|A0A5F9CHW6|A0A5F9CHW6_RABIT Eukaryotic translation initiation factor 2 subunit 1 OS=Oryctolagus cuniculus OX=9986 GN=EIF2S1
SSR1	0.107523	0.699457	0.903837	23.94	23.7247	25.393	24.9821	A0A5F9D367;G1TU86;G1SWH9;A0A5F9CFA5;A0A5F9D1I6;A0A5F9D6E6	tr|A0A5F9D367|A0A5F9D367_RABIT Translocon-associated protein subunit alpha OS=Oryctolagus cuniculus OX=9986 GN=SSR1 PE=4 SV=1;tr|G1TU86|G1TU86_RABIT Translocon-associated protein subunit alpha OS=Oryctolagus cuniculus OX=9986 GN=SSR1 PE=4 SV=2;tr|G1SWH9|G1
ABCA8	0.107682	0.360501	0.556909	24.541	23.9542	23.648	23.5183	A0A5F9D4K1;A0A5F9C1U9;A0A5F9DH84;A0A5F9DU75;A0A5F9DB22;A0A5F9CPM8;G1SUA7;A0A5F9CX62;A0A5F9DAE7	tr|A0A5F9D4K1|A0A5F9D4K1_RABIT ATP binding cassette subfamily A member 8 OS=Oryctolagus cuniculus OX=9986 GN=ABCA8 PE=4 SV=1;tr|A0A5F9C1U9|A0A5F9C1U9_RABIT ATP binding cassette subfamily A member 8 OS=Oryctolagus cuniculus OX=9986 GN=ABCA8 PE=4 SV=1;tr|A0A
EEF1B3	0.107967	0.557728	0.36055	27.3303	27.1375	27.4133	27.4562	G1TQR2;A0A5F9DVW2;A0A5F9D978	tr|G1TQR2|G1TQR2_RABIT Uncharacterized protein OS=Oryctolagus cuniculus OX=9986 GN=EEF1B2 PE=3 SV=2;tr|A0A5F9DVW2|A0A5F9DVW2_RABIT Uncharacterized protein OS=Oryctolagus cuniculus OX=9986 GN=EEF1B2 PE=3 SV=1
SERPINA5	0.108009	0.812091	0.228668	26.4481	26.6048	26.9226	26.6908	G1SQG6	tr|G1SQG6|G1SQG6_RABIT SERPIN domain-containing protein OS=Oryctolagus cuniculus OX=9986 PE=3 SV=3
LOC100346772;LOC100348947;LOC100350701	0.108519	0.278169	0.518944	21.7935	22.3481	22.5428	22.6866	A0A5F9C1A5;A0A5F9DJ51;A0A5F9CX45;A0A5F9C3T5;A0A5F9C9W1;A0A5F9CAK6;G1T8S8;A0A5F9DEB4;A0A5F9DR50;A0A5F9DDJ5;A0A5F9DKD0;A0A5F9CPW8;G1T6Q6;A0A5F9DHN8;A0A5F9CDH8;A0A5F9C6T7;G1SUF9;A0A5F9DTG5;A0A5F9DGB1;A0A5F9CZC5;A0A5F9CU99;G1SMA6;A0A5F9CGD8;A0A5F9CML3;A0A5F9DDA5	tr|A0A5F9C1A5|A0A5F9C1A5_RABIT Alpha-mannosidase OS=Oryctolagus cuniculus OX=9986 PE=3 SV=1;tr|A0A5F9DJ51|A0A5F9DJ51_RABIT Alpha-mannosidase OS=Oryctolagus cuniculus OX=9986 PE=3 SV=1;tr|A0A5F9CX45|A0A5F9CX45_RABIT Alpha-mannosidase OS=Oryctolagus cuniculu
LOC100346215	0.108634	0.045471	0.892944	27.8518	27.6415	27.9927	27.8076	G1TVL1;A0A5F9CA34;A0A5F9CHU4	tr|G1TVL1|G1TVL1_RABIT Nuclear RNA export factor 1 OS=Oryctolagus cuniculus OX=9986 GN=NXF1 PE=4 SV=2;tr|A0A5F9CA34|A0A5F9CA34_RABIT Nuclear RNA export factor 1 OS=Oryctolagus cuniculus OX=9986 GN=NXF1 PE=4 SV=1;tr|A0A5F9CHU4|A0A5F9CHU4_RABIT Nuclear RNA e
KRT78	0.108639	0.170928	0.285628	23.5691	23.7397	23.8208	25.1443	G1U9G5	tr|G1U9G5|G1U9G5_RABIT Keratin 78 OS=Oryctolagus cuniculus OX=9986 GN=KRT78 PE=3 SV=2
CENPV	0.10919	0.684589	0.575958	25.5041	24.946	26.1044	26.1935	G1U0Z7	tr|G1U0Z7|G1U0Z7_RABIT GFA domain-containing protein OS=Oryctolagus cuniculus OX=9986 PE=4 SV=2
MAOA	0.109537	0.755939	0.46883	22.3887	22.5278	23.2026	22.8567	G1SFF2	tr|G1SFF2|G1SFF2_RABIT Amine oxidase OS=Oryctolagus cuniculus OX=9986 GN=MAOA PE=3 SV=3
LACTB	0.11016	0.101773	0.162068	23.8708	23.9568	22.8175	23.8445	A0A5F9CYY7;G1SYC1	tr|A0A5F9CYY7|A0A5F9CYY7_RABIT Lactamase beta OS=Oryctolagus cuniculus OX=9986 GN=LACTB PE=4 SV=1;tr|G1SYC1|G1SYC1_RABIT Lactamase beta OS=Oryctolagus cuniculus OX=9986 GN=LACTB PE=4 SV=2
SEC23A	0.11019	0.901652	0.591376	24.2883	24.2311	24.3799	24.4157	A0A5F9CGE5;G1SY70	tr|A0A5F9CGE5|A0A5F9CGE5_RABIT Protein transport protein SEC23 OS=Oryctolagus cuniculus OX=9986 GN=SEC23A PE=3 SV=1;tr|G1SY70|G1SY70_RABIT Protein transport protein SEC23 OS=Oryctolagus cuniculus OX=9986 GN=SEC23A PE=3 SV=1
UBE2O	0.110481	0.166553	0.151498	23.6406	23.6235	22.6372	23.5294	A0A5F9DQQ2;G1U3G0	tr|A0A5F9DQQ2|A0A5F9DQQ2_RABIT Ubiquitin conjugating enzyme E2 O OS=Oryctolagus cuniculus OX=9986 GN=UBE2O PE=4 SV=1;tr|G1U3G0|G1U3G0_RABIT Ubiquitin conjugating enzyme E2 O OS=Oryctolagus cuniculus OX=9986 GN=UBE2O PE=4 SV=2
LOC100341474	0.110942	0.325574	0.123259	27.9272	28.2411	27.9762	26.6163	G1ST47;G1ST31;A0A5F9CM51	tr|G1ST47|G1ST47_RABIT Cytochrome c oxidase subunit 6A, mitochondrial OS=Oryctolagus cuniculus OX=9986 PE=3 SV=2;tr|G1ST31|G1ST31_RABIT Uncharacterized protein OS=Oryctolagus cuniculus OX=9986 PE=4 SV=2;tr|A0A5F9CM51|A0A5F9CM51_RABIT Cytochrome c oxidase s
	0.112274	0.993819	0.209185	24.7026	26.1288	24.436	22.9925	A0A1Y1BBQ1	tr|A0A1Y1BBQ1|A0A1Y1BBQ1_RABIT IgG heavy chain VDJ region (Fragment) OS=Oryctolagus cuniculus OX=9986 PE=2 SV=1
FBN2	0.112522	0.237865	0.320397	22.5353	23.9613	24.3006	24.4272	A0A5F9DV05;A0A5F9DTS6;A0A5F9CQ07;G1SUS5;A0A5F9D267;A0A5F9CMX7	tr|A0A5F9DV05|A0A5F9DV05_RABIT Fibrillin 2 OS=Oryctolagus cuniculus OX=9986 GN=FBN2 PE=4 SV=1;tr|A0A5F9DTS6|A0A5F9DTS6_RABIT Fibrillin 2 OS=Oryctolagus cuniculus OX=9986 GN=FBN2 PE=4 SV=1;tr|A0A5F9CQ07|A0A5F9CQ07_RABIT Fibrillin 2 OS=Oryctolagus cuniculus
HNRNPDL;LOC100348938	0.112985	0.0581413	0.91157	23.1926	24.3285	22.3756	23.3917	G1T657;A0A5F9CFR1;G1U371	tr|G1T657|G1T657_RABIT Heterogeneous nuclear ribonucleoprotein D like OS=Oryctolagus cuniculus OX=9986 GN=HNRNPDL PE=4 SV=2;tr|A0A5F9CFR1|A0A5F9CFR1_RABIT Heterogeneous nuclear ribonucleoprotein D like OS=Oryctolagus cuniculus OX=9986 GN=HNRNPDL PE=4 SV=1
FBXO30	0.114129	0.928427	0.972703	26.0576	26.0921	27.0477	27.1247	A0A5F9DC89;G1TB12;A0A5F9CSJ8;A0A5F9DHG2	tr|A0A5F9DC89|A0A5F9DC89_RABIT F-box protein 30 OS=Oryctolagus cuniculus OX=9986 GN=FBXO30 PE=4 SV=1;tr|G1TB12|G1TB12_RABIT F-box protein 30 OS=Oryctolagus cuniculus OX=9986 GN=FBXO30 PE=4 SV=1;tr|A0A5F9CSJ8|A0A5F9CSJ8_RABIT F-box protein 30 OS=Oryctolagus
DPT	0.114198	0.146227	0.152521	27.7661	29.2186	27.7547	27.7666	G1SNC7;A0A5F9CHV1	tr|G1SNC7|G1SNC7_RABIT Dermatopontin OS=Oryctolagus cuniculus OX=9986 GN=DPT PE=4 SV=1;tr|A0A5F9CHV1|A0A5F9CHV1_RABIT Dermatopontin OS=Oryctolagus cuniculus OX=9986 GN=DPT PE=4 SV=1
UBE3A	0.114206	0.777531	0.913756	23.5927	23.5618	23.903	23.8336	G1TKQ8	tr|G1TKQ8|G1TKQ8_RABIT Ubiquitin-protein ligase E3A OS=Oryctolagus cuniculus OX=9986 GN=UBE3A PE=4 SV=2
PPP3CC	0.114481	0.873858	0.765429	25.1219	25.1347	25.301	25.2591	G1U9T2;A0A5F9DIK1;A0A5F9DFS1;Q8HZN0;A0A5F9CZB0;A0A5F9D541;A0A5F9DK12;A0A5F9DBG5;Q7M3E4	tr|G1U9T2|G1U9T2_RABIT Serine/threonine-protein phosphatase OS=Oryctolagus cuniculus OX=9986 GN=PPP3CA PE=3 SV=1;tr|A0A5F9DIK1|A0A5F9DIK1_RABIT Serine/threonine-protein phosphatase OS=Oryctolagus cuniculus OX=9986 GN=PPP3CA PE=3 SV=1;tr|A0A5F9DFS1|A0A5F9DF
HMBS	0.114891	0.776617	0.0072015	22.7984	21.9052	22.2591	23.34	A0A5F9DRE0;A0A5F9CYS1;A0A5F9DC36;G1T8V6	tr|A0A5F9DRE0|A0A5F9DRE0_RABIT Hydroxymethylbilane synthase OS=Oryctolagus cuniculus OX=9986 GN=HMBS PE=4 SV=1;tr|A0A5F9CYS1|A0A5F9CYS1_RABIT Hydroxymethylbilane synthase OS=Oryctolagus cuniculus OX=9986 GN=HMBS PE=4 SV=1;tr|A0A5F9DC36|A0A5F9DC36_RABIT Hyd
	0.115056	0.976368	0.106714	26.5447	26.7731	26.5726	26.336	A0A5F9CBJ6;A0A5F9DAG5;A0A5F9D146	tr|A0A5F9CBJ6|A0A5F9CBJ6_RABIT Myomesin 1 OS=Oryctolagus cuniculus OX=9986 GN=MYOM1 PE=4 SV=1;tr|A0A5F9DAG5|A0A5F9DAG5_RABIT Myomesin 1 OS=Oryctolagus cuniculus OX=9986 GN=MYOM1 PE=4 SV=1;tr|A0A5F9D146|A0A5F9D146_RABIT Myomesin 1 OS=Oryctolagus cuniculus O
MYOF	0.116339	0.797426	0.786224	25.3458	25.3428	25.6197	25.729	G1SVV2;A0A5F9C564;A0A5F9D9Z4;A0A5F9DUJ3;A0A5F9D4K7;A0A5F9DEU0;A0A5F9CZN8;A0A5F9C8N3;A0A5F9D226;A0A5F9DJF1	tr|G1SVV2|G1SVV2_RABIT Myoferlin OS=Oryctolagus cuniculus OX=9986 GN=MYOF PE=4 SV=2;tr|A0A5F9C564|A0A5F9C564_RABIT Myoferlin OS=Oryctolagus cuniculus OX=9986 GN=MYOF PE=4 SV=1;tr|A0A5F9D9Z4|A0A5F9D9Z4_RABIT Myoferlin OS=Oryctolagus cuniculus OX=9986 GN=MYO
ACOT2	0.116765	0.457212	0.443523	25.6445	25.6538	25.337	24.7334	G1SQ44	tr|G1SQ44|G1SQ44_RABIT Acyl-CoA thioesterase 4 OS=Oryctolagus cuniculus OX=9986 GN=ACOT4 PE=4 SV=2
CHDH	0.117876	0.415429	0.923717	22.5858	22.2431	23.149	22.8778	A0A5F9DF44;G1SWH6	tr|A0A5F9DF44|A0A5F9DF44_RABIT Choline dehydrogenase OS=Oryctolagus cuniculus OX=9986 GN=CHDH PE=3 SV=1;tr|G1SWH6|G1SWH6_RABIT Choline dehydrogenase OS=Oryctolagus cuniculus OX=9986 GN=CHDH PE=3 SV=2
RABGGTA	0.117896	0.341721	0.37781	24.1025	23.2982	22.9813	22.9504	G1SIN7	tr|G1SIN7|G1SIN7_RABIT Rab geranylgeranyltransferase subunit alpha OS=Oryctolagus cuniculus OX=9986 GN=RABGGTA PE=4 SV=3
ACTR2	0.117926	0.875635	0.196861	25.3089	25.0133	25.3431	25.5761	G1SMS3;A0A5F9DJQ5;A0A5F9CWR5	tr|G1SMS3|G1SMS3_RABIT Actin-related protein 2 OS=Oryctolagus cuniculus OX=9986 GN=ACTR2 PE=3 SV=1;tr|A0A5F9DJQ5|A0A5F9DJQ5_RABIT Actin-related protein 2 OS=Oryctolagus cuniculus OX=9986 GN=ACTR2 PE=3 SV=1;tr|A0A5F9CWR5|A0A5F9CWR5_RABIT Actin-related prote
MRC1	0.118083	0.24996	0.429018	23.3456	22.604	23.6247	23.4838	G1SJC1;A0A5F9DHB6	tr|G1SJC1|G1SJC1_RABIT Mannose receptor C-type 1 OS=Oryctolagus cuniculus OX=9986 GN=MRC1 PE=4 SV=2;tr|A0A5F9DHB6|A0A5F9DHB6_RABIT Mannose receptor C-type 1 OS=Oryctolagus cuniculus OX=9986 GN=MRC1 PE=4 SV=1
WASF2;WASF3	0.118449	0.598165	0.120425	22.243	21.7999	22.184	23.0619	G1TP81;A0A5F9D5Q4;G1SJX0;A0A5F9DAR0	tr|G1TP81|G1TP81_RABIT WASP family member 2 OS=Oryctolagus cuniculus OX=9986 GN=WASF2 PE=4 SV=1;tr|A0A5F9D5Q4|A0A5F9D5Q4_RABIT WASP family member 2 OS=Oryctolagus cuniculus OX=9986 GN=WASF2 PE=4 SV=1
OPA1	0.118795	0.444031	0.751639	25.8016	25.857	25.5635	25.6961	A0A5F9DIN4;A0A5F9CDY7;A0A5F9CXR8;A0A5F9CVJ9;G1TAB7;A0A5F9DI13	tr|A0A5F9DIN4|A0A5F9DIN4_RABIT OPA1 mitochondrial dynamin like GTPase OS=Oryctolagus cuniculus OX=9986 GN=OPA1 PE=3 SV=1;tr|A0A5F9CDY7|A0A5F9CDY7_RABIT OPA1 mitochondrial dynamin like GTPase OS=Oryctolagus cuniculus OX=9986 GN=OPA1 PE=3 SV=1;tr|A0A5F9CXR8|
LOC100343653	0.118829	0.72086	0.763877	26.6676	27.1673	28.1369	28.1803	A0A5F9CQ23;G1SZ37;A0A5F9DKD5;A0A5F9DPI0;A0A5F9CRA8	tr|A0A5F9CQ23|A0A5F9CQ23_RABIT 3-hydroxyisobutyrate dehydrogenase OS=Oryctolagus cuniculus OX=9986 GN=HIBADH PE=3 SV=1;tr|G1SZ37|G1SZ37_RABIT 3-hydroxyisobutyrate dehydrogenase OS=Oryctolagus cuniculus OX=9986 GN=HIBADH PE=3 SV=2;tr|A0A5F9DKD5|A0A5F9DKD5_R
LOC100350967;THAP7;TUBA1A;TUBA3E	0.118861	0.905628	0.514419	30.3187	30.2625	30.4119	30.4928	G1U466;G1TQR3;G1T0B7;A0A5F9D8Z8;G1U031;G1TBT0;A0A5F9DIN8;A0A5F9CBP0;A0A5F9D1U3;A0A5F9CEN5;A0A5F9DT94;A0A5F9CHU2	tr|G1U466|G1U466_RABIT Tubulin alpha chain OS=Oryctolagus cuniculus OX=9986 GN=TUBA1B PE=3 SV=2;tr|G1TQR3|G1TQR3_RABIT Tubulin alpha chain OS=Oryctolagus cuniculus OX=9986 GN=LOC100350967 PE=3 SV=1;tr|G1T0B7|G1T0B7_RABIT Tubulin alpha chain OS=Oryctolagus
LOC100343499	0.119523	0.303004	0.847733	22.7772	22.3856	23.2186	22.9486	G1SER9;A0A5F9C3E3	tr|G1SER9|G1SER9_RABIT Sperm-associated antigen 7 OS=Oryctolagus cuniculus OX=9986 GN=SPAG7 PE=4 SV=1
KPNA3	0.120139	0.990384	0.802886	25.6079	25.6346	25.7992	25.7749	A0A5F9CDY2;G1SRP7;A0A5F9CSY8	tr|A0A5F9CDY2|A0A5F9CDY2_RABIT Importin subunit alpha OS=Oryctolagus cuniculus OX=9986 GN=KPNA3 PE=3 SV=1;tr|G1SRP7|G1SRP7_RABIT Importin subunit alpha OS=Oryctolagus cuniculus OX=9986 GN=KPNA3 PE=3 SV=3;tr|A0A5F9CSY8|A0A5F9CSY8_RABIT Importin subunit alph
SNRNP70	0.121454	0.187158	0.00923359	23.8152	22.6074	22.463	22.8981	G1T8P3;A0A5F9D626	tr|G1T8P3|G1T8P3_RABIT Small nuclear ribonucleoprotein U1 subunit 70 OS=Oryctolagus cuniculus OX=9986 GN=SNRNP70 PE=4 SV=3
	0.121624	0.416039	0.847339	27.5523	26.9812	28.3328	27.9788	Q28666	tr|Q28666|Q28666_RABIT Alpha-1-antitrypsin OS=Oryctolagus cuniculus OX=9986 PE=2 SV=1
	0.121831	0.293046	0.357696	25.3903	25.0937	25.4762	25.4558	A0A5F9CKI2;A0A5F9D5N1	tr|A0A5F9CKI2|A0A5F9CKI2_RABIT Uncharacterized protein OS=Oryctolagus cuniculus OX=9986 PE=4 SV=1;tr|A0A5F9D5N1|A0A5F9D5N1_RABIT Uncharacterized protein OS=Oryctolagus cuniculus OX=9986 PE=4 SV=1
SFXN3	0.123172	0.601665	0.443039	25.4217	25.3865	25.527	25.7104	G1SI85	tr|G1SI85|G1SI85_RABIT Sidoreflexin OS=Oryctolagus cuniculus OX=9986 GN=SFXN3 PE=3 SV=3
	0.123216	0.520754	0.0505535	25.626	25.7579	25.9827	25.7309	A0A5F9CQN2	tr|A0A5F9CQN2|A0A5F9CQN2_RABIT Peptidase D OS=Oryctolagus cuniculus OX=9986 GN=PEPD PE=3 SV=1
	0.12327	0.808197	0.39487	26.7647	26.4524	27.094	27.6524	A0A5F9DLZ0;A0A5F9DEH6;A0A5F9CQW4	tr|A0A5F9DLZ0|A0A5F9DLZ0_RABIT Uncharacterized protein OS=Oryctolagus cuniculus OX=9986 GN=LOC100345459 PE=3 SV=1;tr|A0A5F9DEH6|A0A5F9DEH6_RABIT Uncharacterized protein OS=Oryctolagus cuniculus OX=9986 GN=LOC100345459 PE=3 SV=1;tr|A0A5F9CQW4|A0A5F9CQW4_RAB
PGAM1	0.124031	0.483842	0.76929	28.5467	28.6253	28.4471	28.4795	G1SPF5	tr|G1SPF5|G1SPF5_RABIT Uncharacterized protein OS=Oryctolagus cuniculus OX=9986 PE=4 SV=2
DHRS7	0.124189	0.547106	0.121294	25.7183	25.0053	25.6648	25.9871	G1SH49	tr|G1SH49|G1SH49_RABIT Dehydrogenase/reductase 7 OS=Oryctolagus cuniculus OX=9986 GN=DHRS7 PE=3 SV=1
GPT2	0.12429	0.788245	0.502972	23.9345	23.7394	22.8182	23.2721	G1T9U7	tr|G1T9U7|G1T9U7_RABIT Glutamic--pyruvic transaminase 2 OS=Oryctolagus cuniculus OX=9986 GN=GPT2 PE=4 SV=2
OAT	0.124339	0.497369	0.899523	25.03	24.8286	25.3898	25.2512	A0A5F9C487;G1T5M0;A0A5F9CII4;A0A5F9DAJ2	tr|A0A5F9C487|A0A5F9C487_RABIT Ornithine aminotransferase OS=Oryctolagus cuniculus OX=9986 GN=OAT PE=3 SV=1;tr|G1T5M0|G1T5M0_RABIT Ornithine aminotransferase OS=Oryctolagus cuniculus OX=9986 GN=OAT PE=3 SV=2;tr|A0A5F9CII4|A0A5F9CII4_RABIT Ornithine aminotr
RPS25	0.124521	0.00287757	0.394793	27.0368	26.6324	27.098	26.8569	G1TDB3;A0A5F9CQN8	tr|G1TDB3|G1TDB3_RABIT 40S ribosomal protein S25 OS=Oryctolagus cuniculus OX=9986 PE=1 SV=2
BPIFA1	0.124618	0.754336	0.611657	25.9323	25.0536	23.6495	23.859	A0A5F9C8P6;G1ST97	tr|A0A5F9C8P6|A0A5F9C8P6_RABIT BPI fold containing family A member 1 OS=Oryctolagus cuniculus OX=9986 GN=BPIFA1 PE=4 SV=1;tr|G1ST97|G1ST97_RABIT BPI fold containing family A member 1 OS=Oryctolagus cuniculus OX=9986 GN=BPIFA1 PE=4 SV=2
OPA3	0.124693	0.707664	0.306083	24.6916	23.9734	23.3131	23.6498	G1SU50	tr|G1SU50|G1SU50_RABIT Outer mitochondrial membrane lipid metabolism regulator OPA3 OS=Oryctolagus cuniculus OX=9986 GN=OPA3 PE=4 SV=1
myosin alpha heavy chain	0.124785	0.0690203	0.184237	24.2046	27.1788	26.9949	27.4911	Q28829	tr|Q28829|Q28829_RABIT Myosin alpha heavy chain (Fragment) OS=Oryctolagus cuniculus OX=9986 GN=myosin alpha heavy chain PE=2 SV=1
	0.125131	0.635556	0.939622	22.6988	22.3612	23.6155	23.3707	A0A5F9C6I2	tr|A0A5F9C6I2|A0A5F9C6I2_RABIT B30.2/SPRY domain-containing protein OS=Oryctolagus cuniculus OX=9986 PE=4 SV=1
SRP68	0.125224	0.922037	0.606518	23.5514	23.7536	24.2563	24.1184	A0A5F9DII4;G1T0F6	tr|A0A5F9DII4|A0A5F9DII4_RABIT Signal recognition particle subunit SRP68 OS=Oryctolagus cuniculus OX=9986 GN=SRP68 PE=3 SV=1;tr|G1T0F6|G1T0F6_RABIT Signal recognition particle subunit SRP68 OS=Oryctolagus cuniculus OX=9986 GN=SRP68 PE=3 SV=1
	0.125224	0.483161	0.950171	26.7206	26.6329	26.8929	26.8195	A0A5F9DT47	tr|A0A5F9DT47|A0A5F9DT47_RABIT Cullin associated and neddylation dissociated 2 (putative) OS=Oryctolagus cuniculus OX=9986 GN=CAND2 PE=4 SV=1
MTX1	0.125277	0.369772	0.712028	23.8327	23.2648	24.3555	24.1165	G1SD44;A0A5F9DI09	tr|G1SD44|G1SD44_RABIT Metaxin 1 OS=Oryctolagus cuniculus OX=9986 GN=MTX1 PE=4 SV=3;tr|A0A5F9DI09|A0A5F9DI09_RABIT Metaxin OS=Oryctolagus cuniculus OX=9986 GN=MTX1 PE=3 SV=1
ACTR10	0.125665	0.507894	0.750587	22.2325	22.142	22.7335	22.4772	G1SJJ2	tr|G1SJJ2|G1SJJ2_RABIT Actin related protein 10 OS=Oryctolagus cuniculus OX=9986 GN=ACTR10 PE=3 SV=2
PRDX1	0.126031	0.0857966	0.549729	29.7	29.8777	29.6318	29.7202	G1SQ02;A0A5F9D8D0;A0A5F9CWK5	tr|G1SQ02|G1SQ02_RABIT Thioredoxin domain-containing protein OS=Oryctolagus cuniculus OX=9986 GN=PRDX1 PE=4 SV=1
LAMA2	0.126859	0.0130367	0.0656326	28.7251	29.2991	28.7913	28.8881	G1SX80	tr|G1SX80|G1SX80_RABIT Laminin subunit alpha 2 OS=Oryctolagus cuniculus OX=9986 GN=LAMA2 PE=4 SV=2
	0.127307	0.765897	0.271094	25.6019	25.1284	25.7182	25.9926	A0A5F9CTM9	tr|A0A5F9CTM9|A0A5F9CTM9_RABIT Uncharacterized protein OS=Oryctolagus cuniculus OX=9986 PE=4 SV=1
LAMB1	0.127424	0.199603	0.310632	25.7118	26.0767	26.1313	26.1756	G1T7X6	tr|G1T7X6|G1T7X6_RABIT Laminin subunit beta 1 OS=Oryctolagus cuniculus OX=9986 GN=LAMB1 PE=4 SV=3
	0.128034	0.443448	0.3078	33.967	33.6808	34.0363	34.0778	G1U6X0	tr|G1U6X0|G1U6X0_RABIT Beta-enolase OS=Oryctolagus cuniculus OX=9986 GN=ENO3 PE=4 SV=2
UFL1	0.128057	0.646683	0.800477	22.7309	22.8885	23.1385	23.1843	G1SGS7;A0A5F9D3Q0	tr|G1SGS7|G1SGS7_RABIT UFM1 specific ligase 1 OS=Oryctolagus cuniculus OX=9986 GN=UFL1 PE=4 SV=1;tr|A0A5F9D3Q0|A0A5F9D3Q0_RABIT UFM1 specific ligase 1 OS=Oryctolagus cuniculus OX=9986 GN=UFL1 PE=4 SV=1
SARNP	0.128074	0.637256	0.186771	23.0065	22.3756	23.0376	23.3417	G1SYL9	tr|G1SYL9|G1SYL9_RABIT SAP domain containing ribonucleoprotein OS=Oryctolagus cuniculus OX=9986 GN=SARNP PE=4 SV=2
PDK2	0.1291	0.403738	0.543308	25.3226	25.1829	25.1086	25.0863	G1U1W3	tr|G1U1W3|G1U1W3_RABIT Protein-serine/threonine kinase OS=Oryctolagus cuniculus OX=9986 PE=3 SV=2
LOC100348124	0.129263	0.318154	0.647896	32.5514	32.2396	32.7765	32.6589	G1T7Z6;G1TLE3	tr|G1T7Z6|G1T7Z6_RABIT Phosphoglycerate kinase OS=Oryctolagus cuniculus OX=9986 GN=PGK1 PE=3 SV=2;tr|G1TLE3|G1TLE3_RABIT Phosphoglycerate kinase OS=Oryctolagus cuniculus OX=9986 GN=LOC100348124 PE=3 SV=3
USP15	0.1299	0.0344744	0.402134	23.4047	22.7601	23.5367	23.2438	U3KM36;G1T7U4;A0A5F9DBH1;A0A5F9DUA4;A0A5F9CPI5	tr|U3KM36|U3KM36_RABIT Ubiquitin carboxyl-terminal hydrolase OS=Oryctolagus cuniculus OX=9986 GN=USP15 PE=3 SV=1;tr|G1T7U4|G1T7U4_RABIT Ubiquitin carboxyl-terminal hydrolase OS=Oryctolagus cuniculus OX=9986 GN=USP15 PE=3 SV=1;tr|A0A5F9DBH1|A0A5F9DBH1_RABIT
SLC25A11	0.130666	0.807764	0.282937	30.0613	30.1439	30.0259	29.8959	G1SER3;A0A5F9C625	tr|G1SER3|G1SER3_RABIT Solute carrier family 25 member 11 OS=Oryctolagus cuniculus OX=9986 GN=SLC25A11 PE=3 SV=1;tr|A0A5F9C625|A0A5F9C625_RABIT Solute carrier family 25 member 11 OS=Oryctolagus cuniculus OX=9986 GN=SLC25A11 PE=3 SV=1
ANK2	0.130704	0.48777	0.0954817	23.8843	23.7523	23.8413	24.1513	A0A5F9D1K1;A0A5F9CLE9;A0A5F9D326;G1SZP4;A0A5F9CNS6;A0A5F9C2P9;A0A5F9CUB5;A0A5F9DN15;A0A5F9CU04	tr|A0A5F9D1K1|A0A5F9D1K1_RABIT Ankyrin 2 OS=Oryctolagus cuniculus OX=9986 GN=ANK2 PE=4 SV=1;tr|A0A5F9CLE9|A0A5F9CLE9_RABIT Ankyrin 2 OS=Oryctolagus cuniculus OX=9986 GN=ANK2 PE=4 SV=1;tr|A0A5F9D326|A0A5F9D326_RABIT Ankyrin 2 OS=Oryctolagus cuniculus OX=998
LOC100345115	0.13088	0.981762	0.752018	24.9647	24.9993	25.189	25.149	G1TRY5	tr|G1TRY5|G1TRY5_RABIT Plastin 3 OS=Oryctolagus cuniculus OX=9986 GN=PLS3 PE=4 SV=2
	0.130948	0.197693	0.714151	24.8453	24.6653	25.2149	24.8961	A0A5F9C3Z6;A0A5F9D243;A0A5F9DGE5;A0A5F9DJG7	tr|A0A5F9C3Z6|A0A5F9C3Z6_RABIT Aspartyl-tRNA synthetase OS=Oryctolagus cuniculus OX=9986 GN=DARS PE=3 SV=1;tr|A0A5F9D243|A0A5F9D243_RABIT Aspartyl-tRNA synthetase OS=Oryctolagus cuniculus OX=9986 GN=DARS PE=3 SV=1;tr|A0A5F9DGE5|A0A5F9DGE5_RABIT Aspartyl-tR
PIGR	0.131488	0.468112	0.120297	25.8015	25.4021	24.2966	25.3613	G1T763;A0A5F9DGU7;A0A5F9DM01;A0A5F9CQK7	tr|G1T763|G1T763_RABIT Polymeric immunoglobulin receptor OS=Oryctolagus cuniculus OX=9986 GN=PIGR PE=4 SV=2;tr|A0A5F9DGU7|A0A5F9DGU7_RABIT Polymeric immunoglobulin receptor OS=Oryctolagus cuniculus OX=9986 GN=PIGR PE=4 SV=1;tr|A0A5F9DM01|A0A5F9DM01_RABIT P
PDCL3	0.131636	0.12361	0.767745	21.7606	22.1242	22.1049	22.6341	G1SFH8	tr|G1SFH8|G1SFH8_RABIT Phosducin like 3 OS=Oryctolagus cuniculus OX=9986 GN=PDCL3 PE=4 SV=2
CAPN2	0.132221	0.00137378	0.970476	26.1894	26.0137	26.2651	26.0859	G1TKY3	tr|G1TKY3|G1TKY3_RABIT Calpain-2 catalytic subunit OS=Oryctolagus cuniculus OX=9986 GN=CAPN2 PE=3 SV=2
LDHA	0.132392	0.806366	0.489609	31.589	31.6476	31.8893	31.7668	A0A5F9D4H9;G1TAJ3	tr|A0A5F9D4H9|A0A5F9D4H9_RABIT L-lactate dehydrogenase OS=Oryctolagus cuniculus OX=9986 GN=LDHA PE=3 SV=1;tr|G1TAJ3|G1TAJ3_RABIT L-lactate dehydrogenase OS=Oryctolagus cuniculus OX=9986 GN=LDHA PE=3 SV=2
AK3	0.132871	0.870946	0.849903	28.1957	28.2275	28.3539	28.3514	G1T188;Q95J94	tr|G1T188|G1T188_RABIT GTP:AMP phosphotransferase AK3, mitochondrial OS=Oryctolagus cuniculus OX=9986 GN=AK3 PE=3 SV=2;tr|Q95J94|Q95J94_RABIT GTP:AMP phosphotransferase AK3, mitochondrial OS=Oryctolagus cuniculus OX=9986 GN=AK3 PE=2 SV=1
PLCL1	0.132968	0.389359	0.106156	22.4419	23.8644	28.3875	23.9006	G1T6H4;A0A5F9CT23	tr|G1T6H4|G1T6H4_RABIT Phosphoinositide phospholipase C OS=Oryctolagus cuniculus OX=9986 GN=PLCL1 PE=4 SV=2;tr|A0A5F9CT23|A0A5F9CT23_RABIT Phosphoinositide phospholipase C OS=Oryctolagus cuniculus OX=9986 GN=PLCL1 PE=4 SV=1
	0.13299	0.213893	0.278776	35.0487	34.0224	35.1975	35.1243	A0A5F9DCE0	tr|A0A5F9DCE0|A0A5F9DCE0_RABIT Parvalbumin alpha OS=Oryctolagus cuniculus OX=9986 GN=PVALB PE=3 SV=1
ACADVL	0.133191	0.506391	0.724411	28.6956	28.728	28.4977	28.6025	G1TLK9;G1SS41;A0A5F9CZ49	tr|G1TLK9|G1TLK9_RABIT Acyl-CoA dehydrogenase very long chain OS=Oryctolagus cuniculus OX=9986 GN=ACADVL PE=3 SV=1;tr|G1SS41|G1SS41_RABIT Acyl-CoA dehydrogenase very long chain OS=Oryctolagus cuniculus OX=9986 GN=ACADVL PE=4 SV=2;tr|A0A5F9CZ49|A0A5F9CZ49_R
C7	0.134043	0.16361	0.222865	24.6143	25.3366	25.3964	25.4469	A0A5F9CJQ2;G1SNT3;A0A5F9DPA2;G1SMH2	tr|A0A5F9CJQ2|A0A5F9CJQ2_RABIT Caspase recruitment domain family member 6 OS=Oryctolagus cuniculus OX=9986 GN=CARD6 PE=4 SV=1;tr|G1SNT3|G1SNT3_RABIT Caspase recruitment domain family member 6 OS=Oryctolagus cuniculus OX=9986 GN=CARD6 PE=4 SV=2;tr|A0A5F9DPA
HIST1H1T;LOC100344156	0.134653	0.179874	0.3732	31.5654	31.6464	31.1359	31.5238	G1U7C6;G1TQ05	tr|G1U7C6|G1U7C6_RABIT Histone cluster 1 H1 family member d OS=Oryctolagus cuniculus OX=9986 GN=HIST1H1D PE=3 SV=1;tr|G1TQ05|G1TQ05_RABIT Uncharacterized protein OS=Oryctolagus cuniculus OX=9986 PE=3 SV=2
ENDOG	0.134746	0.865593	0.560843	24.5831	24.2834	24.9411	25.1062	G1TKJ9	tr|G1TKJ9|G1TKJ9_RABIT Endonuclease OS=Oryctolagus cuniculus OX=9986 GN=ENDOG PE=3 SV=3
EPB41	0.135439	0.485134	0.571871	23.6041	23.5664	23.3489	22.9948	A0A5F9DQN7;A0A5F9CYK1;G1U429;G1SRE6;A0A5F9DDU4;A0A5F9CFN4;A0A5F9D3J3;A0A5F9CZ95;A0A5F9DPZ1;A0A5F9CZ35	tr|A0A5F9DQN7|A0A5F9DQN7_RABIT Erythrocyte membrane protein band 4.1 OS=Oryctolagus cuniculus OX=9986 GN=EPB41 PE=4 SV=1;tr|A0A5F9CYK1|A0A5F9CYK1_RABIT Erythrocyte membrane protein band 4.1 OS=Oryctolagus cuniculus OX=9986 GN=EPB41 PE=4 SV=1;tr|G1U429|G1U4
VAMP3	0.135619	0.835021	0.430445	25.5642	25.0299	25.9189	26.2313	G1TFT4;A0A5F9CLK1	tr|G1TFT4|G1TFT4_RABIT Vesicle associated membrane protein 3 OS=Oryctolagus cuniculus OX=9986 GN=VAMP3 PE=4 SV=2;tr|A0A5F9CLK1|A0A5F9CLK1_RABIT Vesicle associated membrane protein 3 OS=Oryctolagus cuniculus OX=9986 GN=VAMP3 PE=4 SV=1
COL6A2	0.135864	0.146083	0.196855	28.9204	29.6056	28.8982	28.9411	G1SD89	tr|G1SD89|G1SD89_RABIT Uncharacterized protein OS=Oryctolagus cuniculus OX=9986 PE=4 SV=2
PTGES2	0.136114	0.45036	0.212347	25.1443	25.3427	25.0898	24.3043	G1TJV3	tr|G1TJV3|G1TJV3_RABIT Glutaredoxin domain-containing protein OS=Oryctolagus cuniculus OX=9986 PE=4 SV=2
DNAJC11	0.136129	0.624362	0.615956	24.006	24.0019	23.3011	23.638	G1T0F3;A0A5F9D059;A0A5F9DHF0	tr|G1T0F3|G1T0F3_RABIT DnaJ heat shock protein family (Hsp40) member C11 OS=Oryctolagus cuniculus OX=9986 GN=DNAJC11 PE=4 SV=3;tr|A0A5F9D059|A0A5F9D059_RABIT DnaJ heat shock protein family (Hsp40) member C11 OS=Oryctolagus cuniculus OX=9986 GN=DNAJC11 PE=4
GNAO1	0.136883	0.132428	0.849557	22.4416	23.1064	23.0857	23.9354	A0A5F9CUH9;G1U7U8;A0A5F9D2Y5;A0A5F9CGK5	tr|A0A5F9CUH9|A0A5F9CUH9_RABIT G protein subunit alpha o1 OS=Oryctolagus cuniculus OX=9986 GN=GNAO1 PE=4 SV=1;tr|G1U7U8|G1U7U8_RABIT G protein subunit alpha o1 OS=Oryctolagus cuniculus OX=9986 GN=GNAO1 PE=4 SV=3;tr|A0A5F9D2Y5|A0A5F9D2Y5_RABIT G protein sub
APOA1BP	0.137006	0.202296	0.293513	26.829	26.8605	26.8772	27.1906	G1TB49;A0A5F9DJZ2	tr|G1TB49|G1TB49_RABIT NAD(P)H-hydrate epimerase OS=Oryctolagus cuniculus OX=9986 GN=APOA1BP PE=3 SV=2
ACAD8;VPS26B	0.137299	0.476216	0.240277	25.4568	25.6715	25.4321	25.3782	G1T312;A0A5F9CR38;G1T5Y3	tr|G1T312|G1T312_RABIT VPS26, retromer complex component B OS=Oryctolagus cuniculus OX=9986 GN=VPS26B PE=4 SV=2
ABHD14B	0.137529	0.45012	0.204314	25.6898	25.6138	25.2738	25.565	G1SYE0	tr|G1SYE0|G1SYE0_RABIT Abhydrolase domain containing 14B OS=Oryctolagus cuniculus OX=9986 GN=ABHD14B PE=4 SV=2
ASAH1	0.137699	0.757511	0.439897	24.6678	24.4879	24.2752	24.3528	A0A5F9CFF7;A0A5F9CNG8;G1SL85;A0A5F9DLS3;A0A5F9DNT4;A0A5F9DPM0;A0A5F9CA65;A0A5F9DHS8	tr|A0A5F9CFF7|A0A5F9CFF7_RABIT N-acylsphingosine amidohydrolase 1 OS=Oryctolagus cuniculus OX=9986 GN=ASAH1 PE=4 SV=1;tr|A0A5F9CNG8|A0A5F9CNG8_RABIT N-acylsphingosine amidohydrolase 1 OS=Oryctolagus cuniculus OX=9986 GN=ASAH1 PE=3 SV=1;tr|G1SL85|G1SL85_RAB
UBQLN2	0.137716	0.957248	0.403839	24.5192	24.3296	24.0022	24.1691	G1TJP0	tr|G1TJP0|G1TJP0_RABIT Ubiquilin 2 OS=Oryctolagus cuniculus OX=9986 GN=UBQLN2 PE=4 SV=2
PSMA8	0.137754	0.969957	0.529695	27.1245	27.0492	26.8756	26.9424	G1SWI7	tr|G1SWI7|G1SWI7_RABIT Proteasome endopeptidase complex OS=Oryctolagus cuniculus OX=9986 GN=PSMA8 PE=3 SV=3
DNM2	0.138431	0.551303	0.986421	24.4203	24.3457	24.6026	24.5321	G1U9C1;A0A5F9CB93;A0A5F9C8C8;G1T953;A0A5F9CXE0	tr|G1U9C1|G1U9C1_RABIT Dynamin 2 OS=Oryctolagus cuniculus OX=9986 GN=DNM2 PE=3 SV=2;tr|A0A5F9CB93|A0A5F9CB93_RABIT Dynamin 2 OS=Oryctolagus cuniculus OX=9986 GN=DNM2 PE=3 SV=1;tr|A0A5F9C8C8|A0A5F9C8C8_RABIT Dynamin 2 OS=Oryctolagus cuniculus OX=9986 GN=DNM
TBRG4	0.139215	0.0779349	0.314601	22.769	24.2847	24.1623	24.5981	A0A5F9D4I1;A0A5F9CLK2;G1STF8;A0A5F9CF84	tr|A0A5F9D4I1|A0A5F9D4I1_RABIT Transforming growth factor beta regulator 4 OS=Oryctolagus cuniculus OX=9986 GN=TBRG4 PE=4 SV=1;tr|A0A5F9CLK2|A0A5F9CLK2_RABIT Transforming growth factor beta regulator 4 OS=Oryctolagus cuniculus OX=9986 GN=TBRG4 PE=4 SV=1;tr
ITI-HC3	0.140162	0.726667	0.512262	27.0198	27.104	27.6285	27.3536	G1TMM0;A0A5F9DMU6;A0A5F9DQ93;CON__Q0V8M9	tr|G1TMM0|G1TMM0_RABIT Inter-alpha-trypsin inhibitor heavy chain H3 OS=Oryctolagus cuniculus OX=9986 GN=ITIH3 PE=4 SV=2;tr|A0A5F9DMU6|A0A5F9DMU6_RABIT Inter-alpha-trypsin inhibitor heavy chain H3 OS=Oryctolagus cuniculus OX=9986 GN=ITIH3 PE=4 SV=1;tr|A0A5F
MCAT	0.141048	0.972723	0.41114	22.9481	23.2427	23.8431	23.5232	G1TVH0;A0A5F9CBL6;A0A5F9DCR1	tr|G1TVH0|G1TVH0_RABIT Malonyl-CoA-acyl carrier protein transacylase OS=Oryctolagus cuniculus OX=9986 GN=MCAT PE=4 SV=2;tr|A0A5F9CBL6|A0A5F9CBL6_RABIT Malonyl-CoA-acyl carrier protein transacylase OS=Oryctolagus cuniculus OX=9986 GN=MCAT PE=4 SV=1;tr|A0A5F
KLKB1	0.141434	0.781041	0.53373	25.1393	25.2902	25.5053	25.4473	G1T127	tr|G1T127|G1T127_RABIT Kallikrein B1 OS=Oryctolagus cuniculus OX=9986 GN=KLKB1 PE=3 SV=2
LSM2	0.141801	0.0260059	0.605027	24.2354	22.7093	23.1476	22.1657	G1SHV1;A0A5F9D3V4	tr|G1SHV1|G1SHV1_RABIT Sm domain-containing protein OS=Oryctolagus cuniculus OX=9986 GN=LSM2 PE=4 SV=2;tr|A0A5F9D3V4|A0A5F9D3V4_RABIT Sm domain-containing protein OS=Oryctolagus cuniculus OX=9986 GN=LSM2 PE=4 SV=1
PFKM	0.142807	0.442096	0.750994	31.1086	31.2324	31.3184	31.3702	A0A5F9DGX0;G1TDQ5;A0A5F9D2K9;A0A5F9CT34;A0A5F9D5Z9;A0A5F9CE16;A0A5F9DCR3;A0A5F9DKQ9	tr|A0A5F9DGX0|A0A5F9DGX0_RABIT ATP-dependent 6-phosphofructokinase OS=Oryctolagus cuniculus OX=9986 GN=PFKM PE=3 SV=1;tr|G1TDQ5|G1TDQ5_RABIT ATP-dependent 6-phosphofructokinase OS=Oryctolagus cuniculus OX=9986 GN=PFKM PE=3 SV=2;tr|A0A5F9D2K9|A0A5F9D2K9_RAB
SNX6	0.142895	0.467116	0.357318	22.8555	22.2032	23.047	23.125	A0A5F9DIW3;U3KMD1	tr|A0A5F9DIW3|A0A5F9DIW3_RABIT Sorting nexin OS=Oryctolagus cuniculus OX=9986 GN=SNX6 PE=3 SV=1;tr|U3KMD1|U3KMD1_RABIT Sorting nexin OS=Oryctolagus cuniculus OX=9986 GN=SNX6 PE=3 SV=2
ARHGAP17	0.143041	0.0705849	0.61082	22.4652	21.6854	22.772	22.3233	A0A5F9D0Q3;A0A5F9DH41;A0A5F9DCX8;G1TT64;A0A5F9CTS9	tr|A0A5F9D0Q3|A0A5F9D0Q3_RABIT Rho GTPase activating protein 17 OS=Oryctolagus cuniculus OX=9986 GN=ARHGAP17 PE=4 SV=1;tr|A0A5F9DH41|A0A5F9DH41_RABIT Rho GTPase activating protein 17 OS=Oryctolagus cuniculus OX=9986 GN=ARHGAP17 PE=4 SV=1;tr|A0A5F9DCX8|A0A5
ERO1L;ERO1LB	0.143269	0.973833	0.703339	22.5116	22.592	22.8837	22.8161	G1T3R5;A0A5F9DEZ3;A0A5F9D0Q8;A0A5F9CFB4;A0A5F9CQ08;A0A5F9CLJ8;G1T433	tr|G1T3R5|G1T3R5_RABIT Endoplasmic reticulum oxidoreductase 1 alpha OS=Oryctolagus cuniculus OX=9986 GN=ERO1A PE=4 SV=3;tr|A0A5F9DEZ3|A0A5F9DEZ3_RABIT Endoplasmic reticulum oxidoreductase 1 alpha OS=Oryctolagus cuniculus OX=9986 GN=ERO1A PE=4 SV=1;tr|A0A5F
PLVAP	0.143325	0.343437	0.261088	23.0743	23.1398	24.0499	23.3039	U3KPJ9	tr|U3KPJ9|U3KPJ9_RABIT Plasmalemma vesicle associated protein OS=Oryctolagus cuniculus OX=9986 GN=PLVAP PE=4 SV=1
DYSF	0.143521	0.977729	0.323846	27.0809	27.1864	27.0387	26.939	A0A5F9CLS2;A0A5F9CQZ9;G1U436;A0A5F9CCI3;A0A5F9DBF5	tr|A0A5F9CLS2|A0A5F9CLS2_RABIT Dysferlin OS=Oryctolagus cuniculus OX=9986 GN=DYSF PE=4 SV=1;tr|A0A5F9CQZ9|A0A5F9CQZ9_RABIT Dysferlin OS=Oryctolagus cuniculus OX=9986 GN=DYSF PE=4 SV=1;tr|G1U436|G1U436_RABIT Dysferlin OS=Oryctolagus cuniculus OX=9986 GN=DYS
HMGCL;HMGCLL1	0.143933	0.999452	0.9247	25.3062	25.2832	24.9132	24.9365	G1T5X6;A0A5F9D7M3;A0A5F9C2B1;A0A5F9CU62;A0A5F9CR67;U3KPQ8	tr|G1T5X6|G1T5X6_RABIT UDP-galactose-4-epimerase OS=Oryctolagus cuniculus OX=9986 GN=GALE PE=4 SV=1;tr|A0A5F9D7M3|A0A5F9D7M3_RABIT UDP-galactose-4-epimerase OS=Oryctolagus cuniculus OX=9986 GN=GALE PE=4 SV=1
VTN	0.143984	0.393309	0.979125	28.5654	28.7104	28.3254	28.4618	G1U415;CON__Q3ZBS7	tr|G1U415|G1U415_RABIT Vitronectin OS=Oryctolagus cuniculus OX=9986 GN=VTN PE=4 SV=1
HNRNPD	0.145404	0.010989	0.0830944	25.992	26.0889	25.9449	26.3976	A0A5F9D911;G1SF95;A0A5F9CLN8;A0A5F9CY28;A0A5F9CUX2;A0A5F9DFY7	tr|A0A5F9D911|A0A5F9D911_RABIT Heterogeneous nuclear ribonucleoprotein D OS=Oryctolagus cuniculus OX=9986 GN=HNRNPD PE=4 SV=1;tr|G1SF95|G1SF95_RABIT Heterogeneous nuclear ribonucleoprotein D OS=Oryctolagus cuniculus OX=9986 GN=HNRNPD PE=4 SV=2;tr|A0A5F9CLN
EIF3A	0.145648	0.0325623	0.70128	25.4294	25.2302	25.5097	25.3678	A0A5F9CMG0;A0A5F9C991;G1SMZ5;A0A5F9C3S1	tr|A0A5F9CMG0|A0A5F9CMG0_RABIT Eukaryotic translation initiation factor 3 subunit A OS=Oryctolagus cuniculus OX=9986 GN=EIF3A PE=3 SV=1;tr|A0A5F9C991|A0A5F9C991_RABIT Eukaryotic translation initiation factor 3 subunit A OS=Oryctolagus cuniculus OX=9986 GN=
FBN1	0.145715	0.00997492	0.110601	29.4661	30.4741	29.5361	29.8018	G1SKM2;U3KME5	tr|G1SKM2|G1SKM2_RABIT Fibrillin 1 OS=Oryctolagus cuniculus OX=9986 GN=FBN1 PE=4 SV=2;tr|U3KME5|U3KME5_RABIT Fibrillin 1 OS=Oryctolagus cuniculus OX=9986 GN=FBN1 PE=4 SV=2
LTA4H	0.145861	0.774362	0.504042	27.5501	27.5852	27.481	27.3936	G1SP54;A0A5F9CFW1	tr|G1SP54|G1SP54_RABIT Leukotriene A(4) hydrolase OS=Oryctolagus cuniculus OX=9986 GN=LTA4H PE=3 SV=1;tr|A0A5F9CFW1|A0A5F9CFW1_RABIT Leukotriene A(4) hydrolase OS=Oryctolagus cuniculus OX=9986 GN=LTA4H PE=3 SV=1
MAPRE2	0.146716	0.518598	0.0197736	22.9503	22.2493	22.4779	23.665	A0A5F9CQN3;A0A5F9DKX9;G1SKE0	tr|A0A5F9CQN3|A0A5F9CQN3_RABIT Microtubule associated protein RP/EB family member 2 OS=Oryctolagus cuniculus OX=9986 GN=MAPRE2 PE=4 SV=1;tr|A0A5F9DKX9|A0A5F9DKX9_RABIT Microtubule associated protein RP/EB family member 2 OS=Oryctolagus cuniculus OX=9986 GN
PDCD6IP	0.148195	0.551933	0.195588	25.3689	24.9821	25.3765	25.5228	G1TEG8;A0A5F9DEQ9	tr|G1TEG8|G1TEG8_RABIT BRO1 domain-containing protein OS=Oryctolagus cuniculus OX=9986 GN=PDCD6IP PE=4 SV=2;tr|A0A5F9DEQ9|A0A5F9DEQ9_RABIT BRO1 domain-containing protein OS=Oryctolagus cuniculus OX=9986 GN=PDCD6IP PE=4 SV=1
SNX2	0.148347	0.656651	0.365139	23.8877	23.4215	24.0533	24.2144	G1T5E6;A0A5F9D512	tr|G1T5E6|G1T5E6_RABIT Sorting nexin 2 OS=Oryctolagus cuniculus OX=9986 GN=SNX2 PE=4 SV=2;tr|A0A5F9D512|A0A5F9D512_RABIT Sorting nexin 2 OS=Oryctolagus cuniculus OX=9986 GN=SNX2 PE=4 SV=1
ISOC2	0.148408	0.648828	0.724837	27.5475	27.5239	27.2978	27.1138	A0A5F9DVC5;A0A5F9CEW0;G1TKG2;A0A5F9D2H0	tr|A0A5F9DVC5|A0A5F9DVC5_RABIT Isochorismatase domain-containing protein OS=Oryctolagus cuniculus OX=9986 PE=4 SV=1;tr|A0A5F9CEW0|A0A5F9CEW0_RABIT Isochorismatase domain-containing protein OS=Oryctolagus cuniculus OX=9986 PE=4 SV=1;tr|G1TKG2|G1TKG2_RABIT I
LOC100355688;UQCC	0.148515	0.0347707	0.340993	21.9908	22.8319	22.6536	22.9902	B7NZI7;A0A5F9DAI7;G1SZM3;A0A5F9CNF1;A0A5F9C6B8;A0A5F9C458;A0A5F9CNZ0;A0A5F9DBD3	tr|B7NZI7|B7NZI7_RABIT Basic FGF-repressed Zic binding protein isoform a (Predicted) OS=Oryctolagus cuniculus OX=9986 GN=UQCC PE=4 SV=1;tr|A0A5F9DAI7|A0A5F9DAI7_RABIT Ubiquinol-cytochrome c reductase complex assembly factor 1 OS=Oryctolagus cuniculus OX=99
	0.149148	0.742482	0.847905	28.3735	28.4501	28.6219	28.6421	Q9N1E7;A0A5F9C8Z0;A0A5F9CDW7	tr|Q9N1E7|Q9N1E7_RABIT Cardiac junctin (Fragment) OS=Oryctolagus cuniculus OX=9986 PE=2 SV=1
POGZ;SAMM50	0.149202	0.346765	0.255254	27.5086	27.5272	27.4892	27.2987	G1TNW8;A0A5F9CU11;A0A5F9CH32;A0A5F9C5N5;G1SMN2	tr|G1TNW8|G1TNW8_RABIT SAMM50 sorting and assembly machinery component OS=Oryctolagus cuniculus OX=9986 GN=SAMM50 PE=4 SV=2
ARCN1	0.149247	0.29421	0.338581	24.3642	23.3885	24.5666	24.5205	G1SYQ5;U3KNB6;A0A5F9C1N9;A0A5F9CQU7;A0A5F9C2C2;G1U879;A0A5F9CMH0;A0A5F9C5S3	tr|G1SYQ5|G1SYQ5_RABIT Coatomer subunit delta OS=Oryctolagus cuniculus OX=9986 PE=3 SV=2;tr|U3KNB6|U3KNB6_RABIT Coatomer subunit delta OS=Oryctolagus cuniculus OX=9986 PE=3 SV=1;tr|A0A5F9C1N9|A0A5F9C1N9_RABIT Coatomer subunit delta OS=Oryctolagus cuniculus
	0.149365	0.273575	0.323218	32.6218	32.6134	32.5929	32.435	Q9TS31;A0A5F9D7W8;Q28734	tr|Q9TS31|Q9TS31_RABIT Troponin T beta isoform OS=Oryctolagus cuniculus OX=9986 PE=4 SV=1;tr|A0A5F9D7W8|A0A5F9D7W8_RABIT Troponin T, fast skeletal muscle OS=Oryctolagus cuniculus OX=9986 GN=TNNT3 PE=4 SV=1
FLNC	0.149831	0.121801	0.855817	29.0445	28.8906	28.8998	28.7773	G1T2A9	tr|G1T2A9|G1T2A9_RABIT Filamin C OS=Oryctolagus cuniculus OX=9986 GN=FLNC PE=4 SV=2
NEK6	0.150123	0.868564	0.809655	24.561	24.7479	25.3603	25.3256	A0A5F9CWG7;A0A5F9DJM7;A0A5F9CXM0;G1SWK1;A0A5F9DGR2;A0A5F9DSG9;A0A5F9CHN5;A0A5F9CNY9;A0A5F9CC33;A0A5F9CBS5;A0A5F9D1V7	tr|A0A5F9CWG7|A0A5F9CWG7_RABIT Protein kinase domain-containing protein OS=Oryctolagus cuniculus OX=9986 GN=NEK7 PE=3 SV=1
RPL24	0.150862	0.0570648	0.242908	26.984	26.6494	27.0023	26.917	A0A5F9DNC5;A0A5F9D1W0;G1TH55;G1SE28;A0A5F9DET3	tr|A0A5F9DNC5|A0A5F9DNC5_RABIT Ribosomal protein L24 OS=Oryctolagus cuniculus OX=9986 GN=RPL24 PE=4 SV=1;tr|A0A5F9D1W0|A0A5F9D1W0_RABIT Ribosomal protein L24 OS=Oryctolagus cuniculus OX=9986 GN=RPL24 PE=4 SV=1;tr|G1TH55|G1TH55_RABIT TRASH domain-containing
HNRNPR	0.151759	0.455682	0.311168	24.9249	24.6797	24.973	25.0109	G1SRH9	tr|G1SRH9|G1SRH9_RABIT Heterogeneous nuclear ribonucleoprotein R OS=Oryctolagus cuniculus OX=9986 GN=HNRNPR PE=4 SV=2
	0.152404	0.430103	0.659059	25.8946	24.9474	24.4031	24.1326	A0A088QE26	tr|A0A088QE26|A0A088QE26_RABIT Lysozyme OS=Oryctolagus cuniculus OX=9986 PE=2 SV=1
C1orf123	0.152742	0.989805	0.596654	26.4728	26.529	26.6946	26.6356	G1T461	tr|G1T461|G1T461_RABIT CXXC motif containing zinc binding protein OS=Oryctolagus cuniculus OX=9986 GN=CZIB PE=4 SV=1
CSE1L	0.152854	0.106117	0.20858	29.6182	29.5861	29.853	29.6104	A0A5F9D376;A0A5F9DM70;G1SNZ3	tr|A0A5F9D376|A0A5F9D376_RABIT Chromosome segregation 1 like OS=Oryctolagus cuniculus OX=9986 GN=CSE1L PE=4 SV=1;tr|A0A5F9DM70|A0A5F9DM70_RABIT Chromosome segregation 1 like OS=Oryctolagus cuniculus OX=9986 GN=CSE1L PE=4 SV=1;tr|G1SNZ3|G1SNZ3_RABIT Chromos
RPA1	0.153069	0.244002	0.228295	22.5334	22.5449	23.3044	22.6402	G1SFK3;A0A5F9DBE4	tr|G1SFK3|G1SFK3_RABIT Replication protein A subunit OS=Oryctolagus cuniculus OX=9986 GN=RPA1 PE=3 SV=3;tr|A0A5F9DBE4|A0A5F9DBE4_RABIT Replication protein A subunit OS=Oryctolagus cuniculus OX=9986 GN=RPA1 PE=3 SV=1
ACP6	0.153144	0.800188	0.12772	23.3849	22.8468	22.0888	22.8333	G1SDB3;A0A5F9CQQ6	tr|G1SDB3|G1SDB3_RABIT Acid phosphatase 6, lysophosphatidic OS=Oryctolagus cuniculus OX=9986 GN=ACP6 PE=3 SV=2
S100A9	0.153456	0.237245	0.97598	24.7666	23.7051	23.4747	22.3587	A0A0A0MQP9	tr|A0A0A0MQP9|A0A0A0MQP9_RABIT Protein S100 OS=Oryctolagus cuniculus OX=9986 GN=S100A9 PE=3 SV=1
CA1	0.15432	0.325593	0.942806	26.9869	26.5774	26.3972	26.0427	G1SN31	tr|G1SN31|G1SN31_RABIT Alpha-carbonic anhydrase domain-containing protein OS=Oryctolagus cuniculus OX=9986 PE=3 SV=2
MMRN2	0.154692	0.123217	0.372306	23.1806	23.9902	23.0267	23.2512	A0A5F9C3C9;G1TCN2;A0A5F9CIV7	tr|A0A5F9C3C9|A0A5F9C3C9_RABIT Multimerin 2 OS=Oryctolagus cuniculus OX=9986 GN=MMRN2 PE=4 SV=1;tr|G1TCN2|G1TCN2_RABIT Multimerin 2 OS=Oryctolagus cuniculus OX=9986 GN=MMRN2 PE=4 SV=3;tr|A0A5F9CIV7|A0A5F9CIV7_RABIT Multimerin 2 OS=Oryctolagus cuniculus OX=
MYBPC1	0.15662	0.412205	0.689135	25.3816	24.9317	25.7529	25.5966	G1TKC1	tr|G1TKC1|G1TKC1_RABIT Myosin binding protein C, slow type OS=Oryctolagus cuniculus OX=9986 GN=MYBPC1 PE=4 SV=3
CD44	0.157711	0.814434	0.107096	24.7136	23.7758	24.5283	25.2351	A0A5F9DVM4;A0A5F9D9C7;A0A5F9CHN0;A0A5F9C181;A0A5F9C1V0;A0A5F9D5R3;A0A5F9CPI4;A0A5F9CM59;A0A5F9DPC5;G1SDW8;B6VAX3	tr|A0A5F9DVM4|A0A5F9DVM4_RABIT CD44 molecule (Indian blood group) OS=Oryctolagus cuniculus OX=9986 GN=CD44 PE=4 SV=1;tr|A0A5F9D9C7|A0A5F9D9C7_RABIT CD44 molecule (Indian blood group) OS=Oryctolagus cuniculus OX=9986 GN=CD44 PE=4 SV=1;tr|A0A5F9CHN0|A0A5F9CH
COX20	0.157717	0.175568	0.510053	23.2107	22.6634	22.6321	22.4382	A0A5F9CKS0;G1TI16;G1T7G2	tr|A0A5F9CKS0|A0A5F9CKS0_RABIT Uncharacterized protein OS=Oryctolagus cuniculus OX=9986 GN=LOC100349428 PE=4 SV=1;tr|G1TI16|G1TI16_RABIT Uncharacterized protein OS=Oryctolagus cuniculus OX=9986 PE=4 SV=2
TNPO1	0.1588	0.753338	0.714547	22.9858	22.9667	23.3707	23.6219	G1T568	tr|G1T568|G1T568_RABIT Transportin 1 OS=Oryctolagus cuniculus OX=9986 GN=TNPO1 PE=4 SV=2
VAPB	0.158921	0.605122	0.752172	27.5736	27.4769	27.3666	27.3432	G1TBQ6	tr|G1TBQ6|G1TBQ6_RABIT VAMP associated protein B and C OS=Oryctolagus cuniculus OX=9986 GN=VAPB PE=4 SV=2
	0.160453	0.605071	0.892823	26.0389	25.9179	26.2779	26.2067	U3KME3;U3KMQ6	tr|U3KME3|U3KME3_RABIT Adducin 3 OS=Oryctolagus cuniculus OX=9986 GN=ADD3 PE=4 SV=2;tr|U3KMQ6|U3KMQ6_RABIT Adducin 3 OS=Oryctolagus cuniculus OX=9986 GN=ADD3 PE=4 SV=2
LA	0.160988	0.670775	0.304362	25.2007	24.8818	25.2655	25.3994	G1SZ76	tr|G1SZ76|G1SZ76_RABIT Lupus La protein homolog OS=Oryctolagus cuniculus OX=9986 GN=SSB PE=4 SV=2
ACOT9	0.161653	0.0861615	0.311011	24.3901	24.9705	24.9163	25.0733	G1SMI2;A0A5F9DF97	tr|G1SMI2|G1SMI2_RABIT Acyl-CoA thioesterase 9 OS=Oryctolagus cuniculus OX=9986 GN=ACOT9 PE=4 SV=2;tr|A0A5F9DF97|A0A5F9DF97_RABIT Acyl-CoA thioesterase 9 OS=Oryctolagus cuniculus OX=9986 GN=ACOT9 PE=4 SV=1
SETD7	0.162002	0.0519926	0.813755	23.4424	22.7794	24.059	23.2239	G1TPD4	tr|G1TPD4|G1TPD4_RABIT Histone-lysine N-methyltransferase SETD7 OS=Oryctolagus cuniculus OX=9986 GN=SETD7 PE=3 SV=1
AAMDC	0.162248	0.014753	0.0163182	27.3286	27.3216	27.5415	26.7505	G1TXK3	tr|G1TXK3|G1TXK3_RABIT Adipogenesis associated Mth938 domain containing OS=Oryctolagus cuniculus OX=9986 GN=AAMDC PE=4 SV=2
NOS	0.163375	0.311757	0.0440525	24.1306	24.5138	24.2399	24.1055	Q9TUZ7	tr|Q9TUZ7|Q9TUZ7_RABIT Nitric oxide synthase (Fragment) OS=Oryctolagus cuniculus OX=9986 GN=NOS PE=4 SV=1
IGJ	0.164067	0.922051	0.345283	26.8565	26.5036	26.0299	26.3174	G1U1S7	tr|G1U1S7|G1U1S7_RABIT Immunoglobulin J chain OS=Oryctolagus cuniculus OX=9986 GN=JCHAIN PE=4 SV=1
SERPINC1	0.164858	0.857421	0.459223	28.6382	28.7099	28.9214	28.8042	G1SIK0;CON__P41361	tr|G1SIK0|G1SIK0_RABIT Serpin family C member 1 OS=Oryctolagus cuniculus OX=9986 GN=SERPINC1 PE=3 SV=1
	0.165698	0.152378	0.780854	28.505	28.3602	28.3699	28.1576	Q8SPS0	tr|Q8SPS0|Q8SPS0_RABIT Caveolin (Fragment) OS=Oryctolagus cuniculus OX=9986 PE=2 SV=1
RCN2	0.165703	0.656039	0.500672	25.4081	25.5492	25.3229	25.2939	G1SJB9	tr|G1SJB9|G1SJB9_RABIT Reticulocalbin 2 OS=Oryctolagus cuniculus OX=9986 GN=RCN2 PE=4 SV=2
	0.16574	0.182769	0.498747	27.399	27.6129	27.3283	27.4	A0A5F9DR44	tr|A0A5F9DR44|A0A5F9DR44_RABIT Uncharacterized protein OS=Oryctolagus cuniculus OX=9986 PE=4 SV=1
AGK	0.165919	0.556113	0.791567	23.0874	23.4979	22.5458	22.7026	G1TDX2	tr|G1TDX2|G1TDX2_RABIT Acylglycerol kinase OS=Oryctolagus cuniculus OX=9986 GN=AGK PE=4 SV=3
COPS6	0.166253	0.140986	0.740005	25.1163	25.343	25.3342	25.4795	G1SD02	tr|G1SD02|G1SD02_RABIT COP9 signalosome subunit 6 OS=Oryctolagus cuniculus OX=9986 GN=COPS6 PE=4 SV=2
C1R	0.166871	0.856376	0.629845	22.6769	22.4824	23.2476	23.675	G1T7H9;A0A5F9C5S0;A0A5F9CVZ1;A0A5F9DER0;A0A5F9DGE4	tr|G1T7H9|G1T7H9_RABIT Complement C1r OS=Oryctolagus cuniculus OX=9986 GN=C1R PE=3 SV=2;tr|A0A5F9C5S0|A0A5F9C5S0_RABIT Complement C1r OS=Oryctolagus cuniculus OX=9986 GN=C1R PE=3 SV=1;tr|A0A5F9CVZ1|A0A5F9CVZ1_RABIT Complement C1r OS=Oryctolagus cuniculus O
DYNC1I2	0.168796	0.680058	0.831304	24.7748	24.8112	24.9885	25.1024	G1SY84;A0A5F9CLR1	tr|G1SY84|G1SY84_RABIT Dynein cytoplasmic 1 intermediate chain 2 OS=Oryctolagus cuniculus OX=9986 GN=DYNC1I2 PE=4 SV=3;tr|A0A5F9CLR1|A0A5F9CLR1_RABIT Dynein cytoplasmic 1 intermediate chain 2 OS=Oryctolagus cuniculus OX=9986 GN=DYNC1I2 PE=4 SV=1
ALB	0.169071	0.556044	0.615099	36.7183	36.3101	37.0373	37.0049	G1U9S2;A0A5F9CE05	tr|G1U9S2|G1U9S2_RABIT Serum albumin OS=Oryctolagus cuniculus OX=9986 GN=ALB PE=1 SV=1;tr|A0A5F9CE05|A0A5F9CE05_RABIT Serum albumin OS=Oryctolagus cuniculus OX=9986 GN=ALB PE=4 SV=1
TBCD	0.170046	0.414356	0.436236	23.7066	22.758	24.029	24.0062	A0A5F9DPZ5;A0A5F9D7I6;G1SH86	tr|A0A5F9DPZ5|A0A5F9DPZ5_RABIT Tubulin folding cofactor D OS=Oryctolagus cuniculus OX=9986 GN=TBCD PE=4 SV=1;tr|A0A5F9D7I6|A0A5F9D7I6_RABIT Tubulin folding cofactor D OS=Oryctolagus cuniculus OX=9986 GN=TBCD PE=4 SV=1;tr|G1SH86|G1SH86_RABIT Tubulin folding
CLUH	0.171233	0.179425	0.309804	23.3788	22.4612	23.4837	23.3515	G1T8S4;A0A5F9DIN9	tr|G1T8S4|G1T8S4_RABIT Clustered mitochondria protein homolog OS=Oryctolagus cuniculus OX=9986 GN=CLUH PE=3 SV=2;tr|A0A5F9DIN9|A0A5F9DIN9_RABIT Clustered mitochondria protein homolog OS=Oryctolagus cuniculus OX=9986 GN=CLUH PE=3 SV=1
PIR	0.171275	0.643474	0.0797869	23.2109	23.8812	23.5042	22.3786	A0A5F9CMY6;A0A5F9D0J9;G1TEE4	tr|A0A5F9CMY6|A0A5F9CMY6_RABIT Pirin OS=Oryctolagus cuniculus OX=9986 GN=PIR PE=3 SV=1;tr|A0A5F9D0J9|A0A5F9D0J9_RABIT Pirin OS=Oryctolagus cuniculus OX=9986 GN=PIR PE=3 SV=1;tr|G1TEE4|G1TEE4_RABIT Pirin OS=Oryctolagus cuniculus OX=9986 GN=PIR PE=3 SV=2
ITGA6	0.171781	0.648475	0.809804	23.2567	23.1887	23.7787	23.5592	G1SD83;A0A0U2ZR80;A0A0U3A7B9	tr|G1SD83|G1SD83_RABIT Integrin subunit alpha 6 OS=Oryctolagus cuniculus OX=9986 GN=ITGA6 PE=3 SV=3
GSPT1	0.172568	0.112481	0.226126	23.887	24.0385	22.8729	23.9382	Q9N2G7;A0A5F9DTC9;G1SMG5;A0A5F9CY66;A0A5F9CAY7;A0A5F9CZC2;A0A5F9DVR7;A0A5F9C3E4	tr|Q9N2G7|Q9N2G7_RABIT Eukaryotic polypeptide chain release factor 3 (Fragment) OS=Oryctolagus cuniculus OX=9986 PE=2 SV=1;tr|A0A5F9DTC9|A0A5F9DTC9_RABIT G1 to S phase transition 1 OS=Oryctolagus cuniculus OX=9986 GN=GSPT1 PE=4 SV=1;tr|G1SMG5|G1SMG5_RABIT
PDCD5	0.172589	0.482188	0.305271	26.5211	26.7267	26.4906	26.4514	A0A5F9DUN6;A0A5F9CGN7;G1T4Y7;A0A5F9CXY6	tr|A0A5F9DUN6|A0A5F9DUN6_RABIT Programmed cell death 5 OS=Oryctolagus cuniculus OX=9986 GN=PDCD5 PE=4 SV=1;tr|A0A5F9CGN7|A0A5F9CGN7_RABIT Programmed cell death 5 OS=Oryctolagus cuniculus OX=9986 GN=PDCD5 PE=4 SV=1;tr|G1T4Y7|G1T4Y7_RABIT Programmed cell dea
	0.17357	0.965287	0.705149	29.6382	29.6049	29.4591	29.5011	A0A5F9CYT1	tr|A0A5F9CYT1|A0A5F9CYT1_RABIT MICOS complex subunit MIC60 OS=Oryctolagus cuniculus OX=9986 GN=IMMT PE=3 SV=1
TARS	0.173623	0.0229126	0.626356	24.1928	23.8089	24.5688	23.9941	A0A5F9CWV3;G1SDU6;A0A5F9DQL4;A0A5F9D4N6	tr|A0A5F9CWV3|A0A5F9CWV3_RABIT Threonyl-tRNA synthetase OS=Oryctolagus cuniculus OX=9986 GN=TARS PE=3 SV=1;tr|G1SDU6|G1SDU6_RABIT Threonyl-tRNA synthetase OS=Oryctolagus cuniculus OX=9986 GN=TARS PE=3 SV=2
	0.173716	0.285291	0.338462	25.8477	25.9632	25.829	25.8356	A0A5F9DRQ6;A0A5F9DKR7	tr|A0A5F9DRQ6|A0A5F9DRQ6_RABIT Catechol O-methyltransferase OS=Oryctolagus cuniculus OX=9986 GN=COMT PE=3 SV=1;tr|A0A5F9DKR7|A0A5F9DKR7_RABIT Catechol-O-methyltransferase OS=Oryctolagus cuniculus OX=9986 GN=COMT PE=4 SV=1
TMOD4	0.173849	0.306474	0.9032	27.1838	27.0698	27.3733	27.229	B7NZD0	tr|B7NZD0|B7NZD0_RABIT Tropomodulin 4 (Predicted) OS=Oryctolagus cuniculus OX=9986 GN=TMOD4 PE=4 SV=1
RNPEP	0.173886	0.339676	0.198822	24.5786	24.7022	24.5945	23.7841	G1TWU9;G1TR42	tr|G1TWU9|G1TWU9_RABIT Arginyl aminopeptidase OS=Oryctolagus cuniculus OX=9986 GN=RNPEP PE=4 SV=2;tr|G1TR42|G1TR42_RABIT Arginyl aminopeptidase OS=Oryctolagus cuniculus OX=9986 GN=RNPEP PE=4 SV=2
VPS35	0.174115	0.927389	0.979905	25.2381	25.2267	25.3715	25.365	G1SZE0	tr|G1SZE0|G1SZE0_RABIT Vacuolar protein sorting-associated protein 35 OS=Oryctolagus cuniculus OX=9986 GN=VPS35 PE=3 SV=2
GSS	0.174359	0.096435	0.86403	25.9298	26.1143	25.8132	25.9644	G1SH63;A0A5F9C8I7	tr|G1SH63|G1SH63_RABIT Glutathione synthetase OS=Oryctolagus cuniculus OX=9986 GN=GSS PE=3 SV=2;tr|A0A5F9C8I7|A0A5F9C8I7_RABIT Glutathione synthetase OS=Oryctolagus cuniculus OX=9986 GN=GSS PE=3 SV=1
SPTB	0.174515	0.170367	0.925192	26.0564	26.1732	25.9239	26.0574	G1SD01	tr|G1SD01|G1SD01_RABIT Spectrin beta chain OS=Oryctolagus cuniculus OX=9986 GN=SPTB PE=3 SV=2
HPRT	0.174764	0.61436	0.145835	27.1579	26.8687	26.7218	26.8651	A7X8X3;A0A5F9DBK7;O46381	tr|A7X8X3|A7X8X3_RABIT Hypoxanthine phosphoribosyltransferase OS=Oryctolagus cuniculus OX=9986 GN=HPRT PE=2 SV=1;tr|A0A5F9DBK7|A0A5F9DBK7_RABIT Hypoxanthine phosphoribosyltransferase OS=Oryctolagus cuniculus OX=9986 GN=HPRT1 PE=3 SV=1;tr|O46381|O46381_RABI
SULT1C4	0.174985	0.250818	0.82799	24.215	23.8215	24.5409	24.2708	U3KNC2;A0A5F9CR27;G1T4X4;A0A5F9D360;A0A5F9CAZ0	tr|U3KNC2|U3KNC2_RABIT Sulfotransferase OS=Oryctolagus cuniculus OX=9986 GN=SULT1C2 PE=3 SV=2;tr|A0A5F9CR27|A0A5F9CR27_RABIT Sulfotransferase OS=Oryctolagus cuniculus OX=9986 GN=SULT1C2 PE=3 SV=1;tr|G1T4X4|G1T4X4_RABIT Sulfotransferase OS=Oryctolagus cunic
CEP76	0.175195	0.514048	0.699292	25.9233	25.8947	25.8209	25.7099	A0A5F9CPG6;A0A5F9DV08;A0A5F9D712;A0A5F9DKQ6;G1TAC3	tr|A0A5F9CPG6|A0A5F9CPG6_RABIT AFG3 like matrix AAA peptidase subunit 2 OS=Oryctolagus cuniculus OX=9986 GN=AFG3L2 PE=3 SV=1;tr|A0A5F9DV08|A0A5F9DV08_RABIT AFG3 like matrix AAA peptidase subunit 2 OS=Oryctolagus cuniculus OX=9986 GN=AFG3L2 PE=4 SV=1;tr|A0A
TUBB6	0.176345	0.655478	0.489757	27.7596	27.5409	27.8789	27.9264	G1TJC3	tr|G1TJC3|G1TJC3_RABIT Tubulin beta chain OS=Oryctolagus cuniculus OX=9986 PE=3 SV=2
GLRX3	0.17636	0.638535	0.915933	26.1207	26.0818	26.2799	26.2186	A0A5F9D2J2;G1T4P8;A0A5F9D9R3	tr|A0A5F9D2J2|A0A5F9D2J2_RABIT Glutaredoxin 3 OS=Oryctolagus cuniculus OX=9986 GN=GLRX3 PE=4 SV=1;tr|G1T4P8|G1T4P8_RABIT Glutaredoxin 3 OS=Oryctolagus cuniculus OX=9986 GN=GLRX3 PE=4 SV=3;tr|A0A5F9D9R3|A0A5F9D9R3_RABIT Glutaredoxin 3 OS=Oryctolagus cunicul
FAAH	0.176525	0.406582	0.724754	25.357	25.1646	25.0717	24.9933	G1SJQ6	tr|G1SJQ6|G1SJQ6_RABIT Fatty acid amide hydrolase OS=Oryctolagus cuniculus OX=9986 GN=FAAH PE=4 SV=2
HDLBP	0.176669	0.130546	0.230008	24.6227	23.5277	24.6402	24.5077	G1T3V0;A0A5F9CNR6	tr|G1T3V0|G1T3V0_RABIT High density lipoprotein binding protein OS=Oryctolagus cuniculus OX=9986 GN=HDLBP PE=4 SV=1
COPS5	0.176997	0.211287	0.33108	24.8539	24.5199	24.8989	24.8557	G1T1D9;A0A5F9CN63	tr|G1T1D9|G1T1D9_RABIT COP9 signalosome subunit 5 OS=Oryctolagus cuniculus OX=9986 GN=COPS5 PE=4 SV=1
FLOT1	0.17772	0.414501	0.510698	25.1286	25.1519	25.2231	25.4373	G1TDF6;A0A5F9CP68	tr|G1TDF6|G1TDF6_RABIT Flotillin OS=Oryctolagus cuniculus OX=9986 GN=FLOT1 PE=3 SV=1;tr|A0A5F9CP68|A0A5F9CP68_RABIT Flotillin OS=Oryctolagus cuniculus OX=9986 GN=FLOT1 PE=3 SV=1
CBR1;LOC100345202;LOC100345459;LOC100345716	0.177888	0.0821918	0.866091	28.1964	28.5192	28.4503	28.7182	G1U2X0;G1TQC4;G1TLJ2;G1TIW6;G1TUP7	tr|G1U2X0|G1U2X0_RABIT Uncharacterized protein OS=Oryctolagus cuniculus OX=9986 PE=3 SV=3;tr|G1TQC4|G1TQC4_RABIT Uncharacterized protein OS=Oryctolagus cuniculus OX=9986 GN=LOC100345459 PE=3 SV=2;tr|G1TLJ2|G1TLJ2_RABIT Uncharacterized protein OS=Oryctolagu
ACTA1	0.178077	0.659165	0.512715	32.4812	32.4236	32.6564	32.9494	G1SL06	tr|G1SL06|G1SL06_RABIT Actin, alpha skeletal muscle OS=Oryctolagus cuniculus OX=9986 GN=ACTA1 PE=3 SV=2
MYH11	0.17847	0.97795	0.689101	27.5988	27.52	27.216	27.3065	G1U469	tr|G1U469|G1U469_RABIT Myosin-11 OS=Oryctolagus cuniculus OX=9986 GN=MYH11 PE=3 SV=2
CPNE3;CPNE4;CPNE5;CPNE6;CPNE8	0.179845	0.113174	0.0620417	24.6862	24.5835	23.559	24.7162	U3KPF0;A0A5F9C0Y5;G1TEU5;A0A5F9D161;G1SSG3;G1TEC7;G1SIQ6;U3KMG0;A0A5F9C4T3;G1TL70	tr|U3KPF0|U3KPF0_RABIT Copine 3 OS=Oryctolagus cuniculus OX=9986 GN=CPNE3 PE=4 SV=1;tr|A0A5F9C0Y5|A0A5F9C0Y5_RABIT Copine 3 OS=Oryctolagus cuniculus OX=9986 GN=CPNE3 PE=4 SV=1;tr|G1TEU5|G1TEU5_RABIT Copine 3 OS=Oryctolagus cuniculus OX=9986 GN=CPNE3 PE=4 S
SLMAP	0.181793	6.12113e-05	0.633064	24.9676	22.9354	24.5992	22.1478	A0A5F9C468;A0A5F9DAB6;A0A5F9D384;A0A5F9DLL6;A0A5F9DJY0;A0A5F9CJ71;G1TNW2;A0A5F9DBG1;A0A5F9DNK9;A0A5F9D7P7	tr|A0A5F9C468|A0A5F9C468_RABIT Sarcolemmal membrane-associated protein OS=Oryctolagus cuniculus OX=9986 GN=SLMAP PE=4 SV=1;tr|A0A5F9DAB6|A0A5F9DAB6_RABIT Sarcolemmal membrane-associated protein OS=Oryctolagus cuniculus OX=9986 GN=SLMAP PE=4 SV=1;tr|A0A5F9D
	0.181831	0.961041	0.533595	23.105	23.4174	24.2129	23.8476	A0A5F9CZ02	tr|A0A5F9CZ02|A0A5F9CZ02_RABIT Sep15_SelM domain-containing protein OS=Oryctolagus cuniculus OX=9986 GN=SELENOM PE=4 SV=1
LYRM7	0.181936	0.199283	0.663907	24.334	23.9986	23.9949	23.327	G1SCR3;A0A5F9CLJ7	tr|G1SCR3|G1SCR3_RABIT LYR motif containing 7 OS=Oryctolagus cuniculus OX=9986 GN=LYRM7 PE=3 SV=2
IDH3A	0.181999	0.892128	0.301965	28.6003	28.7833	28.9879	28.8468	G1TA59;A0A5F9DEX9;A0A5F9D967	tr|G1TA59|G1TA59_RABIT Isocitrate dehydrogenase [NAD] subunit, mitochondrial OS=Oryctolagus cuniculus OX=9986 GN=IDH3A PE=3 SV=2;tr|A0A5F9DEX9|A0A5F9DEX9_RABIT Isocitrate dehydrogenase [NAD] subunit, mitochondrial OS=Oryctolagus cuniculus OX=9986 GN=IDH3A
TST	0.182063	0.423327	0.837111	26.2921	26.3737	26.4463	26.5836	G1TIC9;A0A5F9CUZ9	tr|G1TIC9|G1TIC9_RABIT Sulfurtransferase OS=Oryctolagus cuniculus OX=9986 GN=TST PE=4 SV=2;tr|A0A5F9CUZ9|A0A5F9CUZ9_RABIT Thiosulfate sulfurtransferase OS=Oryctolagus cuniculus OX=9986 GN=TST PE=4 SV=1
CSRP1	0.182159	0.90121	0.713297	27.1959	27.1497	26.8621	26.9552	G1SZ00;A0A5F9DNI2;A0A5F9DQI6	tr|G1SZ00|G1SZ00_RABIT Cysteine and glycine rich protein 1 OS=Oryctolagus cuniculus OX=9986 GN=CSRP1 PE=4 SV=2;tr|A0A5F9DNI2|A0A5F9DNI2_RABIT Cysteine and glycine rich protein 1 OS=Oryctolagus cuniculus OX=9986 GN=CSRP1 PE=4 SV=1;tr|A0A5F9DQI6|A0A5F9DQI6_R
SLIRP	0.182354	0.0232124	0.244686	23.9273	23.4087	23.8991	22.4048	A0A5F9C9U9;G1SXR7	tr|A0A5F9C9U9|A0A5F9C9U9_RABIT RRM domain-containing protein OS=Oryctolagus cuniculus OX=9986 GN=SLIRP PE=4 SV=1;tr|G1SXR7|G1SXR7_RABIT RRM domain-containing protein OS=Oryctolagus cuniculus OX=9986 GN=SLIRP PE=4 SV=2
LOC100357403	0.182439	0.359877	0.307531	29.0288	28.9808	29.1308	29.9933	G1SXP3	tr|G1SXP3|G1SXP3_RABIT GST C-terminal domain-containing protein OS=Oryctolagus cuniculus OX=9986 PE=4 SV=2
ATP6V1E1;ATP6V1E2	0.183029	0.09216	0.0376687	23.926	22.249	23.4805	23.6743	G1SS33;U3KMI5;A0A5F9DNB9;G1TIW5	tr|G1SS33|G1SS33_RABIT ATPase H+ transporting V1 subunit E1 OS=Oryctolagus cuniculus OX=9986 GN=ATP6V1E1 PE=3 SV=1;tr|U3KMI5|U3KMI5_RABIT ATPase H+ transporting V1 subunit E1 OS=Oryctolagus cuniculus OX=9986 GN=ATP6V1E1 PE=3 SV=2;tr|A0A5F9DNB9|A0A5F9DNB9_R
OXCT1	0.183056	0.849389	0.974836	28.9913	28.9534	29.2178	29.1907	A0A5F9D0E7;A0A5F9CGS1;A0A5F9DBK0;A0A5F9CD33;A0A5F9D791;G1SWU1;A0A5F9DIG3	tr|A0A5F9D0E7|A0A5F9D0E7_RABIT Succinyl-CoA:3-ketoacid-coenzyme A transferase OS=Oryctolagus cuniculus OX=9986 GN=OXCT1 PE=3 SV=1;tr|A0A5F9CGS1|A0A5F9CGS1_RABIT Succinyl-CoA:3-ketoacid-coenzyme A transferase OS=Oryctolagus cuniculus OX=9986 GN=OXCT1 PE=3 S
LOC100341418;LOC100352653;LOC100359268;UBE2V2	0.183175	0.331133	0.633105	26.6391	26.4017	26.7749	26.6928	G1TZZ3;G1TTC6;G1TM28;G1TJ17;G1TZ16;A0A5F9DM92	tr|G1TZZ3|G1TZZ3_RABIT UBIQUITIN_CONJUGAT_2 domain-containing protein OS=Oryctolagus cuniculus OX=9986 GN=LOC100344152 PE=4 SV=1;tr|G1TTC6|G1TTC6_RABIT UBIQUITIN_CONJUGAT_2 domain-containing protein OS=Oryctolagus cuniculus OX=9986 PE=4 SV=1;tr|G1TM28|G1TM
RPS12	0.18325	0.443752	0.677961	26.2842	26.177	26.3658	26.3337	G1SFR8;A0A5F9D2N2	tr|G1SFR8|G1SFR8_RABIT 40S ribosomal protein S12 OS=Oryctolagus cuniculus OX=9986 GN=RPS12 PE=1 SV=1
VAT1	0.184797	0.97533	0.609288	27.171	27.0993	27.2892	27.3701	G1SKL7;A0A5F9DMG2	tr|G1SKL7|G1SKL7_RABIT BRCA1 DNA repair associated OS=Oryctolagus cuniculus OX=9986 GN=BRCA1 PE=4 SV=2;tr|A0A5F9DMG2|A0A5F9DMG2_RABIT BRCA1 DNA repair associated OS=Oryctolagus cuniculus OX=9986 GN=BRCA1 PE=4 SV=1
	0.18489	0.318018	0.68116	24.0637	23.6762	25.2263	24.3078	A0A5F9DLB1	tr|A0A5F9DLB1|A0A5F9DLB1_RABIT Tubulin domain-containing protein OS=Oryctolagus cuniculus OX=9986 PE=4 SV=1
MAPRE1	0.185762	0.265082	0.662891	24.9846	24.8646	25.2993	25.0288	G1U949	tr|G1U949|G1U949_RABIT Microtubule associated protein RP/EB family member 1 OS=Oryctolagus cuniculus OX=9986 GN=MAPRE1 PE=4 SV=1
SGCD	0.187537	0.125911	0.369442	26.925	27.253	26.8782	26.9671	G1SGL0	tr|G1SGL0|G1SGL0_RABIT Sarcoglycan delta OS=Oryctolagus cuniculus OX=9986 GN=SGCD PE=4 SV=3
cryab	0.187616	0.448083	0.422264	29.3459	29.3514	29.2888	29.0943	Q5QSJ2	tr|Q5QSJ2|Q5QSJ2_RABIT HspB5 protein (Fragment) OS=Oryctolagus cuniculus OX=9986 GN=cryab PE=4 SV=1
apoA-I	0.188617	0.293461	0.81462	29.8199	29.515	30.0744	29.8793	Q2PPJ8	tr|Q2PPJ8|Q2PPJ8_RABIT Apolipoprotein A-I OS=Oryctolagus cuniculus OX=9986 GN=apoA-I PE=2 SV=1
	0.188756	0.484652	0.0234396	25.1312	23.8481	24.5918	25.3008	G1U153	tr|G1U153|G1U153_RABIT Uncharacterized protein OS=Oryctolagus cuniculus OX=9986 PE=4 SV=2
TCP1	0.189051	0.0139247	0.28174	26.3218	26.1154	26.1835	26.0966	B2ZDY6;G1U9S7;A0A5F9DUJ9;A0A5F9D943;Q9TRD6;A0A5F9D281	tr|B2ZDY6|B2ZDY6_RABIT Chaperonin-containing T-complex polypeptide alpha subunit OS=Oryctolagus cuniculus OX=9986 PE=2 SV=1;tr|G1U9S7|G1U9S7_RABIT Uncharacterized protein OS=Oryctolagus cuniculus OX=9986 GN=TCP1 PE=3 SV=1;tr|A0A5F9DUJ9|A0A5F9DUJ9_RABIT Unc
PPOX	0.189738	0.911042	0.620084	22.2917	22.4013	22.8263	22.6531	G1SHH1;U3KM89;A0A5F9DCI5	tr|G1SHH1|G1SHH1_RABIT Protoporphyrinogen oxidase OS=Oryctolagus cuniculus OX=9986 GN=PPOX PE=3 SV=2;tr|U3KM89|U3KM89_RABIT Protoporphyrinogen oxidase OS=Oryctolagus cuniculus OX=9986 GN=PPOX PE=4 SV=2
	0.189926	0.0145766	0.619435	24.0107	22.5225	23.1256	22.1063	G1TWZ0;A0A5F9CB06;A0A5F9DJM5	tr|G1TWZ0|G1TWZ0_RABIT 40S ribosomal protein S27 OS=Oryctolagus cuniculus OX=9986 GN=LOC100339454 PE=3 SV=2;tr|A0A5F9CB06|A0A5F9CB06_RABIT 40S ribosomal protein S27 OS=Oryctolagus cuniculus OX=9986 PE=3 SV=1
SEC22B	0.190235	0.274381	0.189012	25.9343	25.5959	25.9162	25.9484	A0A5F9DUA3;G1TGA8;A0A5F9D8H3	tr|A0A5F9DUA3|A0A5F9DUA3_RABIT SEC22 homolog B, vesicle trafficking protein (gene/pseudogene) OS=Oryctolagus cuniculus OX=9986 GN=SEC22B PE=3 SV=1;tr|G1TGA8|G1TGA8_RABIT SEC22 homolog B, vesicle trafficking protein (gene/pseudogene) OS=Oryctolagus cuniculu
	0.190248	0.35511	0.531013	25.0724	25.8429	24.7528	24.9034	G1SSA8	tr|G1SSA8|G1SSA8_RABIT Uncharacterized protein OS=Oryctolagus cuniculus OX=9986 PE=4 SV=2
	0.190339	0.81458	0.517274	26.4335	26.5689	26.7464	26.6827	A0A5F9D7M1;A0A5F9DAE8;A0A5F9DM79	tr|A0A5F9D7M1|A0A5F9D7M1_RABIT Uncharacterized protein OS=Oryctolagus cuniculus OX=9986 PE=4 SV=1;tr|A0A5F9DAE8|A0A5F9DAE8_RABIT Uncharacterized protein OS=Oryctolagus cuniculus OX=9986 PE=4 SV=1;tr|A0A5F9DM79|A0A5F9DM79_RABIT Uncharacterized protein OS=Or
MHC	0.190421	0.754493	0.892493	34.8526	34.8677	34.7265	34.7646	G1TKS9;A0A5F9CQ93;Q28711	tr|G1TKS9|G1TKS9_RABIT Myosin-4 OS=Oryctolagus cuniculus OX=9986 GN=MYH4 PE=3 SV=2;tr|A0A5F9CQ93|A0A5F9CQ93_RABIT Myosin-4 OS=Oryctolagus cuniculus OX=9986 GN=MYH4 PE=3 SV=1
EIF2A	0.191066	0.211886	0.0277106	24.4554	23.507	24.1315	24.4145	G1TAW7;A0A5F9D5T4;A0A5F9D8D7	tr|G1TAW7|G1TAW7_RABIT Eukaryotic translation initiation factor 2A OS=Oryctolagus cuniculus OX=9986 GN=EIF2A PE=3 SV=1;tr|A0A5F9D5T4|A0A5F9D5T4_RABIT Eukaryotic translation initiation factor 2A OS=Oryctolagus cuniculus OX=9986 GN=EIF2A PE=3 SV=1;tr|A0A5F9D
SNCB	0.19149	0.660329	0.0116985	24.949	23.0286	22.3438	23.7365	G1SHQ6;A0A5F9DM22;A0A5F9D915;A0A5F9D544	tr|G1SHQ6|G1SHQ6_RABIT Beta-synuclein OS=Oryctolagus cuniculus OX=9986 GN=SNCB PE=3 SV=1;tr|A0A5F9DM22|A0A5F9DM22_RABIT Beta-synuclein OS=Oryctolagus cuniculus OX=9986 GN=SNCB PE=3 SV=1;tr|A0A5F9D915|A0A5F9D915_RABIT Beta-synuclein OS=Oryctolagus cuniculus
HIST1H2BE;HIST1H2BH;HIST1H2BM;HIST2H2BF	0.19187	0.933626	0.654271	30.8055	30.4423	28.9969	29.5255	G1U155;G1TP83;G1T7F1;G1TJC1;G1TLP0	tr|G1U155|G1U155_RABIT Histone H2B OS=Oryctolagus cuniculus OX=9986 GN=LOC100343938 PE=3 SV=1;tr|G1TP83|G1TP83_RABIT Histone H2B OS=Oryctolagus cuniculus OX=9986 GN=LOC100342379 PE=3 SV=1;tr|G1T7F1|G1T7F1_RABIT Histone H2B OS=Oryctolagus cuniculus OX=9986
TRAP1	0.192474	0.348702	0.648768	24.813	24.7319	25.1142	24.8826	A0A5F9CJJ5;G1T139	tr|A0A5F9CJJ5|A0A5F9CJJ5_RABIT HATPase_c domain-containing protein OS=Oryctolagus cuniculus OX=9986 PE=4 SV=1;tr|G1T139|G1T139_RABIT HATPase_c domain-containing protein OS=Oryctolagus cuniculus OX=9986 PE=4 SV=3
SIAE	0.192779	0.229149	0.220333	24.7571	24.7502	23.9976	24.6965	A0A5F9CAI5;A0A5F9D0N0;G1SIW9	tr|A0A5F9CAI5|A0A5F9CAI5_RABIT Sialic acid acetylesterase OS=Oryctolagus cuniculus OX=9986 GN=SIAE PE=4 SV=1;tr|A0A5F9D0N0|A0A5F9D0N0_RABIT Sialic acid acetylesterase OS=Oryctolagus cuniculus OX=9986 GN=SIAE PE=4 SV=1;tr|G1SIW9|G1SIW9_RABIT Sialic acid ace
HARS;HARS2	0.192784	0.239054	0.654464	23.8046	23.6081	23.9046	23.815	G1SLD6;A0A5F9DEM3;A0A5F9CQS2;A0A5F9CWZ7;A0A5F9CK13;A0A5F9C4R3;G1SLE1;A0A5F9DL79;A0A5F9DI99	tr|G1SLD6|G1SLD6_RABIT Histidyl-tRNA synthetase OS=Oryctolagus cuniculus OX=9986 GN=HARS PE=3 SV=1;tr|A0A5F9DEM3|A0A5F9DEM3_RABIT Histidyl-tRNA synthetase OS=Oryctolagus cuniculus OX=9986 GN=HARS PE=4 SV=1;tr|A0A5F9CQS2|A0A5F9CQS2_RABIT Histidyl-tRNA synth
LACTB2	0.19351	0.541292	0.003493	22.9389	24.3212	23.7441	22.7941	G1SUR0	tr|G1SUR0|G1SUR0_RABIT Lactamase beta 2 OS=Oryctolagus cuniculus OX=9986 GN=LACTB2 PE=4 SV=3
SERPINB6	0.193862	0.741111	0.482243	26.8865	26.7877	26.6869	26.7228	G1SQK1;A0A5F9DEH9;A0A5F9DGV9	tr|G1SQK1|G1SQK1_RABIT SERPIN domain-containing protein OS=Oryctolagus cuniculus OX=9986 GN=SERPINB6 PE=3 SV=2;tr|A0A5F9DEH9|A0A5F9DEH9_RABIT SERPIN domain-containing protein OS=Oryctolagus cuniculus OX=9986 GN=SERPINB6 PE=3 SV=1;tr|A0A5F9DGV9|A0A5F9DGV9_R
	0.194082	0.440433	0.425445	29.9671	30.3702	29.8531	29.8464	A0A5F9CGV4;A0A5F9CC66	tr|A0A5F9CGV4|A0A5F9CGV4_RABIT Decorin OS=Oryctolagus cuniculus OX=9986 GN=DCN PE=3 SV=1;tr|A0A5F9CC66|A0A5F9CC66_RABIT Decorin OS=Oryctolagus cuniculus OX=9986 GN=DCN PE=3 SV=1
ACP1	0.194698	0.779858	0.359309	22.5378	22.2135	22.6933	23.2976	G1T489;A0A5F9CWD8	tr|G1T489|G1T489_RABIT LMWPc domain-containing protein OS=Oryctolagus cuniculus OX=9986 PE=4 SV=2;tr|A0A5F9CWD8|A0A5F9CWD8_RABIT LMWPc domain-containing protein OS=Oryctolagus cuniculus OX=9986 PE=4 SV=1
PGM2	0.195242	0.163178	0.792753	25.4165	25.5862	25.5664	25.8122	G1T616	tr|G1T616|G1T616_RABIT Phosphoglucomutase 2 OS=Oryctolagus cuniculus OX=9986 GN=PGM2 PE=4 SV=3
	0.195508	0.611286	0.801422	29.4559	29.4989	29.1904	29.3172	A0A3Q8UF91	tr|A0A3Q8UF91|A0A3Q8UF91_RABIT Cytochrome c oxidase subunit 3 OS=Oryctolagus cuniculus OX=9986 GN=COX3 PE=3 SV=1
LOC100353201	0.195645	0.981868	0.599832	24.9253	24.8671	25.0113	25.0748	G1T7W2;A0A5F9D0Q9;G1TI56	tr|G1T7W2|G1T7W2_RABIT RNA transcription, translation and transport factor OS=Oryctolagus cuniculus OX=9986 GN=RTRAF PE=4 SV=2;tr|A0A5F9D0Q9|A0A5F9D0Q9_RABIT RNA transcription, translation and transport factor OS=Oryctolagus cuniculus OX=9986 GN=RTRAF PE=4
EIF3J	0.196167	0.287253	0.949738	24.9607	24.8342	25.099	24.9863	G1SNT1	tr|G1SNT1|G1SNT1_RABIT Eukaryotic translation initiation factor 3 subunit J OS=Oryctolagus cuniculus OX=9986 GN=EIF3J PE=3 SV=2
ECI1	0.197499	0.689501	0.640377	29.0051	29.0151	28.8871	28.7594	G1U0Y6	tr|G1U0Y6|G1U0Y6_RABIT Enoyl-CoA delta isomerase 1 OS=Oryctolagus cuniculus OX=9986 GN=ECI1 PE=3 SV=2
TIMM21	0.19772	0.949553	0.628709	24.884	24.7481	24.2903	24.467	G1T6N0;A0A5F9CG03;A0A5F9CST8	tr|G1T6N0|G1T6N0_RABIT Uncharacterized protein OS=Oryctolagus cuniculus OX=9986 GN=TIMM21 PE=4 SV=2;tr|A0A5F9CG03|A0A5F9CG03_RABIT Uncharacterized protein OS=Oryctolagus cuniculus OX=9986 GN=TIMM21 PE=4 SV=1;tr|A0A5F9CST8|A0A5F9CST8_RABIT Uncharacterized p
NUP98	0.199354	0.0357468	0.0938266	22.4816	22.8272	22.0654	24.8532	A0A5F9C221;A0A5F9DFI3;A0A5F9CNY6;G1TE08;A0A5F9DCY3;A0A5F9D1N4	tr|A0A5F9C221|A0A5F9C221_RABIT Nucleoporin 98 OS=Oryctolagus cuniculus OX=9986 GN=NUP98 PE=4 SV=1;tr|A0A5F9DFI3|A0A5F9DFI3_RABIT Nucleoporin 98 OS=Oryctolagus cuniculus OX=9986 GN=NUP98 PE=4 SV=1;tr|A0A5F9CNY6|A0A5F9CNY6_RABIT Nucleoporin 98 OS=Oryctolagus
	0.200764	0.282921	0.126524	24.6341	24.7896	24.7676	23.917	A0A5F9D9P8;A0A5F9CVZ4;A0A5F9CBE3	tr|A0A5F9D9P8|A0A5F9D9P8_RABIT Angiotensin-converting enzyme OS=Oryctolagus cuniculus OX=9986 GN=ACE PE=3 SV=1
SEC13	0.200825	0.862737	0.137776	24.1508	23.3726	23.9833	24.6037	G1SZT8	tr|G1SZT8|G1SZT8_RABIT SEC13 homolog, nuclear pore and COPII coat complex component OS=Oryctolagus cuniculus OX=9986 GN=SEC13 PE=3 SV=3
CAB39	0.200852	0.416689	0.235045	23.9761	24.6837	24.8907	24.7543	G1T157;A0A5F9CBD3	tr|G1T157|G1T157_RABIT Calcium binding protein 39 OS=Oryctolagus cuniculus OX=9986 GN=CAB39 PE=4 SV=2;tr|A0A5F9CBD3|A0A5F9CBD3_RABIT Calcium binding protein 39 OS=Oryctolagus cuniculus OX=9986 GN=CAB39 PE=4 SV=1
	0.201905	0.989432	0.642383	34.5813	34.5427	34.4355	34.472	A0A5F9D774	tr|A0A5F9D774|A0A5F9D774_RABIT Myosin light chain 1/3, skeletal muscle isoform OS=Oryctolagus cuniculus OX=9986 GN=MYL1 PE=4 SV=1
SYNE1	0.201915	0.508415	0.458196	25.5202	24.3652	23.7904	23.8576	A0A5F9CRX8;U3KP45;A0A5F9D9I8;G1TP61;A0A5F9C856	tr|A0A5F9CRX8|A0A5F9CRX8_RABIT Spectrin repeat containing nuclear envelope protein 1 OS=Oryctolagus cuniculus OX=9986 GN=SYNE1 PE=4 SV=1;tr|U3KP45|U3KP45_RABIT Spectrin repeat containing nuclear envelope protein 1 OS=Oryctolagus cuniculus OX=9986 GN=SYNE1
FSD2	0.20207	0.255214	0.0777383	23.078	24.3339	24.4631	24.1764	G1TTF2;A0A5F9C2R2	tr|G1TTF2|G1TTF2_RABIT Fibronectin type III and SPRY domain containing 2 OS=Oryctolagus cuniculus OX=9986 GN=FSD2 PE=4 SV=2;tr|A0A5F9C2R2|A0A5F9C2R2_RABIT Fibronectin type III and SPRY domain containing 2 OS=Oryctolagus cuniculus OX=9986 GN=FSD2 PE=4 SV=1
BTF3	0.202905	0.89878	0.292865	24.1691	23.6829	24.2228	24.6056	G1TKK2;U3KMX6	tr|G1TKK2|G1TKK2_RABIT Transcription factor BTF3 OS=Oryctolagus cuniculus OX=9986 GN=BTF3 PE=3 SV=2;tr|U3KMX6|U3KMX6_RABIT Transcription factor BTF3 OS=Oryctolagus cuniculus OX=9986 GN=BTF3 PE=3 SV=2
	0.203227	0.912117	0.842426	27.0236	27.211	26.3695	26.3158	A0A5F9DUH1	tr|A0A5F9DUH1|A0A5F9DUH1_RABIT Alpha-carbonic anhydrase domain-containing protein OS=Oryctolagus cuniculus OX=9986 PE=3 SV=1
GBE1	0.20372	0.893114	0.726429	27.8349	27.8023	27.5818	27.655	A0A5F9CHL9;A0A5F9DBQ3;A0A5F9DK22;A0A5F9CNW5;A0A5F9DKX8;G1SPY1;A0A5F9CZ74;A0A5F9C8G2	tr|A0A5F9CHL9|A0A5F9CHL9_RABIT 1,4-alpha-glucan branching enzyme 1 OS=Oryctolagus cuniculus OX=9986 GN=GBE1 PE=4 SV=1;tr|A0A5F9DBQ3|A0A5F9DBQ3_RABIT 1,4-alpha-glucan branching enzyme 1 OS=Oryctolagus cuniculus OX=9986 GN=GBE1 PE=4 SV=1;tr|A0A5F9DK22|A0A5F9
COL4A5	0.205209	0.950129	0.917686	23.5591	23.4571	24.2834	24.3085	A0A5F9CPM2;A0A5F9DH33;G1T072;G1U2N8	tr|A0A5F9CPM2|A0A5F9CPM2_RABIT Collagen type IV alpha 5 chain OS=Oryctolagus cuniculus OX=9986 GN=COL4A5 PE=4 SV=1;tr|A0A5F9DH33|A0A5F9DH33_RABIT Collagen type IV alpha 5 chain OS=Oryctolagus cuniculus OX=9986 GN=COL4A5 PE=4 SV=1;tr|G1T072|G1T072_RABIT Col
LOC100356086	0.206152	0.462492	0.898648	27.0807	26.9949	27.1944	27.1338	G1TNM3;A0A5F9CHH0;A0A5F9CP75;A0A5F9DG84	tr|G1TNM3|G1TNM3_RABIT Ribosomal protein S3 OS=Oryctolagus cuniculus OX=9986 GN=RPS3 PE=1 SV=2;tr|A0A5F9CHH0|A0A5F9CHH0_RABIT Ribosomal protein S3 OS=Oryctolagus cuniculus OX=9986 GN=RPS3 PE=3 SV=1;tr|A0A5F9CP75|A0A5F9CP75_RABIT Ribosomal protein S3 OS=Ory
BAG6	0.206326	0.480065	0.384193	23.1908	23.8756	23.0496	22.9771	A0A5F9DGD5;A0A5F9DBM9;A0A5F9C432;G1SU30;A0A5F9CLL6;A0A5F9CMF5	tr|A0A5F9DGD5|A0A5F9DGD5_RABIT BCL2 associated athanogene 6 OS=Oryctolagus cuniculus OX=9986 GN=BAG6 PE=4 SV=1;tr|A0A5F9DBM9|A0A5F9DBM9_RABIT BCL2 associated athanogene 6 OS=Oryctolagus cuniculus OX=9986 GN=BAG6 PE=4 SV=1;tr|A0A5F9C432|A0A5F9C432_RABIT BCL
LOC100337901	0.206641	0.0120789	0.0804163	25.5436	24.5103	25.3841	25.1754	G1SNK5;A0A5F9D9S8;A0A5F9CXK6	tr|G1SNK5|G1SNK5_RABIT Uncharacterized protein OS=Oryctolagus cuniculus OX=9986 GN=GGCT PE=4 SV=1;tr|A0A5F9D9S8|A0A5F9D9S8_RABIT Uncharacterized protein OS=Oryctolagus cuniculus OX=9986 GN=GGCT PE=4 SV=1
COQ5	0.20694	0.288908	0.772875	26.6577	26.5231	26.4921	26.2589	G1T897;A0A5F9D6M3	tr|G1T897|G1T897_RABIT 2-methoxy-6-polyprenyl-1,4-benzoquinol methylase, mitochondrial OS=Oryctolagus cuniculus OX=9986 GN=COQ5 PE=3 SV=1;tr|A0A5F9D6M3|A0A5F9D6M3_RABIT 2-methoxy-6-polyprenyl-1,4-benzoquinol methylase, mitochondrial OS=Oryctolagus cuniculu
EMILIN2	0.207261	0.836382	0.899666	24.967	25.0221	23.9934	24.2211	G1SHT1	tr|G1SHT1|G1SHT1_RABIT Elastin microfibril interfacer 2 OS=Oryctolagus cuniculus OX=9986 GN=EMILIN2 PE=4 SV=2
PRKCDBP	0.207386	0.489662	0.863429	25.5054	25.6518	25.3204	25.4087	G1STU4;A0A5F9C6A9	tr|G1STU4|G1STU4_RABIT Caveolae associated protein 3 OS=Oryctolagus cuniculus OX=9986 GN=CAVIN3 PE=4 SV=1;tr|A0A5F9C6A9|A0A5F9C6A9_RABIT Caveolae associated protein 3 OS=Oryctolagus cuniculus OX=9986 GN=CAVIN3 PE=4 SV=1
H2AFY	0.208282	0.0818868	0.71606	27.3596	27.495	27.2032	27.4065	G1SW67;A0A5F9C5U5;A0A5F9DCJ2;A0A5F9C116;A0A5F9DLR6;A0A5F9C0M6	tr|G1SW67|G1SW67_RABIT Core histone macro-H2A OS=Oryctolagus cuniculus OX=9986 GN=H2AFY PE=4 SV=3;tr|A0A5F9C5U5|A0A5F9C5U5_RABIT Core histone macro-H2A OS=Oryctolagus cuniculus OX=9986 GN=H2AFY PE=4 SV=1;tr|A0A5F9DCJ2|A0A5F9DCJ2_RABIT H2A histone family me
HDGF;HDGFL1	0.208306	0.060033	0.102821	26.4652	26.4904	26.4151	26.7398	G1SZR8;A0A5F9CXA1;G1T2N0	tr|G1SZR8|G1SZR8_RABIT Heparin binding growth factor OS=Oryctolagus cuniculus OX=9986 GN=HDGF PE=4 SV=2;tr|A0A5F9CXA1|A0A5F9CXA1_RABIT Heparin binding growth factor OS=Oryctolagus cuniculus OX=9986 GN=HDGF PE=4 SV=1
TMED4	0.208313	0.0532808	0.326392	25.4484	23.9642	25.5443	25.0334	G1SKT1;A0A5F9DRH0	tr|G1SKT1|G1SKT1_RABIT Transmembrane p24 trafficking protein 4 OS=Oryctolagus cuniculus OX=9986 GN=TMED4 PE=3 SV=2
	0.209349	0.649009	0.52772	25.307	24.378	23.6291	23.7811	A0A5F9CX14	tr|A0A5F9CX14|A0A5F9CX14_RABIT Uncharacterized protein OS=Oryctolagus cuniculus OX=9986 GN=MUSTN1 PE=4 SV=1
IVD	0.209539	0.63298	0.542001	26.5194	26.6487	26.7499	26.7341	G1SW97;A0A5F9C538	tr|G1SW97|G1SW97_RABIT Isovaleryl-CoA dehydrogenase OS=Oryctolagus cuniculus OX=9986 GN=IVD PE=3 SV=3;tr|A0A5F9C538|A0A5F9C538_RABIT Isovaleryl-CoA dehydrogenase OS=Oryctolagus cuniculus OX=9986 GN=IVD PE=3 SV=1
PRKAB2	0.210055	0.721273	0.269732	24.3424	24.7314	24.9997	24.7985	A0A5F9DHV9;G1SX02	tr|A0A5F9DHV9|A0A5F9DHV9_RABIT Protein kinase AMP-activated non-catalytic subunit beta 2 OS=Oryctolagus cuniculus OX=9986 GN=PRKAB2 PE=4 SV=1;tr|G1SX02|G1SX02_RABIT Protein kinase AMP-activated non-catalytic subunit beta 2 OS=Oryctolagus cuniculus OX=9986
	0.21052	0.00480347	0.799075	25.409	24.9423	25.1974	24.8001	A0A5F9CZ69	tr|A0A5F9CZ69|A0A5F9CZ69_RABIT Glutaminase OS=Oryctolagus cuniculus OX=9986 GN=GLS PE=3 SV=1
FLNB	0.210666	0.597866	0.225643	24.787	24.2012	24.7621	24.9968	A0A5F9C9Q9;A0A5F9CA72;A0A5F9CIE4;G1SE61;A0A5F9DDV7;A0A5F9C4T1;A0A5F9CF58;A0A5F9DSU4	tr|A0A5F9C9Q9|A0A5F9C9Q9_RABIT Filamin-B OS=Oryctolagus cuniculus OX=9986 GN=FLNB PE=4 SV=1;tr|A0A5F9CA72|A0A5F9CA72_RABIT Filamin-B OS=Oryctolagus cuniculus OX=9986 GN=FLNB PE=4 SV=1;tr|A0A5F9CIE4|A0A5F9CIE4_RABIT Filamin-B OS=Oryctolagus cuniculus OX=998
LMCD1	0.211174	0.623243	0.0597078	24.5477	24.7404	24.9923	24.672	G1SYM7	tr|G1SYM7|G1SYM7_RABIT LIM and cysteine rich domains 1 OS=Oryctolagus cuniculus OX=9986 GN=LMCD1 PE=4 SV=1
PSMD6	0.211716	0.0114315	0.497012	26.1629	25.7207	26.2301	25.9626	G1U115	tr|G1U115|G1U115_RABIT Proteasome 26S subunit, non-ATPase 6 OS=Oryctolagus cuniculus OX=9986 GN=PSMD6 PE=4 SV=1
MYH3	0.211724	0.270235	0.76175	31.0388	29.1276	28.8419	25.5126	G1U9R3;A0A5F9CYU6;A0A5F9D9P2;Q28701;Q7M3B1	tr|G1U9R3|G1U9R3_RABIT Uncharacterized protein OS=Oryctolagus cuniculus OX=9986 GN=LOC100008687 PE=3 SV=2;tr|A0A5F9CYU6|A0A5F9CYU6_RABIT Uncharacterized protein OS=Oryctolagus cuniculus OX=9986 GN=LOC100008687 PE=3 SV=1;tr|A0A5F9D9P2|A0A5F9D9P2_RABIT Uncha
PDLIM5	0.212149	0.576258	0.745715	29.0087	29.0293	28.8676	28.9446	A0A5F9D539;A0A5F9DMJ9;A0A5F9C9Y6;A0A5F9C471;A0A5F9CXH1;A0A5F9C315;G1SXU2;A0A5F9CH65	tr|A0A5F9D539|A0A5F9D539_RABIT PDZ and LIM domain 5 OS=Oryctolagus cuniculus OX=9986 GN=PDLIM5 PE=4 SV=1;tr|A0A5F9DMJ9|A0A5F9DMJ9_RABIT PDZ and LIM domain 5 OS=Oryctolagus cuniculus OX=9986 GN=PDLIM5 PE=4 SV=1;tr|A0A5F9C9Y6|A0A5F9C9Y6_RABIT PDZ and LIM dom
DBP	0.212503	0.508625	0.0975081	30.9323	31.1394	31.5485	31.0812	G1SU82;A0A5F9D2H8;A0A5F9DVZ1;A0A5F9CCJ1;A0A5F9DQ51	tr|G1SU82|G1SU82_RABIT Vitamin D-binding protein OS=Oryctolagus cuniculus OX=9986 GN=GC PE=4 SV=2;tr|A0A5F9D2H8|A0A5F9D2H8_RABIT Vitamin D-binding protein OS=Oryctolagus cuniculus OX=9986 GN=GC PE=4 SV=1;tr|A0A5F9DVZ1|A0A5F9DVZ1_RABIT Vitamin D-binding pro
TPM4	0.212747	0.951728	0.339634	26.5212	26.2022	26.5963	26.9579	A0A5F9DVE1;G1SY36	tr|A0A5F9DVE1|A0A5F9DVE1_RABIT Tropomyosin 4 OS=Oryctolagus cuniculus OX=9986 GN=TPM4 PE=3 SV=1;tr|G1SY36|G1SY36_RABIT Tropomyosin 4 OS=Oryctolagus cuniculus OX=9986 GN=TPM4 PE=3 SV=2
MYOM1	0.214016	0.68852	0.268506	28.9401	29.0563	28.9373	28.8822	G1SVG3	tr|G1SVG3|G1SVG3_RABIT Myomesin 1 OS=Oryctolagus cuniculus OX=9986 GN=MYOM1 PE=4 SV=3
	0.214182	0.898665	0.340259	23.9804	24.3779	23.8805	23.3623	A0A5F9D4H1;A0A5F9CIC6;A0A5F9CN84;A0A5F9C8E0	tr|A0A5F9D4H1|A0A5F9D4H1_RABIT Aldo-keto reductase family 1 member A1 OS=Oryctolagus cuniculus OX=9986 GN=AKR1A1 PE=4 SV=1;tr|A0A5F9CIC6|A0A5F9CIC6_RABIT Aldo-keto reductase family 1 member A1 OS=Oryctolagus cuniculus OX=9986 GN=AKR1A1 PE=4 SV=1;tr|A0A5F9C
YWHAQ	0.215673	0.961374	0.895076	26.7006	26.714	26.9253	26.8964	G1SZD6	tr|G1SZD6|G1SZD6_RABIT 14-3-3 protein theta OS=Oryctolagus cuniculus OX=9986 GN=YWHAQ PE=3 SV=1
ABCF1	0.216275	0.338444	0.147652	23.2616	23.4709	23.4095	22.4226	A0A5F9CZN0;G1SGV5	tr|A0A5F9CZN0|A0A5F9CZN0_RABIT ATP binding cassette subfamily F member 1 OS=Oryctolagus cuniculus OX=9986 GN=ABCF1 PE=4 SV=1;tr|G1SGV5|G1SGV5_RABIT ATP binding cassette subfamily F member 1 OS=Oryctolagus cuniculus OX=9986 GN=ABCF1 PE=4 SV=2
NAALAD2	0.216595	0.754189	0.549343	23.2501	22.9142	22.5477	22.6535	A0A5F9CK04;G1T6T0;A0A5F9CM64;A0A5F9CNQ9	tr|A0A5F9CK04|A0A5F9CK04_RABIT N-acetylated alpha-linked acidic dipeptidase 2 OS=Oryctolagus cuniculus OX=9986 GN=NAALAD2 PE=4 SV=1;tr|G1T6T0|G1T6T0_RABIT N-acetylated alpha-linked acidic dipeptidase 2 OS=Oryctolagus cuniculus OX=9986 GN=NAALAD2 PE=4 SV=3
LOC100351952	0.21668	0.0748129	0.900355	26.3602	25.9665	26.582	26.2378	G1STB1;G1U3P7	tr|G1STB1|G1STB1_RABIT Uncharacterized protein OS=Oryctolagus cuniculus OX=9986 GN=BOLA2B PE=3 SV=1
MAP2K3	0.21707	0.08232	0.571483	24.6791	24.2142	24.8032	24.5601	G1THP8;A0A5F9CXT2;A0A5F9CBG9	tr|G1THP8|G1THP8_RABIT Mitogen-activated protein kinase kinase 3 OS=Oryctolagus cuniculus OX=9986 GN=MAP2K3 PE=3 SV=1;tr|A0A5F9CXT2|A0A5F9CXT2_RABIT Mitogen-activated protein kinase kinase 3 OS=Oryctolagus cuniculus OX=9986 GN=MAP2K3 PE=3 SV=1;tr|A0A5F9CBG
	0.217107	0.636309	0.0706451	23.115	22.7311	22.8958	23.536	G1SYK4;A0A5F9DDC0	tr|G1SYK4|G1SYK4_RABIT Uncharacterized protein OS=Oryctolagus cuniculus OX=9986 GN=LOC100346672 PE=4 SV=2;tr|A0A5F9DDC0|A0A5F9DDC0_RABIT Anaphylatoxin-like domain-containing protein OS=Oryctolagus cuniculus OX=9986 GN=LOC100346672 PE=4 SV=1
OSBP;OSBP2	0.217346	0.1096	0.750668	24.7565	23.8909	25.154	24.5669	G1SGX3;G1TEJ7	tr|G1SGX3|G1SGX3_RABIT Oxysterol-binding protein OS=Oryctolagus cuniculus OX=9986 GN=OSBP PE=3 SV=2
ITPA	0.217631	0.833408	0.333471	24.3896	24.8548	24.2775	23.5578	G1SL03;A0A5F9CYL3	tr|G1SL03|G1SL03_RABIT Inosine triphosphate pyrophosphatase OS=Oryctolagus cuniculus OX=9986 GN=ITPA PE=3 SV=2;tr|A0A5F9CYL3|A0A5F9CYL3_RABIT Inosine triphosphate pyrophosphatase OS=Oryctolagus cuniculus OX=9986 GN=ITPA PE=3 SV=1
TMOD2	0.217947	0.924859	0.89016	22.9946	22.9791	23.3855	23.4678	A0A5F9D3E6;G1T4G9;A0A5F9DCG8	tr|A0A5F9D3E6|A0A5F9D3E6_RABIT Tropomodulin 2 OS=Oryctolagus cuniculus OX=9986 GN=TMOD2 PE=4 SV=1;tr|G1T4G9|G1T4G9_RABIT Tropomodulin 2 OS=Oryctolagus cuniculus OX=9986 GN=TMOD2 PE=4 SV=2;tr|A0A5F9DCG8|A0A5F9DCG8_RABIT Tropomodulin 2 OS=Oryctolagus cunicul
MDH2	0.218505	0.763303	0.753047	33.2284	33.2991	33.1242	33.1226	U3KMH9;Q0QF40;G1T765;A0A5F9C494;A0A5F9CN88;A0A5F9D9Q4;A0A5F9CGB8	tr|U3KMH9|U3KMH9_RABIT Malate dehydrogenase OS=Oryctolagus cuniculus OX=9986 GN=MDH2 PE=3 SV=2;tr|Q0QF40|Q0QF40_RABIT Malate dehydrogenase (Fragment) OS=Oryctolagus cuniculus OX=9986 GN=MDH2 PE=2 SV=1;tr|G1T765|G1T765_RABIT Malate dehydrogenase OS=Oryctola
ECHDC1	0.218522	0.0159565	0.310387	25.601	24.4649	25.6411	25.1455	A0A5F9CKD8;G1SR79;A0A5F9CGC7	tr|A0A5F9CKD8|A0A5F9CKD8_RABIT Ethylmalonyl-CoA decarboxylase 1 OS=Oryctolagus cuniculus OX=9986 GN=ECHDC1 PE=3 SV=1;tr|G1SR79|G1SR79_RABIT Ethylmalonyl-CoA decarboxylase 1 OS=Oryctolagus cuniculus OX=9986 GN=ECHDC1 PE=3 SV=2
RAB12	0.218925	0.518621	0.389319	23.1587	22.645	23.2608	23.3354	A0A5F9C631;G1U095	tr|A0A5F9C631|A0A5F9C631_RABIT RAB12, member RAS oncogene family OS=Oryctolagus cuniculus OX=9986 GN=RAB12 PE=4 SV=1;tr|G1U095|G1U095_RABIT RAB12, member RAS oncogene family OS=Oryctolagus cuniculus OX=9986 GN=RAB12 PE=4 SV=2
	0.218926	0.474497	0.476105	26.3429	26.3433	26.408	26.6081	G1T4K6;A0A5F9CWP2	tr|G1T4K6|G1T4K6_RABIT RRM domain-containing protein OS=Oryctolagus cuniculus OX=9986 PE=4 SV=2;tr|A0A5F9CWP2|A0A5F9CWP2_RABIT Heterogeneous nuclear ribonucleoprotein C OS=Oryctolagus cuniculus OX=9986 GN=HNRNPC PE=4 SV=1
SEC61G	0.218934	0.0708738	0.890318	24.8728	23.6804	25.5189	24.4884	G1TPE6	tr|G1TPE6|G1TPE6_RABIT SEC61 translocon gamma subunit OS=Oryctolagus cuniculus OX=9986 GN=SEC61G PE=3 SV=3
	0.219808	0.377368	0.470232	23.6365	23.9673	24.0535	24.0872	Q29517	tr|Q29517|Q29517_RABIT Phosphoinositide phospholipase C (Fragment) OS=Oryctolagus cuniculus OX=9986 PE=2 SV=1
	0.220298	0.0225063	0.406252	24.2622	23.019	25.9186	23.3904	Q307R1	tr|Q307R1|Q307R1_RABIT Peptidyl-prolyl cis-trans isomerase (Fragment) OS=Oryctolagus cuniculus OX=9986 PE=2 SV=1
NAGK	0.221414	0.411286	0.837557	23.7283	23.3467	24.1046	23.8743	G1SW44;U3KMU9;A0A5F9CSB4;A0A5F9C566	tr|G1SW44|G1SW44_RABIT N-acetylglucosamine kinase OS=Oryctolagus cuniculus OX=9986 GN=NAGK PE=4 SV=2;tr|U3KMU9|U3KMU9_RABIT N-acetylglucosamine kinase OS=Oryctolagus cuniculus OX=9986 GN=NAGK PE=4 SV=2;tr|A0A5F9CSB4|A0A5F9CSB4_RABIT N-acetylglucosamine kin
ILF2	0.221711	0.31737	0.412853	25.9064	25.6424	25.9554	25.9285	A0A5F9DBB4;G1SNX5	tr|A0A5F9DBB4|A0A5F9DBB4_RABIT Interleukin enhancer binding factor 2 OS=Oryctolagus cuniculus OX=9986 GN=ILF2 PE=4 SV=1;tr|G1SNX5|G1SNX5_RABIT Interleukin enhancer binding factor 2 OS=Oryctolagus cuniculus OX=9986 GN=ILF2 PE=4 SV=2
PDAP1	0.221723	0.969404	0.674254	23.914	23.6849	24.3825	24.6575	G1SZK4;A0A5F9D6A1	tr|G1SZK4|G1SZK4_RABIT PDGFA associated protein 1 OS=Oryctolagus cuniculus OX=9986 GN=PDAP1 PE=4 SV=2
DDAH2	0.22296	0.877364	0.779214	26.581	26.5682	26.6756	26.7196	A0A5F9CYP0;G1U6H4	tr|A0A5F9CYP0|A0A5F9CYP0_RABIT Dimethylarginine dimethylaminohydrolase 2 OS=Oryctolagus cuniculus OX=9986 GN=DDAH2 PE=4 SV=1;tr|G1U6H4|G1U6H4_RABIT Dimethylarginine dimethylaminohydrolase 2 OS=Oryctolagus cuniculus OX=9986 GN=DDAH2 PE=4 SV=2
KLHL31	0.223111	0.476465	0.775723	23.6796	23.5098	23.8368	23.7636	G1T256	tr|G1T256|G1T256_RABIT Kelch like family member 31 OS=Oryctolagus cuniculus OX=9986 GN=KLHL31 PE=4 SV=1
HIST1H4G;LOC100354956	0.223699	0.573213	0.686107	32.5318	32.5516	32.3249	32.4445	G1TD51;A0A5F9CMH5;A0A5F9CGP0;A0A5F9CW93;G1TFJ3	tr|G1TD51|G1TD51_RABIT Histone H4 OS=Oryctolagus cuniculus OX=9986 GN=LOC100344192 PE=3 SV=2;tr|A0A5F9CMH5|A0A5F9CMH5_RABIT Histone H4 OS=Oryctolagus cuniculus OX=9986 GN=LOC100354956 PE=3 SV=1;tr|A0A5F9CGP0|A0A5F9CGP0_RABIT Histone H4 OS=Oryctolagus cunic
CTSL1	0.224436	0.614258	0.811241	22.5743	22.9842	23.3979	23.5447	G1SV24;A0A5F9CNF3;A0A5F9DGC0;A0A5F9CYU5;Q8WMY5;A5HC48	tr|G1SV24|G1SV24_RABIT Cathepsin V OS=Oryctolagus cuniculus OX=9986 GN=CTSV PE=3 SV=1;tr|A0A5F9CNF3|A0A5F9CNF3_RABIT Cathepsin V OS=Oryctolagus cuniculus OX=9986 GN=CTSV PE=3 SV=1;tr|A0A5F9DGC0|A0A5F9DGC0_RABIT Cathepsin V OS=Oryctolagus cuniculus OX=9986
HK2	0.224582	0.720268	0.310398	26.9268	27.097	27.2159	27.1337	A0A5F9DVU2;A0A5F9CVK2;G1SCT6;D5FT48	tr|A0A5F9DVU2|A0A5F9DVU2_RABIT Hexokinase 2 OS=Oryctolagus cuniculus OX=9986 GN=HK2 PE=3 SV=1;tr|A0A5F9CVK2|A0A5F9CVK2_RABIT Hexokinase 2 OS=Oryctolagus cuniculus OX=9986 GN=HK2 PE=3 SV=1;tr|G1SCT6|G1SCT6_RABIT Hexokinase 2 OS=Oryctolagus cuniculus OX=9986
LOC100349869	0.224592	0.691079	0.597583	25.5283	25.133	25.8081	25.8642	A0A5F9D3N8;G1TDC3;A0A5F9CDB7;A0A5F9CWY6	tr|A0A5F9D3N8|A0A5F9D3N8_RABIT Glucosidase II alpha subunit OS=Oryctolagus cuniculus OX=9986 GN=GANAB PE=3 SV=1;tr|G1TDC3|G1TDC3_RABIT Glucosidase II alpha subunit OS=Oryctolagus cuniculus OX=9986 GN=GANAB PE=3 SV=1;tr|A0A5F9CDB7|A0A5F9CDB7_RABIT Glucosida
RBP4	0.225165	0.133637	0.0237651	27.6634	27.7917	28.2266	27.6497	G1SZH0	tr|G1SZH0|G1SZH0_RABIT Retinol-binding protein 4 OS=Oryctolagus cuniculus OX=9986 GN=RBP4 PE=4 SV=2
ATP5O	0.225437	0.416249	0.557128	31.1391	31.1617	30.9551	31.0934	A0A5F9C153;B8K1C3;G1SKN2	tr|A0A5F9C153|A0A5F9C153_RABIT Uncharacterized protein OS=Oryctolagus cuniculus OX=9986 PE=3 SV=1;tr|B8K1C3|B8K1C3_RABIT ATP synthase subunit O, mitochondrial (Predicted) OS=Oryctolagus cuniculus OX=9986 GN=ATP5O PE=3 SV=1;tr|G1SKN2|G1SKN2_RABIT Uncharacte
OGDH;OGDHL	0.226302	0.574955	0.597036	29.1166	29.1212	29.2084	29.3626	A0A5F9CS29;A0A5F9CUY0;G1SHI9;A0A5F9CID2;A0A5F9DRS4;A0A5F9D6K2;A0A5F9CEJ7;A0A5F9D4F9;A0A5F9CK30;G1T650;A0A5F9CS36;A0A5F9CBA4	tr|A0A5F9CS29|A0A5F9CS29_RABIT Oxoglutarate dehydrogenase OS=Oryctolagus cuniculus OX=9986 GN=OGDH PE=4 SV=1;tr|A0A5F9CUY0|A0A5F9CUY0_RABIT Oxoglutarate dehydrogenase OS=Oryctolagus cuniculus OX=9986 GN=OGDH PE=4 SV=1;tr|G1SHI9|G1SHI9_RABIT Oxoglutarate de
PDCD4	0.22691	0.433212	0.67827	23.0057	22.8791	22.7439	22.3364	A0A5F9DKB0;A0A5F9CWG4;G1TCG0;A0A5F9CWB5;A0A5F9C9V4;A0A5F9CHK6;A0A5F9DJM1	tr|A0A5F9DKB0|A0A5F9DKB0_RABIT Programmed cell death 4 OS=Oryctolagus cuniculus OX=9986 GN=PDCD4 PE=4 SV=1;tr|A0A5F9CWG4|A0A5F9CWG4_RABIT Programmed cell death 4 OS=Oryctolagus cuniculus OX=9986 GN=PDCD4 PE=4 SV=1;tr|G1TCG0|G1TCG0_RABIT Programmed cell dea
F10	0.227195	0.836315	0.482607	23.5699	23.3198	22.5704	23.0272	A0A5F9DC05;G1U6I7	tr|A0A5F9DC05|A0A5F9DC05_RABIT Coagulation factor X OS=Oryctolagus cuniculus OX=9986 GN=F10 PE=3 SV=1;tr|G1U6I7|G1U6I7_RABIT Coagulation factor X OS=Oryctolagus cuniculus OX=9986 GN=F10 PE=3 SV=2
NNT	0.22732	0.645529	0.528066	30.4668	30.4836	30.6525	30.5465	A0A5F9DRX2;G1SF36;A0A5F9CG18;A0A5F9CW10	tr|A0A5F9DRX2|A0A5F9DRX2_RABIT Nicotinamide nucleotide transhydrogenase OS=Oryctolagus cuniculus OX=9986 GN=NNT PE=4 SV=1;tr|G1SF36|G1SF36_RABIT Nicotinamide nucleotide transhydrogenase OS=Oryctolagus cuniculus OX=9986 GN=NNT PE=4 SV=2;tr|A0A5F9CG18|A0A5F9
	0.227764	0.887045	0.741884	30.7544	30.7338	30.5806	30.6323	U3KMU8	tr|U3KMU8|U3KMU8_RABIT ATP synthase subunit gamma OS=Oryctolagus cuniculus OX=9986 GN=ATP5F1C PE=3 SV=1
KRAS	0.228004	0.938131	0.886815	24.6176	24.6451	25.2033	25.11	A0A5F9DM24;G1T2M0	tr|A0A5F9DM24|A0A5F9DM24_RABIT KRAS proto-oncogene, GTPase OS=Oryctolagus cuniculus OX=9986 GN=KRAS PE=4 SV=1;tr|G1T2M0|G1T2M0_RABIT KRAS proto-oncogene, GTPase OS=Oryctolagus cuniculus OX=9986 GN=KRAS PE=4 SV=2
PAFAH1B3	0.228904	0.931957	0.793879	25.9563	25.9325	25.7528	25.7996	G1SR28	tr|G1SR28|G1SR28_RABIT Platelet activating factor acetylhydrolase 1b catalytic subunit 3 OS=Oryctolagus cuniculus OX=9986 GN=PAFAH1B3 PE=4 SV=1
	0.229423	0.0843237	0.550418	23.7141	22.0921	24.0971	23.2856	A0A5F9C445;A0A5F9D860	tr|A0A5F9C445|A0A5F9C445_RABIT Protein transport protein Sec61 subunit beta OS=Oryctolagus cuniculus OX=9986 GN=SEC61B PE=3 SV=1;tr|A0A5F9D860|A0A5F9D860_RABIT Uncharacterized protein OS=Oryctolagus cuniculus OX=9986 GN=SEC61B PE=4 SV=1
LOC100008973	0.229578	0.140681	0.370546	29.3647	29.1587	30.1058	29.2922	G1TFV7	tr|G1TFV7|G1TFV7_RABIT SERPIN domain-containing protein OS=Oryctolagus cuniculus OX=9986 GN=LOC100008605 PE=3 SV=2
GRSF1	0.229668	0.0654789	0.310479	23.3141	23.1407	23.2953	22.7275	G1SYE7	tr|G1SYE7|G1SYE7_RABIT G-rich RNA sequence binding factor 1 OS=Oryctolagus cuniculus OX=9986 GN=GRSF1 PE=4 SV=2
	0.229843	0.00542419	0.0798943	26.212	27.1994	26.367	26.6235	A0A5F9D578;A0A5F9C900	tr|A0A5F9D578|A0A5F9D578_RABIT LIM domain binding 3 OS=Oryctolagus cuniculus OX=9986 GN=LDB3 PE=4 SV=1
HIST1H2AA	0.229963	0.173942	0.575629	27.9642	27.7367	27.7986	27.2644	G1T0Z2;A0A5F9D8N0;A0A5F9CKJ6;A0A5F9DVV2	tr|G1T0Z2|G1T0Z2_RABIT Histone H2A OS=Oryctolagus cuniculus OX=9986 GN=HIST1H2AA PE=3 SV=1;tr|A0A5F9D8N0|A0A5F9D8N0_RABIT Histone H2A OS=Oryctolagus cuniculus OX=9986 GN=H2AFX PE=3 SV=1
CISD1	0.230008	0.87509	0.468056	29.0775	29.0116	28.8459	28.9479	G1SIP6;A0A5F9D577;A0A5F9D877	tr|G1SIP6|G1SIP6_RABIT CDGSH iron sulfur domain 1 OS=Oryctolagus cuniculus OX=9986 GN=CISD1 PE=4 SV=1;tr|A0A5F9D577|A0A5F9D577_RABIT CDGSH iron sulfur domain 1 OS=Oryctolagus cuniculus OX=9986 GN=CISD1 PE=4 SV=1
PALM2	0.230768	0.519734	0.764273	24.421	24.5642	24.7881	25.1788	A0A5F9CI15;A0A5F9CWV8;A0A5F9D602;A0A5F9D536;A0A5F9DPM6;A0A5F9D3N3;A0A5F9C6Y2;G1TEX9;A0A5F9CJ18	tr|A0A5F9CI15|A0A5F9CI15_RABIT AKAP2_C domain-containing protein OS=Oryctolagus cuniculus OX=9986 GN=PALM2-AKAP2 PE=4 SV=1;tr|A0A5F9CWV8|A0A5F9CWV8_RABIT AKAP2_C domain-containing protein OS=Oryctolagus cuniculus OX=9986 GN=PALM2-AKAP2 PE=4 SV=1;tr|A0A5F9D
AEBP1;CPXM2	0.230773	0.969708	0.181268	22.4275	22.9764	22.5419	21.9617	G1T8D7;A0A5F9CKC6;G1T0A9	tr|G1T8D7|G1T8D7_RABIT AE binding protein 1 OS=Oryctolagus cuniculus OX=9986 GN=AEBP1 PE=4 SV=2;tr|A0A5F9CKC6|A0A5F9CKC6_RABIT AE binding protein 1 OS=Oryctolagus cuniculus OX=9986 GN=AEBP1 PE=4 SV=1
ESYT2	0.231005	0.782856	0.427624	24.5689	24.4604	24.6037	24.6565	A0A5F9DFV8;G1TZC9;A0A5F9DBI3;A0A5F9DQ74	tr|A0A5F9DFV8|A0A5F9DFV8_RABIT Extended synaptotagmin 2 OS=Oryctolagus cuniculus OX=9986 GN=ESYT2 PE=4 SV=1;tr|G1TZC9|G1TZC9_RABIT Extended synaptotagmin 2 OS=Oryctolagus cuniculus OX=9986 GN=ESYT2 PE=4 SV=2;tr|A0A5F9DBI3|A0A5F9DBI3_RABIT Extended synaptot
	0.231415	0.55735	0.642373	26.9901	26.9995	27.0439	27.1242	A0A5F9DM35;A0A5F9CNC1;A0A5F9DK20;G1TUF4	tr|A0A5F9DM35|A0A5F9DM35_RABIT Serine/threonine-protein phosphatase OS=Oryctolagus cuniculus OX=9986 GN=PPP2CB PE=3 SV=1
CASQ2	0.231497	0.530568	0.403537	28.8172	28.8528	29.1743	28.9279	G1SZM4;A0A5F9DBC0	tr|G1SZM4|G1SZM4_RABIT Calsequestrin OS=Oryctolagus cuniculus OX=9986 GN=CASQ2 PE=3 SV=3;tr|A0A5F9DBC0|A0A5F9DBC0_RABIT Calsequestrin OS=Oryctolagus cuniculus OX=9986 GN=CASQ2 PE=3 SV=1
LOC100352615;MCTS1	0.231612	0.185088	0.55817	24.831	24.2723	24.9956	24.7745	A0A5F9DDV3;G1T752;G1T5Z3	tr|A0A5F9DDV3|A0A5F9DDV3_RABIT Malignant T-cell-amplified sequence OS=Oryctolagus cuniculus OX=9986 GN=LOC100349232 PE=3 SV=1;tr|G1T752|G1T752_RABIT Malignant T-cell-amplified sequence OS=Oryctolagus cuniculus OX=9986 GN=LOC100349232 PE=3 SV=2;tr|G1T5Z3|G1
EPHX1	0.231936	0.39911	0.177713	28.7109	28.7701	28.7436	28.4946	G1T295;A0A5F9CXT4;A0A5F9DG50;A0A5F9CUU4;A0A5F9DQA4	tr|G1T295|G1T295_RABIT Epoxide hydrolase OS=Oryctolagus cuniculus OX=9986 GN=EPHX1 PE=3 SV=1;tr|A0A5F9CXT4|A0A5F9CXT4_RABIT Epoxide hydrolase 1 OS=Oryctolagus cuniculus OX=9986 GN=EPHX1 PE=4 SV=1;tr|A0A5F9DG50|A0A5F9DG50_RABIT Epoxide hydrolase OS=Oryctola
NDUFB3	0.232318	0.38394	0.615912	28.8581	28.5918	28.9861	28.9136	G1T0J4	tr|G1T0J4|G1T0J4_RABIT NADH:ubiquinone oxidoreductase subunit B3 OS=Oryctolagus cuniculus OX=9986 GN=NDUFB3 PE=4 SV=1
CTNNA1	0.232759	0.714158	0.515216	24.8677	24.7758	25.0268	25.353	A0A5F9CP53;A0A5F9CPG1;A0A5F9C5V6;G1STP6;A0A5F9D822;A0A5F9CY31;G1SNH4	tr|A0A5F9CP53|A0A5F9CP53_RABIT Catenin alpha-1 OS=Oryctolagus cuniculus OX=9986 GN=CTNNA1 PE=4 SV=1;tr|A0A5F9CPG1|A0A5F9CPG1_RABIT Catenin alpha-1 OS=Oryctolagus cuniculus OX=9986 GN=CTNNA1 PE=4 SV=1;tr|A0A5F9C5V6|A0A5F9C5V6_RABIT Catenin alpha-1 OS=Orycto
	0.232895	0.101791	0.584128	24.5483	23.9299	24.219	23.0099	A0A5F9CSS8	tr|A0A5F9CSS8|A0A5F9CSS8_RABIT Tropomyosin alpha-1 chain OS=Oryctolagus cuniculus OX=9986 GN=TPM1 PE=3 SV=1
ATPase 8	0.233806	0.645039	0.284622	30.0373	30.3714	30.5539	30.4191	A0A3S8V6S2;A2NWD7	tr|A0A3S8V6S2|A0A3S8V6S2_RABIT ATP synthase protein 8 OS=Oryctolagus cuniculus OX=9986 GN=ATP8 PE=3 SV=1
ARL3	0.233875	0.324237	0.274768	22.7738	22.7314	22.773	23.5766	G1SPN9	tr|G1SPN9|G1SPN9_RABIT ADP ribosylation factor like GTPase 3 OS=Oryctolagus cuniculus OX=9986 GN=ARL3 PE=3 SV=2
LOC100356468	0.23442	0.0343505	0.432464	23.2388	22.3622	23.3378	22.9164	G1TS90	tr|G1TS90|G1TS90_RABIT Nicotinamide-nucleotide adenylyltransferase OS=Oryctolagus cuniculus OX=9986 GN=NMNAT1 PE=3 SV=2
COPG1	0.234487	0.645936	0.47656	24.7823	24.5251	24.8753	24.9313	G1SQ22;A0A5F9D277	tr|G1SQ22|G1SQ22_RABIT Coatomer subunit gamma OS=Oryctolagus cuniculus OX=9986 GN=COPG1 PE=3 SV=1;tr|A0A5F9D277|A0A5F9D277_RABIT Coatomer subunit gamma OS=Oryctolagus cuniculus OX=9986 GN=COPG1 PE=3 SV=1
PPIB	0.234605	0.997384	0.402182	25.9296	25.7656	25.985	26.1502	G1T2F2	tr|G1T2F2|G1T2F2_RABIT Peptidyl-prolyl cis-trans isomerase OS=Oryctolagus cuniculus OX=9986 GN=PPIB PE=3 SV=2
CCDC58	0.234761	0.335122	0.214702	25.7797	25.8125	25.7995	25.5474	A0A5F9D8N9;G1SI26;A0A5F9DP99;A0A5F9D994	tr|A0A5F9D8N9|A0A5F9D8N9_RABIT Uncharacterized protein OS=Oryctolagus cuniculus OX=9986 GN=CCDC58 PE=4 SV=1;tr|G1SI26|G1SI26_RABIT Uncharacterized protein OS=Oryctolagus cuniculus OX=9986 GN=CCDC58 PE=4 SV=2;tr|A0A5F9DP99|A0A5F9DP99_RABIT Uncharacterized p
NEXN	0.234861	0.375518	0.899076	22.9065	22.6041	23.2225	22.9951	A0A5F9C480;A0A5F9C168;A0A5F9C638;G1U3F3	tr|A0A5F9C480|A0A5F9C480_RABIT Nexilin F-actin binding protein OS=Oryctolagus cuniculus OX=9986 GN=NEXN PE=4 SV=1;tr|A0A5F9C168|A0A5F9C168_RABIT Nexilin F-actin binding protein OS=Oryctolagus cuniculus OX=9986 GN=NEXN PE=4 SV=1;tr|A0A5F9C638|A0A5F9C638_RAB
CA4	0.235254	0.974881	0.347531	24.601	24.0962	23.4485	23.9209	G1SX45	tr|G1SX45|G1SX45_RABIT Carbonic anhydrase 4 OS=Oryctolagus cuniculus OX=9986 GN=CA4 PE=3 SV=2
FERMT2	0.235508	0.427513	0.412969	26.128	26.1302	26.1012	25.9579	G1SEM0;A0A5F9CL39;A0A5F9D2V9;A0A5F9C207	tr|G1SEM0|G1SEM0_RABIT Fermitin family member 2 OS=Oryctolagus cuniculus OX=9986 GN=FERMT2 PE=4 SV=3;tr|A0A5F9CL39|A0A5F9CL39_RABIT Fermitin family member 2 OS=Oryctolagus cuniculus OX=9986 GN=FERMT2 PE=4 SV=1;tr|A0A5F9D2V9|A0A5F9D2V9_RABIT Fermitin family
SPR	0.235554	0.350437	0.228784	26.3568	26.3269	26.0883	26.3176	G1SE67;A0A0D3RIF6	tr|G1SE67|G1SE67_RABIT Sepiapterin reductase OS=Oryctolagus cuniculus OX=9986 GN=SPR PE=4 SV=2;tr|A0A0D3RIF6|A0A0D3RIF6_RABIT Sepiapterin reductase OS=Oryctolagus cuniculus OX=9986 PE=2 SV=1
LOC100353725	0.235758	0.14942	0.644204	23.1732	23.714	23.5433	24.5744	G1SFX0;A0A5F9CSJ6	tr|G1SFX0|G1SFX0_RABIT Succinate dehydrogenase assembly factor 2, mitochondrial OS=Oryctolagus cuniculus OX=9986 GN=SDHAF2 PE=3 SV=1
CLIC1	0.236048	0.683468	0.845168	26.6977	26.528	26.976	26.9161	G1U4G9;A0A5F9CRP0;A0A5F9DAL4	tr|G1U4G9|G1U4G9_RABIT Chloride intracellular channel protein OS=Oryctolagus cuniculus OX=9986 GN=CLIC1 PE=3 SV=1;tr|A0A5F9CRP0|A0A5F9CRP0_RABIT Chloride intracellular channel protein OS=Oryctolagus cuniculus OX=9986 GN=CLIC1 PE=3 SV=1
DIABLO	0.236171	0.788731	0.334746	25.5521	25.6202	25.5389	25.4192	G1TZ19	tr|G1TZ19|G1TZ19_RABIT Uncharacterized protein OS=Oryctolagus cuniculus OX=9986 GN=DIABLO PE=4 SV=2
	0.237067	0.698984	0.164758	27.2378	27.547	27.2986	27.1213	A0A3Q8UFL2	tr|A0A3Q8UFL2|A0A3Q8UFL2_RABIT Cytochrome c oxidase subunit 1 OS=Oryctolagus cuniculus OX=9986 GN=COX1 PE=3 SV=1
ARF6	0.237107	0.502483	0.909629	23.9784	23.5951	24.5022	24.2292	G1SFX7	tr|G1SFX7|G1SFX7_RABIT ADP ribosylation factor 6 OS=Oryctolagus cuniculus OX=9986 GN=ARF6 PE=3 SV=1
SYPL2	0.237688	0.519191	0.639351	30.2842	30.0484	30.4289	30.3913	G1TVN5	tr|G1TVN5|G1TVN5_RABIT Synaptophysin-like protein 2 OS=Oryctolagus cuniculus OX=9986 GN=SYPL2 PE=4 SV=1
COX17	0.238126	0.119342	0.360274	27.4913	26.9613	27.3459	25.3874	G1TZU5	tr|G1TZU5|G1TZU5_RABIT Cytochrome c oxidase copper chaperone COX17 OS=Oryctolagus cuniculus OX=9986 GN=COX17 PE=4 SV=1
YWHAG	0.239172	0.135866	0.175927	29.5795	29.2327	29.5416	29.5238	G1TZP0	tr|G1TZP0|G1TZP0_RABIT Tyrosine 3-monooxygenase/tryptophan 5-monooxygenase activation protein gamma OS=Oryctolagus cuniculus OX=9986 GN=YWHAG PE=3 SV=1
AGL	0.240305	0.304616	0.84156	28.8198	28.9211	28.9371	29.0865	G1TS42;A0A5F9DVK6	tr|G1TS42|G1TS42_RABIT Glycogen debranching enzyme OS=Oryctolagus cuniculus OX=9986 GN=AGL PE=4 SV=2;tr|A0A5F9DVK6|A0A5F9DVK6_RABIT Glycogen debranching enzyme OS=Oryctolagus cuniculus OX=9986 GN=AGL PE=4 SV=1
PKP1	0.241069	0.980858	0.84651	22.7398	22.6181	23.2872	23.3821	G1TM19;U3KMH6	tr|G1TM19|G1TM19_RABIT Plakophilin 1 OS=Oryctolagus cuniculus OX=9986 GN=PKP1 PE=4 SV=2;tr|U3KMH6|U3KMH6_RABIT Plakophilin 1 OS=Oryctolagus cuniculus OX=9986 GN=PKP1 PE=4 SV=2
LCN12	0.241595	0.142159	0.645983	25.0211	23.3738	23.6097	22.7311	G1TRW8	tr|G1TRW8|G1TRW8_RABIT Lipocalin 2 OS=Oryctolagus cuniculus OX=9986 GN=LCN2 PE=3 SV=1
UBFD1	0.241902	0.790672	0.993931	24.7384	24.6071	25.3053	25.1813	U3KPM5;A0A5F9CME2;A0A5F9D2X9;G1SV69;A0A5F9CBS4;A0A5F9D2A3	tr|U3KPM5|U3KPM5_RABIT Ubiquitin family domain containing 1 OS=Oryctolagus cuniculus OX=9986 GN=UBFD1 PE=4 SV=2;tr|A0A5F9CME2|A0A5F9CME2_RABIT Ubiquitin family domain containing 1 OS=Oryctolagus cuniculus OX=9986 GN=UBFD1 PE=4 SV=1;tr|A0A5F9D2X9|A0A5F9D2X9
MMS19	0.242925	0.371581	0.681366	22.746	22.5559	23.3772	22.8693	G1STS3	tr|G1STS3|G1STS3_RABIT MMS19 homolog, cytosolic iron-sulfur assembly component OS=Oryctolagus cuniculus OX=9986 GN=MMS19 PE=4 SV=2
CHMP5	0.243259	0.4297	0.997663	22.4647	22.759	22.902	23.1942	G1SW78;A0A5F9D0C6;A0A5F9DHC8;A0A5F9CHN7	tr|G1SW78|G1SW78_RABIT Charged multivesicular body protein 5 OS=Oryctolagus cuniculus OX=9986 GN=CHMP5 PE=4 SV=1;tr|A0A5F9D0C6|A0A5F9D0C6_RABIT Charged multivesicular body protein 5 OS=Oryctolagus cuniculus OX=9986 GN=CHMP5 PE=4 SV=1;tr|A0A5F9DHC8|A0A5F9DH
	0.243315	0.0361689	0.351173	23.2066	22.4768	24.4605	22.6617	A0A5F9DUL3;A0A5F9DRY2	tr|A0A5F9DUL3|A0A5F9DUL3_RABIT PRA1 family protein OS=Oryctolagus cuniculus OX=9986 GN=PRAF2 PE=3 SV=1;tr|A0A5F9DRY2|A0A5F9DRY2_RABIT PRA1 family protein OS=Oryctolagus cuniculus OX=9986 GN=PRAF2 PE=3 SV=1
LOC100342117	0.243804	0.0761056	0.390446	23.9701	23.5152	23.8611	22.607	A0A5F9DEI5;A0A5F9D479;G1TCS3;G1TG27	tr|A0A5F9DEI5|A0A5F9DEI5_RABIT Ribulose-phosphate 3-epimerase OS=Oryctolagus cuniculus OX=9986 GN=RPE PE=3 SV=1;tr|A0A5F9D479|A0A5F9D479_RABIT Ribulose-phosphate 3-epimerase OS=Oryctolagus cuniculus OX=9986 GN=RPE PE=3 SV=1;tr|G1TCS3|G1TCS3_RABIT Uncharact
DCUN1D2	0.244788	0.587715	0.384679	22.7384	23.4357	23.7868	23.623	G1TJW6;A0A5F9DLE6	tr|G1TJW6|G1TJW6_RABIT DCN1-like protein OS=Oryctolagus cuniculus OX=9986 GN=DCUN1D2 PE=4 SV=2;tr|A0A5F9DLE6|A0A5F9DLE6_RABIT DCN1-like protein OS=Oryctolagus cuniculus OX=9986 GN=DCUN1D2 PE=4 SV=1
LOC100348916	0.245366	0.473385	0.445608	22.4737	22.4566	22.5977	23.141	G1T9W9	tr|G1T9W9|G1T9W9_RABIT Autophagy-related protein 3 OS=Oryctolagus cuniculus OX=9986 GN=ATG3 PE=3 SV=1
LOC100350846;TUBG2	0.245429	0.239494	0.69937	23.0061	22.3499	23.3192	22.9831	G1SFQ7;A0A5F9CSH9;A0A5F9CHY4;G1T922;A0A5F9DUI4;A0A5F9D337;A0A5F9CAM2	tr|G1SFQ7|G1SFQ7_RABIT Tubulin gamma chain OS=Oryctolagus cuniculus OX=9986 GN=TUBG1 PE=3 SV=1;tr|A0A5F9CSH9|A0A5F9CSH9_RABIT Tubulin gamma chain OS=Oryctolagus cuniculus OX=9986 GN=TUBG1 PE=3 SV=1;tr|A0A5F9CHY4|A0A5F9CHY4_RABIT Tubulin gamma chain OS=Oryc
PPP1R1A	0.24545	0.65658	0.854043	23.2682	22.9099	23.8248	23.6758	G1T5M5;A0A5F9D1J6	tr|G1T5M5|G1T5M5_RABIT Protein phosphatase 1 regulatory subunit 1A OS=Oryctolagus cuniculus OX=9986 GN=PPP1R1A PE=4 SV=2;tr|A0A5F9D1J6|A0A5F9D1J6_RABIT Protein phosphatase 1 regulatory subunit 1A OS=Oryctolagus cuniculus OX=9986 GN=PPP1R1A PE=4 SV=1
RCC1	0.245557	0.0303362	0.393307	23.6989	22.7779	23.7678	23.3463	G1SHC5;A0A5F9CVS0;A0A5F9D3E0;G1TPV2	tr|G1SHC5|G1SHC5_RABIT Uncharacterized protein OS=Oryctolagus cuniculus OX=9986 GN=RCC1 PE=4 SV=2;tr|A0A5F9CVS0|A0A5F9CVS0_RABIT Uncharacterized protein OS=Oryctolagus cuniculus OX=9986 GN=RCC1 PE=4 SV=1;tr|A0A5F9D3E0|A0A5F9D3E0_RABIT Uncharacterized prote
JUP	0.247036	0.365811	0.411931	24.3704	24.3974	24.4551	24.9996	G1T2J0	tr|G1T2J0|G1T2J0_RABIT Junction plakoglobin OS=Oryctolagus cuniculus OX=9986 GN=JUP PE=4 SV=1
NIF3L1	0.247261	1.62868e-05	0.604486	21.7745	23.2737	21.9489	23.7467	G1SZS0;A0A5F9DNT3;A0A5F9D465	tr|G1SZS0|G1SZS0_RABIT NIF3-like protein 1 OS=Oryctolagus cuniculus OX=9986 GN=NIF3L1 PE=3 SV=1;tr|A0A5F9DNT3|A0A5F9DNT3_RABIT NIF3-like protein 1 OS=Oryctolagus cuniculus OX=9986 GN=NIF3L1 PE=3 SV=1;tr|A0A5F9D465|A0A5F9D465_RABIT Uncharacterized protein O
KRT4	0.247751	0.109801	0.816106	29.0943	29.5378	29.3802	29.9684	G1SPP3	tr|G1SPP3|G1SPP3_RABIT Keratin 5 OS=Oryctolagus cuniculus OX=9986 GN=KRT5 PE=3 SV=2
ANXA4	0.247791	0.323677	0.749443	26.9689	26.736	26.7005	26.5804	G1TA83;Q7M2V2	tr|G1TA83|G1TA83_RABIT Annexin OS=Oryctolagus cuniculus OX=9986 GN=ANXA4 PE=3 SV=3
C12orf10	0.247835	0.0760845	0.0193273	24.4959	24.2428	23.0244	24.6652	G1T103;A0A5F9CGV1	tr|G1T103|G1T103_RABIT Chromosome 12 open reading frame 10 OS=Oryctolagus cuniculus OX=9986 GN=C12orf10 PE=4 SV=2;tr|A0A5F9CGV1|A0A5F9CGV1_RABIT Chromosome 12 open reading frame 10 OS=Oryctolagus cuniculus OX=9986 GN=C12orf10 PE=4 SV=1
LMOD3	0.248731	0.0446336	0.67274	24.3127	24.0328	24.1336	23.9466	G1SUN3	tr|G1SUN3|G1SUN3_RABIT Leiomodin 3 OS=Oryctolagus cuniculus OX=9986 GN=LMOD3 PE=4 SV=2
UBAP2	0.249099	0.411296	0.977578	22.7831	22.5069	23.1499	22.8918	G1SHU5	tr|G1SHU5|G1SHU5_RABIT Ubiquitin associated protein 2 OS=Oryctolagus cuniculus OX=9986 GN=UBAP2 PE=4 SV=2
ACADM	0.249396	0.0609705	0.986506	28.2064	28.4064	28.0848	28.2883	A0A5F9DNQ0;A0A5F9DEE3;A0A5F9CP71;G1T5W4;A0A5F9D5I3;U3KM39;A0A5F9CRT1	tr|A0A5F9DNQ0|A0A5F9DNQ0_RABIT Acyl-CoA dehydrogenase medium chain OS=Oryctolagus cuniculus OX=9986 GN=ACADM PE=3 SV=1;tr|A0A5F9DEE3|A0A5F9DEE3_RABIT Acyl-CoA dehydrogenase medium chain OS=Oryctolagus cuniculus OX=9986 GN=ACADM PE=3 SV=1;tr|A0A5F9CP71|A0A5
ERLIN1	0.249856	0.483512	0.181335	23.5201	24.1514	24.3298	24.1274	G1TIT1	tr|G1TIT1|G1TIT1_RABIT ER lipid raft associated 1 OS=Oryctolagus cuniculus OX=9986 GN=ERLIN1 PE=4 SV=2
COPS8	0.249874	0.0750474	0.0630358	25.1024	24.7916	25.0239	25.0313	G1SSV1;A0A5F9C2C6;A0A5F9D9L7;A0A5F9CY75	tr|G1SSV1|G1SSV1_RABIT PCI domain-containing protein OS=Oryctolagus cuniculus OX=9986 GN=COPS8 PE=4 SV=1;tr|A0A5F9C2C6|A0A5F9C2C6_RABIT CSN8_PSD8_EIF3K domain-containing protein OS=Oryctolagus cuniculus OX=9986 GN=COPS8 PE=4 SV=1;tr|A0A5F9D9L7|A0A5F9D9L7_R
PDLIM1	0.250862	0.00921157	0.865022	25.7956	26.1815	25.9667	26.3096	G1T5T8	tr|G1T5T8|G1T5T8_RABIT PDZ and LIM domain 1 OS=Oryctolagus cuniculus OX=9986 GN=PDLIM1 PE=4 SV=1
MYH4	0.251261	0.832239	0.71581	32.5047	32.3094	32.7643	32.816	G1SJN7;A0A5F9D4X4;A0A5F9DHJ1;Q7M2W0	tr|G1SJN7|G1SJN7_RABIT Myosin-4 OS=Oryctolagus cuniculus OX=9986 GN=MYH4 PE=3 SV=2;tr|A0A5F9D4X4|A0A5F9D4X4_RABIT Myosin-4 OS=Oryctolagus cuniculus OX=9986 GN=MYH4 PE=3 SV=1;tr|A0A5F9DHJ1|A0A5F9DHJ1_RABIT Myosin-4 OS=Oryctolagus cuniculus OX=9986 GN=MYH4 P
LOC100337941	0.25137	0.6409	0.345805	26.9651	26.7466	25.9756	26.6138	G1U2E9;G1SLS4;A0A5F9CTD1;A0A5F9CAE2	tr|G1U2E9|G1U2E9_RABIT Uncharacterized protein OS=Oryctolagus cuniculus OX=9986 PE=4 SV=2;tr|G1SLS4|G1SLS4_RABIT Uncharacterized protein OS=Oryctolagus cuniculus OX=9986 GN=LOC100337941 PE=4 SV=1
COPS3	0.251474	0.51099	0.953069	26.5053	26.4337	26.6513	26.5657	U3KMS5;G1U013;A0A5F9D3B2	tr|U3KMS5|U3KMS5_RABIT COP9 signalosome subunit 3 OS=Oryctolagus cuniculus OX=9986 GN=COPS3 PE=4 SV=2;tr|G1U013|G1U013_RABIT COP9 signalosome subunit 3 OS=Oryctolagus cuniculus OX=9986 GN=COPS3 PE=4 SV=2;tr|A0A5F9D3B2|A0A5F9D3B2_RABIT COP9 signalosome subu
ANXA1	0.251961	0.669401	0.572029	29.6801	29.651	29.7935	30.0012	G1TIS5	tr|G1TIS5|G1TIS5_RABIT Annexin OS=Oryctolagus cuniculus OX=9986 GN=ANXA1 PE=3 SV=2
EIF3H	0.251981	0.418524	0.231485	25.0019	25.0459	25.0204	24.7987	A0A5F9DPC3;G1ST95;A0A5F9DMT9;A0A5F9CZR4	tr|A0A5F9DPC3|A0A5F9DPC3_RABIT Eukaryotic translation initiation factor 3 subunit H OS=Oryctolagus cuniculus OX=9986 GN=EIF3H PE=3 SV=1;tr|G1ST95|G1ST95_RABIT Eukaryotic translation initiation factor 3 subunit H OS=Oryctolagus cuniculus OX=9986 GN=EIF3H PE
RTCB	0.252003	0.653355	0.876142	25.3476	25.3122	25.5076	25.4348	G1SUU7;A0A5F9C548	tr|G1SUU7|G1SUU7_RABIT RNA-splicing ligase RtcB homolog OS=Oryctolagus cuniculus OX=9986 GN=RTCB PE=3 SV=3;tr|A0A5F9C548|A0A5F9C548_RABIT RNA-splicing ligase RtcB homolog OS=Oryctolagus cuniculus OX=9986 GN=BPIFC PE=3 SV=1
PDIA6	0.252402	0.97956	0.164143	26.7716	26.4259	26.6769	27.0105	G1T4H3	tr|G1T4H3|G1T4H3_RABIT Protein disulfide isomerase family A member 6 OS=Oryctolagus cuniculus OX=9986 GN=PDIA6 PE=3 SV=2
PDGFRB	0.253922	0.0190543	0.215405	29.9985	28.5578	30.2518	25.9464	G1SG06;A0A5F9CPA8	tr|G1SG06|G1SG06_RABIT Platelet-derived growth factor receptor beta OS=Oryctolagus cuniculus OX=9986 GN=PDGFRB PE=3 SV=3;tr|A0A5F9CPA8|A0A5F9CPA8_RABIT Platelet-derived growth factor receptor beta OS=Oryctolagus cuniculus OX=9986 GN=PDGFRB PE=3 SV=1
UBXN4	0.254088	0.205878	0.115735	24.6889	23.878	24.5167	24.6098	A0A5F9CPR9;G1SCZ9	tr|A0A5F9CPR9|A0A5F9CPR9_RABIT UBX domain protein 4 OS=Oryctolagus cuniculus OX=9986 GN=UBXN4 PE=4 SV=1;tr|G1SCZ9|G1SCZ9_RABIT UBX domain protein 4 OS=Oryctolagus cuniculus OX=9986 GN=UBXN4 PE=4 SV=1
OXSM	0.255411	0.817626	0.9564	23.7208	23.5259	24.4678	24.3475	G1T9A9	tr|G1T9A9|G1T9A9_RABIT 3-oxoacyl-[acyl-carrier-protein] synthase, mitochondrial OS=Oryctolagus cuniculus OX=9986 GN=OXSM PE=3 SV=1
AKR1C33;LOC100349360;PGER5	0.255412	0.35279	0.901618	29.5626	29.6536	29.4754	29.5453	T2HVY9;A0A5F9C312;A0A5F9CJE8;A0A5F9CBR3;G1U723;A0A5F9CWE0;U3KNU0;T2HVB4;G1SPR2;A0A5F9CTH1	tr|T2HVY9|T2HVY9_RABIT 3alpha/17beta/20alpha-hydroxysteroid dehydrogenase OS=Oryctolagus cuniculus OX=9986 GN=AKR1C32 PE=2 SV=1;tr|A0A5F9C312|A0A5F9C312_RABIT Aldo_ket_red domain-containing protein OS=Oryctolagus cuniculus OX=9986 PE=4 SV=1;tr|A0A5F9CJE8|A
LOC100340643;LOC100343268;LOC100349825;LOC100354234	0.25562	0.396145	0.268266	25.7853	26.6345	26.8051	26.6898	G1SHG0;A0A5F9CNT5;A0A5F9CY97;G1TS06;A0A5F9DNM1;G1TNX8;G1U4F4;G1TM17	tr|G1SHG0|G1SHG0_RABIT Uncharacterized protein OS=Oryctolagus cuniculus OX=9986 GN=RPL31 PE=1 SV=1;tr|A0A5F9CNT5|A0A5F9CNT5_RABIT Uncharacterized protein OS=Oryctolagus cuniculus OX=9986 PE=4 SV=1;tr|A0A5F9CY97|A0A5F9CY97_RABIT Uncharacterized protein OS=O
GYG1	0.256253	0.384219	0.937316	27.7262	27.8494	27.8853	27.9882	G1TQZ7;A0A5F9C531;A0A5F9C9N0;A0A5F9CQK0	tr|G1TQZ7|G1TQZ7_RABIT Glycogenin-1 OS=Oryctolagus cuniculus OX=9986 GN=GYG1 PE=4 SV=2;tr|A0A5F9C531|A0A5F9C531_RABIT Glycogenin-1 OS=Oryctolagus cuniculus OX=9986 GN=GYG1 PE=4 SV=1;tr|A0A5F9C9N0|A0A5F9C9N0_RABIT Glycogenin-1 OS=Oryctolagus cuniculus OX=99
TNKS1BP1	0.256673	0.840926	0.471395	25.4857	24.4552	25.8852	26.4689	G1TV92	tr|G1TV92|G1TV92_RABIT Tankyrase 1 binding protein 1 OS=Oryctolagus cuniculus OX=9986 GN=TNKS1BP1 PE=4 SV=2
SCEL	0.257019	0.208862	0.54624	22.1799	22.7841	22.7584	22.9752	A0A5F9CJS6;A0A5F9DLC5;A0A5F9D3C0;A0A5F9C779;A0A5F9D679;A0A5F9DDC1;A0A5F9DK81;G1SQ08;A0A5F9CHJ6	tr|A0A5F9CJS6|A0A5F9CJS6_RABIT Sciellin OS=Oryctolagus cuniculus OX=9986 GN=SCEL PE=4 SV=1;tr|A0A5F9DLC5|A0A5F9DLC5_RABIT Sciellin OS=Oryctolagus cuniculus OX=9986 GN=SCEL PE=4 SV=1;tr|A0A5F9D3C0|A0A5F9D3C0_RABIT Sciellin OS=Oryctolagus cuniculus OX=9986 G
PSMA3	0.257102	0.894257	0.177623	26.3681	26.1894	25.9882	26.2049	G1SZ14	tr|G1SZ14|G1SZ14_RABIT Proteasome endopeptidase complex OS=Oryctolagus cuniculus OX=9986 GN=PSMA3 PE=3 SV=2
ATP6V0D1	0.257241	0.837996	0.124045	23.0837	22.5326	22.1983	22.6239	A0A5F9DQQ8;G1T239;A0A5F9C2I0	tr|A0A5F9DQQ8|A0A5F9DQQ8_RABIT V-type proton ATPase subunit OS=Oryctolagus cuniculus OX=9986 GN=ATP6V0D1 PE=3 SV=1;tr|G1T239|G1T239_RABIT ATPase H+ transporting V0 subunit d1 OS=Oryctolagus cuniculus OX=9986 GN=ATP6V0D1 PE=4 SV=2
MYBBP1A	0.257585	0.244729	0.646365	23.5371	23.1023	23.7078	23.5161	G1T2K5	tr|G1T2K5|G1T2K5_RABIT MYB binding protein 1a OS=Oryctolagus cuniculus OX=9986 GN=MYBBP1A PE=4 SV=2
APOA4	0.257624	0.819572	0.060809	28.1449	28.549	28.9095	28.3996	B7NZM0;CON__Q32PJ2	tr|B7NZM0|B7NZM0_RABIT Apolipoprotein A-IV (Predicted) OS=Oryctolagus cuniculus OX=9986 GN=APOA4 PE=3 SV=1
TIMM9	0.257678	0.477161	0.906677	24.7422	24.5009	24.3311	23.9952	G1TI55;A0A5F9DU35	tr|G1TI55|G1TI55_RABIT Translocase of inner mitochondrial membrane 9 OS=Oryctolagus cuniculus OX=9986 GN=TIMM9 PE=4 SV=1
S100A8	0.257693	0.237746	0.288951	24.0211	23.9142	24.0443	22.1221	G1SXG6	tr|G1SXG6|G1SXG6_RABIT Protein S100 OS=Oryctolagus cuniculus OX=9986 GN=S100A8 PE=3 SV=1
TMEM33	0.257895	0.3775	0.683538	23.1819	22.4408	23.5816	23.3061	G1TD26;A0A5F9C5H4	tr|G1TD26|G1TD26_RABIT Transmembrane protein 33 OS=Oryctolagus cuniculus OX=9986 GN=TMEM33 PE=4 SV=2;tr|A0A5F9C5H4|A0A5F9C5H4_RABIT Transmembrane protein 33 OS=Oryctolagus cuniculus OX=9986 GN=TMEM33 PE=4 SV=1
FAM129B	0.258332	0.427501	0.552104	24.205	23.5897	24.4226	24.3333	G1SMT2	tr|G1SMT2|G1SMT2_RABIT Niban apoptosis regulator 2 OS=Oryctolagus cuniculus OX=9986 GN=NIBAN2 PE=4 SV=2
KRT1	0.258448	0.180611	0.858647	23.9436	22.6439	25.4009	23.7138	G1U9I8	tr|G1U9I8|G1U9I8_RABIT Keratin 1 OS=Oryctolagus cuniculus OX=9986 GN=KRT1 PE=3 SV=3
CCBL1	0.258681	0.776014	0.837613	25.7361	25.7476	25.54	25.6102	G1TJ79;A0A5F9CRR1;A0A5F9CWY9;A0A5F9CE90	tr|G1TJ79|G1TJ79_RABIT Aminotran_1_2 domain-containing protein OS=Oryctolagus cuniculus OX=9986 PE=4 SV=3;tr|A0A5F9CRR1|A0A5F9CRR1_RABIT Aminotran_1_2 domain-containing protein OS=Oryctolagus cuniculus OX=9986 PE=4 SV=1;tr|A0A5F9CWY9|A0A5F9CWY9_RABIT Amino
	0.259215	0.70868	0.338092	24.1589	23.7334	24.1859	24.3746	A0A5F9C0X9;A0A5F9CD14	tr|A0A5F9C0X9|A0A5F9C0X9_RABIT Apoptosis inhibitor 5 OS=Oryctolagus cuniculus OX=9986 GN=API5 PE=4 SV=1;tr|A0A5F9CD14|A0A5F9CD14_RABIT Apoptosis inhibitor 5 OS=Oryctolagus cuniculus OX=9986 GN=API5 PE=4 SV=1
ALDH7A1	0.259277	0.541663	0.339577	26.7708	27.0918	27.2174	27.1455	G1SYS5;A0A5F9DE25;A0A5F9DQ71;A0A5F9CWG2;A0A5F9DFK7;A0A5F9CW72;A0A5F9CX28;A0A5F9D2J4;A0A5F9CCY1	tr|G1SYS5|G1SYS5_RABIT Aldehyde dehydrogenase 7 family member A1 OS=Oryctolagus cuniculus OX=9986 GN=ALDH7A1 PE=3 SV=2;tr|A0A5F9DE25|A0A5F9DE25_RABIT Aldehyde dehydrogenase 7 family member A1 OS=Oryctolagus cuniculus OX=9986 GN=ALDH7A1 PE=3 SV=1;tr|A0A5F9D
EEA1	0.260205	0.514628	0.409374	24.549	25.1396	25.3625	25.2921	G1SWY6	tr|G1SWY6|G1SWY6_RABIT Early endosome antigen 1 OS=Oryctolagus cuniculus OX=9986 GN=EEA1 PE=4 SV=2
IL1R1	0.260415	0.462081	0.330664	25.0312	24.2163	25.0621	25.1776	G1TVC0	tr|G1TVC0|G1TVC0_RABIT Interleukin-1 OS=Oryctolagus cuniculus OX=9986 GN=IL1RN PE=3 SV=2
	0.260618	0.811865	0.904994	30.002	30.0269	29.9317	29.94	Q28633	tr|Q28633|Q28633_RABIT Titin (Fragment) OS=Oryctolagus cuniculus OX=9986 PE=2 SV=1
DHRS7C	0.2608	0.858669	0.710789	26.9975	27.0299	27.256	27.1641	G1SUE0;A0A5F9CIE0	tr|G1SUE0|G1SUE0_RABIT Dehydrogenase/reductase 7C OS=Oryctolagus cuniculus OX=9986 GN=DHRS7C PE=3 SV=2;tr|A0A5F9CIE0|A0A5F9CIE0_RABIT Dehydrogenase/reductase 7C OS=Oryctolagus cuniculus OX=9986 GN=DHRS7C PE=4 SV=1
PTER	0.261214	0.237173	0.444798	26.5764	25.6745	26.7127	26.514	A0A5F9D2K5;G1SGJ7	tr|A0A5F9D2K5|A0A5F9D2K5_RABIT Phosphotriesterase related OS=Oryctolagus cuniculus OX=9986 GN=PTER PE=3 SV=1;tr|G1SGJ7|G1SGJ7_RABIT Phosphotriesterase related OS=Oryctolagus cuniculus OX=9986 GN=PTER PE=3 SV=1
RPL12	0.26139	0.0689074	0.87209	26.8492	26.6204	26.723	26.452	G1SMR7;A0A5F9DT76;A0A5F9C431	tr|G1SMR7|G1SMR7_RABIT Uncharacterized protein OS=Oryctolagus cuniculus OX=9986 GN=RPL12 PE=1 SV=2;tr|A0A5F9DT76|A0A5F9DT76_RABIT Uncharacterized protein OS=Oryctolagus cuniculus OX=9986 GN=RPL12 PE=3 SV=1
MGST3	0.261487	0.155562	0.821172	29.2824	29.0907	29.144	28.8821	Q95KZ3;A0A5F9DVT4;A0A5F9CRF9	tr|Q95KZ3|Q95KZ3_RABIT Microsomal glutathione S-transferase OS=Oryctolagus cuniculus OX=9986 GN=MGST3 PE=2 SV=1;tr|A0A5F9DVT4|A0A5F9DVT4_RABIT Uncharacterized protein OS=Oryctolagus cuniculus OX=9986 GN=MGST3 PE=4 SV=1;tr|A0A5F9CRF9|A0A5F9CRF9_RABIT Unchar
ERH;LOC100347228;LOC100358814	0.26155	0.4834	0.210706	24.6769	24.1954	24.4606	26.1256	G1SM70;G1TJM8;G1TTS2;G1TKN7	tr|G1SM70|G1SM70_RABIT Enhancer of rudimentary homolog OS=Oryctolagus cuniculus OX=9986 GN=ERH PE=3 SV=2;tr|G1TJM8|G1TJM8_RABIT Enhancer of rudimentary homolog OS=Oryctolagus cuniculus OX=9986 PE=3 SV=2;tr|G1TTS2|G1TTS2_RABIT Enhancer of rudimentary homolo
	0.261753	0.107237	0.285681	25.853	25.9648	25.8442	26.3695	A0A5F9CII3	tr|A0A5F9CII3|A0A5F9CII3_RABIT Chromosome 1 open reading frame 43 OS=Oryctolagus cuniculus OX=9986 GN=C1orf43 PE=3 SV=1
LOC100352491	0.261828	0.63288	0.994181	26.345	26.503	25.9614	26.1243	G1TZA1	tr|G1TZA1|G1TZA1_RABIT C1q domain-containing protein OS=Oryctolagus cuniculus OX=9986 GN=LOC100352491 PE=4 SV=2
MCCC2	0.262285	0.616261	0.958345	24.8997	24.7859	24.6551	24.5627	G1SXQ1;A0A5F9CDI2	tr|G1SXQ1|G1SXQ1_RABIT Methylcrotonoyl-CoA carboxylase 2 OS=Oryctolagus cuniculus OX=9986 GN=MCCC2 PE=4 SV=1;tr|A0A5F9CDI2|A0A5F9CDI2_RABIT Methylcrotonoyl-CoA carboxylase 2 OS=Oryctolagus cuniculus OX=9986 GN=MCCC2 PE=4 SV=1
HSPB8	0.263421	0.0999946	0.947582	25.5886	25.415	25.4765	25.289	G1SLY5	tr|G1SLY5|G1SLY5_RABIT Heat shock protein family B (small) member 8 OS=Oryctolagus cuniculus OX=9986 GN=HSPB8 PE=3 SV=3
UQCRQ	0.26386	0.343425	0.769578	27.8057	28.0106	27.6727	27.7817	G1T5S9	tr|G1T5S9|G1T5S9_RABIT Uncharacterized protein OS=Oryctolagus cuniculus OX=9986 GN=UQCRQ PE=4 SV=1
SH3BGRL	0.264004	0.580028	0.940502	26.1522	26.076	26.3446	26.2447	G1T6L5;A0A5F9DTH0	tr|G1T6L5|G1T6L5_RABIT SH3 domain binding glutamate rich protein like OS=Oryctolagus cuniculus OX=9986 GN=SH3BGRL PE=4 SV=2;tr|A0A5F9DTH0|A0A5F9DTH0_RABIT SH3 domain binding glutamate rich protein like OS=Oryctolagus cuniculus OX=9986 GN=SH3BGRL PE=4 SV=1
MAP1A	0.264235	0.98755	0.795681	22.7577	22.659	22.2496	22.3371	G1SNP7;B7NZE7	tr|G1SNP7|G1SNP7_RABIT Uncharacterized protein OS=Oryctolagus cuniculus OX=9986 GN=MAP1A PE=4 SV=3;tr|B7NZE7|B7NZE7_RABIT Microtubule-associated protein 1A (Predicted) OS=Oryctolagus cuniculus OX=9986 GN=MAP1A PE=4 SV=1
PPA1	0.2649	0.385714	0.56214	26.6859	26.7139	26.733	26.8721	G1TAP1	tr|G1TAP1|G1TAP1_RABIT Pyrophosphatase (inorganic) 1 OS=Oryctolagus cuniculus OX=9986 GN=PPA1 PE=4 SV=2
APOC3	0.265578	0.0827561	0.788115	26.7769	25.6633	27.2237	26.3981	G1U2V8	tr|G1U2V8|G1U2V8_RABIT Uncharacterized protein OS=Oryctolagus cuniculus OX=9986 GN=APOC3 PE=4 SV=2
MST1	0.265752	0.938878	0.630428	23.7201	23.5612	23.9556	24.1746	G1SMZ3;A0A5F9C402	tr|G1SMZ3|G1SMZ3_RABIT Macrophage stimulating 1 OS=Oryctolagus cuniculus OX=9986 GN=MST1 PE=3 SV=2;tr|A0A5F9C402|A0A5F9C402_RABIT Macrophage stimulating 1 OS=Oryctolagus cuniculus OX=9986 GN=MST1 PE=3 SV=1
MTAP	0.266467	0.707254	0.698633	24.9047	25.0292	25.1571	25.1552	G1T2Z8;A0A5F9CYE6	tr|G1T2Z8|G1T2Z8_RABIT S-methyl-5-thioadenosine phosphorylase OS=Oryctolagus cuniculus OX=9986 GN=MTAP PE=3 SV=1
	0.266766	0.737709	0.661164	26.1259	26.0224	25.9116	25.9255	A0A5F9DRM6;A0A5F9CXZ6;A0A5F9DDY6	tr|A0A5F9DRM6|A0A5F9DRM6_RABIT Ras suppressor protein 1 OS=Oryctolagus cuniculus OX=9986 GN=RSU1 PE=4 SV=1;tr|A0A5F9CXZ6|A0A5F9CXZ6_RABIT Ras suppressor protein 1 OS=Oryctolagus cuniculus OX=9986 GN=RSU1 PE=4 SV=1;tr|A0A5F9DDY6|A0A5F9DDY6_RABIT Ras suppres
UBQLN1;UBQLN3	0.266903	0.572852	0.175135	24.3283	24.6323	24.4731	23.7521	G1SFZ8;A0A5F9CM15;B8K197	tr|G1SFZ8|G1SFZ8_RABIT Ubiquilin 1 OS=Oryctolagus cuniculus OX=9986 GN=UBQLN1 PE=4 SV=3;tr|A0A5F9CM15|A0A5F9CM15_RABIT Ubiquilin 1 OS=Oryctolagus cuniculus OX=9986 GN=UBQLN1 PE=4 SV=1
PPP2R5C;PPP2R5D	0.267451	0.598567	0.207575	22.8489	22.6018	22.7571	23.3476	G1SFN5;A0A5F9DKA1;A0A5F9C6C6;A0A5F9DF49;A0A5F9CI82;A0A5F9C8T1;G1U359;A0A5F9D1E8;A0A5F9C4M1	tr|G1SFN5|G1SFN5_RABIT Serine/threonine-protein phosphatase 2A 56 kDa regulatory subunit OS=Oryctolagus cuniculus OX=9986 GN=PPP2R5D PE=3 SV=2
LOC100357088	0.267681	0.688848	0.794041	29.8415	29.8109	30.1487	30.0041	A0A5F9DAA7;G1TDH4;A0A5F9C1C3;U3KP56;A0A5F9CC43	tr|A0A5F9DAA7|A0A5F9DAA7_RABIT Thioredoxin domain-containing protein OS=Oryctolagus cuniculus OX=9986 GN=PRDX3 PE=4 SV=1;tr|G1TDH4|G1TDH4_RABIT Thioredoxin domain-containing protein OS=Oryctolagus cuniculus OX=9986 GN=PRDX3 PE=4 SV=2;tr|A0A5F9C1C3|A0A5F9C1
GDPD1	0.268924	0.443436	0.542706	23.2345	23.6504	23.7715	23.8198	G1T4R5;A0A5F9D5S6	tr|G1T4R5|G1T4R5_RABIT Glycerophosphodiester phosphodiesterase domain containing 1 OS=Oryctolagus cuniculus OX=9986 GN=GDPD1 PE=4 SV=1;tr|A0A5F9D5S6|A0A5F9D5S6_RABIT Glycerophosphodiester phosphodiesterase domain containing 1 OS=Oryctolagus cuniculus OX=99
HOP	0.27029	0.895567	0.441979	22.547	22.943	23.4043	23.123	G1SN79	tr|G1SN79|G1SN79_RABIT Homeobox domain-containing protein OS=Oryctolagus cuniculus OX=9986 GN=HOPX PE=4 SV=1
FUS	0.270407	0.151259	0.361238	24.5092	25.278	25.1892	25.3666	G1TV19	tr|G1TV19|G1TV19_RABIT FUS RNA binding protein OS=Oryctolagus cuniculus OX=9986 GN=FUS PE=4 SV=3
PLAA	0.270519	0.315599	0.307047	25.1665	24.8101	25.1639	25.1672	G1T9I3;A0A5F9CLQ3;A0A5F9C7B5	tr|G1T9I3|G1T9I3_RABIT Phospholipase A2 activating protein OS=Oryctolagus cuniculus OX=9986 GN=PLAA PE=4 SV=2;tr|A0A5F9CLQ3|A0A5F9CLQ3_RABIT Phospholipase A2 activating protein OS=Oryctolagus cuniculus OX=9986 GN=PLAA PE=4 SV=1;tr|A0A5F9C7B5|A0A5F9C7B5_RAB
LOC100349316	0.270623	0.177446	0.0882727	25.6238	25.1615	25.5035	25.561	G1TDI0;A0A5F9CD18	tr|G1TDI0|G1TDI0_RABIT Peptidase_M24 domain-containing protein OS=Oryctolagus cuniculus OX=9986 GN=PA2G4 PE=4 SV=2
IMPDH1;IMPDH2	0.270816	0.0541936	0.558149	24.0683	24.2227	24.119	24.3994	A0A5F9D9Q6;A0A5F9CYQ1;G1TEA8;A0A5F9DS49;A0A5F9CXY2;A0A5F9C4B4;A0A5F9CF08;G1SIV0;U3KN16	tr|A0A5F9D9Q6|A0A5F9D9Q6_RABIT Inosine-5-monophosphate dehydrogenase OS=Oryctolagus cuniculus OX=9986 GN=IMPDH2 PE=3 SV=1;tr|A0A5F9CYQ1|A0A5F9CYQ1_RABIT Inosine-5-monophosphate dehydrogenase OS=Oryctolagus cuniculus OX=9986 GN=IMPDH2 PE=3 SV=1;tr|G1TEA8|
ADD1;ADD2	0.271259	0.87926	0.442412	25.7819	26.157	26.5753	26.3232	G1TVT1;A0A5F9DPI7;A0A5F9CJT8;G1T7F5	tr|G1TVT1|G1TVT1_RABIT Adducin 1 OS=Oryctolagus cuniculus OX=9986 GN=ADD1 PE=4 SV=2;tr|A0A5F9DPI7|A0A5F9DPI7_RABIT Adducin 1 OS=Oryctolagus cuniculus OX=9986 GN=ADD1 PE=4 SV=1
COL6A6	0.271355	0.289927	0.012135	25.8362	26.5706	26.6261	26.3046	G1SHP2	tr|G1SHP2|G1SHP2_RABIT Collagen type VI alpha 6 chain OS=Oryctolagus cuniculus OX=9986 GN=COL6A6 PE=4 SV=2
LOC100356308	0.271899	0.312855	0.625414	30.5832	30.7565	30.5169	30.5781	G1SKN0;A0A5F9DDY7;A0A5F9DUS0;A0A5F9DAK0	tr|G1SKN0|G1SKN0_RABIT Uncharacterized protein OS=Oryctolagus cuniculus OX=9986 GN=LOC100347143 PE=3 SV=2;tr|A0A5F9DDY7|A0A5F9DDY7_RABIT Uncharacterized protein OS=Oryctolagus cuniculus OX=9986 GN=LOC100347143 PE=3 SV=1
	0.27224	0.922886	0.4477	24.7896	25.2503	24.5986	24.0045	A0A5F9DEX1;A0A5F9D9A6;A0A494BI13	tr|A0A5F9DEX1|A0A5F9DEX1_RABIT N-acylethanolamine-hydrolyzing acid amidase OS=Oryctolagus cuniculus OX=9986 GN=NAAA PE=3 SV=1;tr|A0A5F9D9A6|A0A5F9D9A6_RABIT N-acylethanolamine-hydrolyzing acid amidase OS=Oryctolagus cuniculus OX=9986 GN=NAAA PE=3 SV=1;tr|A
	0.272452	0.24684	0.862477	23.6064	23.009	24.378	23.575	A0A5F9DV15	tr|A0A5F9DV15|A0A5F9DV15_RABIT Uncharacterized protein OS=Oryctolagus cuniculus OX=9986 PE=4 SV=1
STT3A	0.273001	0.407162	0.237851	24.1678	23.6164	24.1129	24.2121	G1T7W7;A0A5F9CSB1	tr|G1T7W7|G1T7W7_RABIT STT3 oligosaccharyltransferase complex catalytic subunit A OS=Oryctolagus cuniculus OX=9986 GN=STT3A PE=4 SV=1
PARK7	0.273163	0.425312	0.590126	30.7918	30.5939	30.8683	30.8295	G1TBS1;U3KLY1;A0A5F9CHL7;A0A5F9CZX1	tr|G1TBS1|G1TBS1_RABIT Parkinsonism associated deglycase OS=Oryctolagus cuniculus OX=9986 GN=PARK7 PE=4 SV=1;tr|U3KLY1|U3KLY1_RABIT Parkinsonism associated deglycase OS=Oryctolagus cuniculus OX=9986 GN=PARK7 PE=4 SV=1;tr|A0A5F9CHL7|A0A5F9CHL7_RABIT Parkins
COL4A6	0.273858	0.981784	0.912773	22.372	22.4274	23.1558	23.0713	A0A5F9CXD3;G1T049;A0A5F9C2F4;A0A5F9DF06	tr|A0A5F9CXD3|A0A5F9CXD3_RABIT Collagen type IV alpha 6 chain OS=Oryctolagus cuniculus OX=9986 GN=COL4A6 PE=4 SV=1;tr|G1T049|G1T049_RABIT Collagen type IV alpha 6 chain OS=Oryctolagus cuniculus OX=9986 GN=COL4A6 PE=4 SV=3;tr|A0A5F9C2F4|A0A5F9C2F4_RABIT Col
CPT1B	0.275047	0.8759	0.609452	27.5807	27.6501	27.5241	27.4871	A0A5F9CCE0;A0A5F9DHN6;G1TW00;A0A5F9CZJ1	tr|A0A5F9CCE0|A0A5F9CCE0_RABIT Carnitine palmitoyltransferase 1B OS=Oryctolagus cuniculus OX=9986 GN=CPT1B PE=3 SV=1;tr|A0A5F9DHN6|A0A5F9DHN6_RABIT Carnitine palmitoyltransferase 1B OS=Oryctolagus cuniculus OX=9986 GN=CPT1B PE=3 SV=1;tr|G1TW00|G1TW00_RABIT
	0.275074	0.918513	0.705244	25.4224	25.2996	24.7482	24.9618	A0A5F9CRJ9;A0A5F9CSQ9;A0A5F9DPA3;A0A5F9DNF6;A0A5F9CHX7;A0A5F9DQC6	tr|A0A5F9CRJ9|A0A5F9CRJ9_RABIT Uncharacterized protein OS=Oryctolagus cuniculus OX=9986 GN=CFH PE=4 SV=1;tr|A0A5F9CSQ9|A0A5F9CSQ9_RABIT Uncharacterized protein OS=Oryctolagus cuniculus OX=9986 GN=CFH PE=4 SV=1;tr|A0A5F9DPA3|A0A5F9DPA3_RABIT Uncharacterized
FAM114A2	0.275133	0.112123	0.282515	23.4772	22.5055	22.6625	22.4657	G1TCD4;A0A5F9CZQ0;A0A5F9C8H7	tr|G1TCD4|G1TCD4_RABIT Family with sequence similarity 114 member A2 OS=Oryctolagus cuniculus OX=9986 GN=FAM114A2 PE=4 SV=2;tr|A0A5F9CZQ0|A0A5F9CZQ0_RABIT Family with sequence similarity 114 member A2 OS=Oryctolagus cuniculus OX=9986 GN=FAM114A2 PE=4 SV=1;
LOC100358908	0.275329	0.40174	0.641114	22.6666	22.4849	23.4403	22.8106	G1SCT9;A0A5F9C9K4	tr|G1SCT9|G1SCT9_RABIT Magnesium transporter 1 OS=Oryctolagus cuniculus OX=9986 GN=MAGT1 PE=4 SV=2
ADHFE1	0.275424	0.979101	0.975951	26.6508	26.6512	26.774	26.7679	G1SUY8	tr|G1SUY8|G1SUY8_RABIT Fe-ADH domain-containing protein OS=Oryctolagus cuniculus OX=9986 GN=ADHFE1 PE=4 SV=2
PRX	0.275717	0.81968	0.468805	22.8459	23.1583	24.0292	23.4327	A0A5F9D292;G1U987	tr|A0A5F9D292|A0A5F9D292_RABIT Periaxin OS=Oryctolagus cuniculus OX=9986 GN=PRX PE=4 SV=1;tr|G1U987|G1U987_RABIT Periaxin OS=Oryctolagus cuniculus OX=9986 GN=PRX PE=4 SV=2
	0.276047	0.0925732	0.760099	23.1222	22.0225	23.5336	22.7607	A0A5F9DS77;A0A5F9CPN6;A0A5F9DAA1	tr|A0A5F9DS77|A0A5F9DS77_RABIT Serum paraoxonase/lactonase 3 OS=Oryctolagus cuniculus OX=9986 GN=PON3 PE=4 SV=1;tr|A0A5F9CPN6|A0A5F9CPN6_RABIT Serum paraoxonase/lactonase 3 OS=Oryctolagus cuniculus OX=9986 GN=PON3 PE=4 SV=1;tr|A0A5F9DAA1|A0A5F9DAA1_RABIT S
UBE2K	0.276604	0.263011	0.178912	24.0963	22.6998	23.873	24.006	G1SPV0;A0A5F9D454;A0A5F9CHA5	tr|G1SPV0|G1SPV0_RABIT Ubiquitin conjugating enzyme E2 K OS=Oryctolagus cuniculus OX=9986 GN=UBE2K PE=3 SV=1;tr|A0A5F9D454|A0A5F9D454_RABIT Ubiquitin conjugating enzyme E2 K OS=Oryctolagus cuniculus OX=9986 GN=UBE2K PE=3 SV=1;tr|A0A5F9CHA5|A0A5F9CHA5_RABIT
CELF1	0.276874	0.940349	0.535513	23.0883	22.8949	22.46	22.7062	G1SF64	tr|G1SF64|G1SF64_RABIT CUGBP Elav-like family member 1 OS=Oryctolagus cuniculus OX=9986 GN=CELF1 PE=4 SV=2
CALD1	0.276993	0.648351	0.245964	24.5416	23.4871	24.4199	24.8862	A0A5F9CKU4;G1SUI9;A0A5F9DHZ2;A0A5F9D777;Q28708;Q28725	tr|A0A5F9CKU4|A0A5F9CKU4_RABIT Uncharacterized protein OS=Oryctolagus cuniculus OX=9986 GN=CALD1 PE=4 SV=1;tr|G1SUI9|G1SUI9_RABIT Uncharacterized protein OS=Oryctolagus cuniculus OX=9986 GN=CALD1 PE=4 SV=2;tr|A0A5F9DHZ2|A0A5F9DHZ2_RABIT Uncharacterized pro
PGAM2	0.277249	0.283274	0.545849	33.8112	33.3801	33.9224	33.7996	G1U7S4	tr|G1U7S4|G1U7S4_RABIT Phosphoglycerate mutase OS=Oryctolagus cuniculus OX=9986 GN=PGAM2 PE=1 SV=1
A2M	0.277391	0.471987	0.148048	26.3777	25.0469	26.0618	26.5219	G1SQ70;A0A5F9CQC0;A0A5F9CAH6;A0A5F9CPY6	tr|G1SQ70|G1SQ70_RABIT Alpha-2-macroglobulin OS=Oryctolagus cuniculus OX=9986 GN=A2M PE=4 SV=3;tr|A0A5F9CQC0|A0A5F9CQC0_RABIT Alpha-2-macroglobulin OS=Oryctolagus cuniculus OX=9986 GN=A2M PE=4 SV=1;tr|A0A5F9CAH6|A0A5F9CAH6_RABIT Alpha-2-macroglobulin OS=Or
UCHL3	0.277972	0.31078	0.667197	25.0645	25.245	24.9868	25.0607	G1SRQ2;U3KMW7	tr|G1SRQ2|G1SRQ2_RABIT Ubiquitin carboxyl-terminal hydrolase OS=Oryctolagus cuniculus OX=9986 GN=UCHL3 PE=3 SV=1;tr|U3KMW7|U3KMW7_RABIT Ubiquitin carboxyl-terminal hydrolase OS=Oryctolagus cuniculus OX=9986 GN=UCHL3 PE=3 SV=2
PHB2	0.278313	0.892302	0.871717	28.8584	28.8611	28.765	28.735	G1U2E6;A0A5F9DPY3;A0A5F9D109	tr|G1U2E6|G1U2E6_RABIT Prohibitin OS=Oryctolagus cuniculus OX=9986 GN=PHB2 PE=3 SV=2;tr|A0A5F9DPY3|A0A5F9DPY3_RABIT Prohibitin OS=Oryctolagus cuniculus OX=9986 GN=PHB2 PE=3 SV=1
CNRIP1	0.279061	0.206648	0.106915	23.4091	23.6232	23.8185	22.1548	A0A5F9D9H9;A0A5F9CJF3;G1SQC0	tr|A0A5F9D9H9|A0A5F9D9H9_RABIT Cannabinoid receptor interacting protein 1 OS=Oryctolagus cuniculus OX=9986 GN=CNRIP1 PE=4 SV=1;tr|A0A5F9CJF3|A0A5F9CJF3_RABIT Cannabinoid receptor interacting protein 1 OS=Oryctolagus cuniculus OX=9986 GN=CNRIP1 PE=4 SV=1;tr
C9	0.279089	0.858441	0.289424	26.45	26.7449	27.1956	26.7834	G1T3X1;A0A5F9CMB7	tr|G1T3X1|G1T3X1_RABIT Complement component C9 OS=Oryctolagus cuniculus OX=9986 GN=C9 PE=4 SV=1;tr|A0A5F9CMB7|A0A5F9CMB7_RABIT Complement component C9 OS=Oryctolagus cuniculus OX=9986 GN=C9 PE=4 SV=1
MTR	0.280841	0.0613233	0.784394	22.7951	23.2464	22.4246	23.0219	A0A5F9C766;G1SXW3	tr|A0A5F9C766|A0A5F9C766_RABIT Methionine synthase OS=Oryctolagus cuniculus OX=9986 GN=MTR PE=4 SV=1;tr|G1SXW3|G1SXW3_RABIT Methionine synthase OS=Oryctolagus cuniculus OX=9986 GN=MTR PE=4 SV=2
ESYT1	0.280944	0.865091	0.172683	25.7688	25.4689	25.2686	25.5036	G1TDJ3	tr|G1TDJ3|G1TDJ3_RABIT Extended synaptotagmin 1 OS=Oryctolagus cuniculus OX=9986 GN=ESYT1 PE=4 SV=2
SCLY	0.280952	0.230886	0.25722	23.4055	23.4346	23.335	24.3376	G1SIA4;A0A5F9DBG4	tr|G1SIA4|G1SIA4_RABIT Aminotran_5 domain-containing protein OS=Oryctolagus cuniculus OX=9986 PE=4 SV=2;tr|A0A5F9DBG4|A0A5F9DBG4_RABIT Aminotran_5 domain-containing protein OS=Oryctolagus cuniculus OX=9986 GN=LOC100352639 PE=4 SV=1
CYP2J1	0.281448	0.0160519	0.374957	24.3269	23.7635	24.2904	23.1402	G1SLA3;A0A5F9C8Q0	tr|G1SLA3|G1SLA3_RABIT Cytochrome P450 2J1 OS=Oryctolagus cuniculus OX=9986 GN=CYP2J1 PE=3 SV=1;tr|A0A5F9C8Q0|A0A5F9C8Q0_RABIT Cytochrome P450 2J1 OS=Oryctolagus cuniculus OX=9986 GN=CYP2J1 PE=3 SV=1
	0.281946	0.866138	0.824451	23.9583	23.9651	23.8489	23.7985	A0A5F9CH05	tr|A0A5F9CH05|A0A5F9CH05_RABIT Vacuolar protein sorting 25 homolog OS=Oryctolagus cuniculus OX=9986 GN=VPS25 PE=4 SV=1
PIGT	0.282586	0.00146164	0.931134	23.4807	22.1499	23.9161	22.5216	A0A5F9DVY8;A0A5F9DHH6;G1SWK5;A0A5F9CRA0;A0A5F9CYT4;A0A5F9CGR5;A0A5F9CM24;A0A5F9DQ97	tr|A0A5F9DVY8|A0A5F9DVY8_RABIT Uncharacterized protein OS=Oryctolagus cuniculus OX=9986 GN=PIGT PE=4 SV=1;tr|A0A5F9DHH6|A0A5F9DHH6_RABIT Uncharacterized protein OS=Oryctolagus cuniculus OX=9986 GN=PIGT PE=4 SV=1;tr|G1SWK5|G1SWK5_RABIT Uncharacterized prote
NuMA1;NUMA1	0.28376	0.786855	0.451653	24.7841	24.5122	24.8521	24.981	G1U6N8;A0A5F9D9M5;A0A5F9CII0;A0A5F9DM34;A0A5F9CLZ6;A0A5F9CST3;A0A5F9D3I8;C6K2U4	tr|G1U6N8|G1U6N8_RABIT Nuclear mitotic apparatus protein 1 OS=Oryctolagus cuniculus OX=9986 GN=NUMA1 PE=4 SV=3;tr|A0A5F9D9M5|A0A5F9D9M5_RABIT Nuclear mitotic apparatus protein 1 OS=Oryctolagus cuniculus OX=9986 GN=NUMA1 PE=4 SV=1;tr|A0A5F9CII0|A0A5F9CII0_R
TPR	0.285003	0.185926	0.437783	22.7601	22.6033	23.2894	22.7046	G1T2Y5;A0A5F9C4L2	tr|G1T2Y5|G1T2Y5_RABIT Translocated promoter region, nuclear basket protein OS=Oryctolagus cuniculus OX=9986 GN=TPR PE=4 SV=1
GALK1	0.285431	0.837295	0.0574231	22.1242	22.7042	23.1783	22.4657	G1T8H3;A0A5F9CX92;A0A5F9DCM8	tr|G1T8H3|G1T8H3_RABIT Galactokinase 1 OS=Oryctolagus cuniculus OX=9986 GN=GALK1 PE=4 SV=2
AK1	0.285522	0.872919	0.681794	31.0083	31.0388	31.1941	31.1247	G1SNC4;G1U107;A0A5F9D3K5	tr|G1SNC4|G1SNC4_RABIT Adenylate kinase isoenzyme 1 OS=Oryctolagus cuniculus OX=9986 GN=AK1 PE=3 SV=1;tr|G1U107|G1U107_RABIT Adenylate kinase isoenzyme 1 OS=Oryctolagus cuniculus OX=9986 GN=AK1 PE=3 SV=2;tr|A0A5F9D3K5|A0A5F9D3K5_RABIT Adenylate kinase isoe
AKR1B1	0.285725	0.095004	0.164736	29.6571	29.6185	29.7165	29.3224	G1TBZ5;U3KPE7	tr|G1TBZ5|G1TBZ5_RABIT Aldo-keto reductase family 1 member B1 OS=Oryctolagus cuniculus OX=9986 GN=AKR1B1 PE=4 SV=1;tr|U3KPE7|U3KPE7_RABIT Aldo-keto reductase family 1 member B1 OS=Oryctolagus cuniculus OX=9986 GN=AKR1B1 PE=4 SV=2
MRPS36	0.285925	0.940111	0.532402	28.5421	28.4443	28.612	28.7363	G1SNJ3	tr|G1SNJ3|G1SNJ3_RABIT Mitochondrial ribosomal protein S36 OS=Oryctolagus cuniculus OX=9986 GN=MRPS36 PE=4 SV=2
	0.286113	0.0947267	0.768248	27.5893	27.7742	27.41	27.6703	G1U7V8	tr|G1U7V8|G1U7V8_RABIT Uncharacterized protein OS=Oryctolagus cuniculus OX=9986 PE=3 SV=2
PFN2	0.286491	0.373554	0.495737	27.0191	26.3848	27.1514	27.0658	G1SQ87	tr|G1SQ87|G1SQ87_RABIT Profilin OS=Oryctolagus cuniculus OX=9986 GN=PFN2 PE=3 SV=2
	0.286605	0.382885	0.84337	26.5191	27.111	27.2285	27.6037	O62663	tr|O62663|O62663_RABIT ATS-22 OS=Oryctolagus cuniculus OX=9986 PE=2 SV=1
HNRNPH3	0.286843	0.584646	0.369833	26.104	26.0565	26.1157	26.3088	G1SLT8	tr|G1SLT8|G1SLT8_RABIT Heterogeneous nuclear ribonucleoprotein H3 OS=Oryctolagus cuniculus OX=9986 GN=HNRNPH3 PE=4 SV=1
	0.287473	0.449159	0.421134	30.1801	28.8455	30.3418	30.3832	A0A5F9CNW6;A0A5F9CAH9	tr|A0A5F9CNW6|A0A5F9CNW6_RABIT Glucose-6-phosphate isomerase OS=Oryctolagus cuniculus OX=9986 GN=GPI PE=3 SV=1;tr|A0A5F9CAH9|A0A5F9CAH9_RABIT Glucose-6-phosphate isomerase OS=Oryctolagus cuniculus OX=9986 GN=GPI PE=4 SV=1
NDUFAF3	0.287942	0.636761	0.429494	22.3717	23.1157	23.5104	23.321	G1TEA0	tr|G1TEA0|G1TEA0_RABIT NADH:ubiquinone oxidoreductase complex assembly factor 3 OS=Oryctolagus cuniculus OX=9986 GN=NDUFAF3 PE=4 SV=1
SYNPO2	0.288038	0.622064	0.771593	28.1394	28.2124	28.069	28.0879	G1SW82;A0A5F9CTP0	tr|G1SW82|G1SW82_RABIT Synaptopodin 2 OS=Oryctolagus cuniculus OX=9986 GN=SYNPO2 PE=4 SV=1
COL12A1	0.28821	0.0821491	0.181144	22.8676	24.9687	23.1457	23.4382	A0A5F9C2X4;A0A5F9DVH1;A0A5F9DAJ5;A0A5F9CR40;A0A5F9CJB7;G1T994;A0A5F9D4Y9;A0A5F9CXR4;A0A5F9CGX6	tr|A0A5F9C2X4|A0A5F9C2X4_RABIT Collagen alpha-1(XII) chain OS=Oryctolagus cuniculus OX=9986 GN=COL12A1 PE=4 SV=1;tr|A0A5F9DVH1|A0A5F9DVH1_RABIT Collagen alpha-1(XII) chain OS=Oryctolagus cuniculus OX=9986 GN=COL12A1 PE=4 SV=1;tr|A0A5F9DAJ5|A0A5F9DAJ5_RABIT
MTHFD1	0.288372	0.660936	0.561087	24.071	24.1114	23.9483	23.6612	G1T1U7	tr|G1T1U7|G1T1U7_RABIT Methylenetetrahydrofolate dehydrogenase, cyclohydrolase and formyltetrahydrofolate synthetase 1 OS=Oryctolagus cuniculus OX=9986 GN=MTHFD1 PE=3 SV=1
HSPB7	0.288892	0.0553066	0.961792	27.2635	26.9594	27.1061	26.7872	G1T039	tr|G1T039|G1T039_RABIT Heat shock protein family B (small) member 7 OS=Oryctolagus cuniculus OX=9986 GN=HSPB7 PE=3 SV=2
	0.289625	0.0152095	0.259097	24.9457	22.3903	24.823	23.8155	A0A5F9DJG6	tr|A0A5F9DJG6|A0A5F9DJG6_RABIT Amine oxidase OS=Oryctolagus cuniculus OX=9986 GN=AOC3 PE=3 SV=1
USP5	0.290011	0.0680223	0.403819	26.3348	26.0704	26.3493	26.2465	G1SK00;A0A5F9CQ02	tr|G1SK00|G1SK00_RABIT Ubiquitin carboxyl-terminal hydrolase OS=Oryctolagus cuniculus OX=9986 GN=USP5 PE=3 SV=3;tr|A0A5F9CQ02|A0A5F9CQ02_RABIT Ubiquitinyl hydrolase 1 OS=Oryctolagus cuniculus OX=9986 GN=USP5 PE=3 SV=1
LOC100343529	0.290258	0.334121	0.0459474	25.5464	27.1536	27.301	26.7109	G1SV28	tr|G1SV28|G1SV28_RABIT HIT domain-containing protein OS=Oryctolagus cuniculus OX=9986 PE=4 SV=1
COPB2	0.290326	0.242466	0.580252	24.4323	23.9666	24.556	24.3864	G1SET0;A0A5F9DNA1;A0A5F9CSJ9	tr|G1SET0|G1SET0_RABIT Coatomer subunit beta OS=Oryctolagus cuniculus OX=9986 GN=COPB2 PE=3 SV=2;tr|A0A5F9DNA1|A0A5F9DNA1_RABIT Coatomer subunit beta OS=Oryctolagus cuniculus OX=9986 GN=COPB2 PE=3 SV=1;tr|A0A5F9CSJ9|A0A5F9CSJ9_RABIT Coatomer subunit beta
KRT13	0.290759	0.189398	0.559896	29.3754	29.6	29.5026	30.0736	G1T4S1;CON__P08730-1	tr|G1T4S1|G1T4S1_RABIT Keratin 15 OS=Oryctolagus cuniculus OX=9986 GN=KRT15 PE=3 SV=2
CCDC6	0.29139	0.69236	0.571475	24.3664	24.4046	24.7411	24.5268	G1SP27;A0A5F9CDU0	tr|G1SP27|G1SP27_RABIT Coiled-coil domain containing 6 OS=Oryctolagus cuniculus OX=9986 GN=CCDC6 PE=4 SV=2;tr|A0A5F9CDU0|A0A5F9CDU0_RABIT Coiled-coil domain containing 6 OS=Oryctolagus cuniculus OX=9986 GN=CCDC6 PE=4 SV=1
RPS28	0.291503	0.160653	0.645608	26.7387	26.5436	26.5778	26.4772	G1TIB4	tr|G1TIB4|G1TIB4_RABIT Ribosomal protein S28 OS=Oryctolagus cuniculus OX=9986 GN=RPS28 PE=1 SV=1
COQ9	0.291513	0.378188	0.806698	28.9705	28.8908	28.8718	28.7315	G1THF1	tr|G1THF1|G1THF1_RABIT Ubiquinone biosynthesis protein OS=Oryctolagus cuniculus OX=9986 PE=3 SV=2
PGM3	0.291668	0.786435	0.727802	24.4695	24.4798	24.6633	24.5803	G1T004;A0A5F9C5Y4	tr|G1T004|G1T004_RABIT Phosphoacetylglucosamine mutase OS=Oryctolagus cuniculus OX=9986 GN=PGM3 PE=3 SV=2;tr|A0A5F9C5Y4|A0A5F9C5Y4_RABIT Phosphoacetylglucosamine mutase OS=Oryctolagus cuniculus OX=9986 GN=PGM3 PE=3 SV=1
LOC100346243	0.291682	0.215152	0.412866	27.0528	26.1556	27.1235	26.9348	G1TJ19;A0A5F9CVV9	tr|G1TJ19|G1TJ19_RABIT Uncharacterized protein OS=Oryctolagus cuniculus OX=9986 GN=LOC100342544 PE=4 SV=1;tr|A0A5F9CVV9|A0A5F9CVV9_RABIT Uncharacterized protein OS=Oryctolagus cuniculus OX=9986 PE=4 SV=1
SNX3	0.29215	0.491946	0.66481	23.8203	23.6929	24.5826	24.025	B7NZG7;A0A5F9DB72;G1SPT7	tr|B7NZG7|B7NZG7_RABIT Sorting nexin 3 (Predicted) OS=Oryctolagus cuniculus OX=9986 GN=SNX3 PE=4 SV=1;tr|A0A5F9DB72|A0A5F9DB72_RABIT PX domain-containing protein OS=Oryctolagus cuniculus OX=9986 GN=SNX3 PE=4 SV=1;tr|G1SPT7|G1SPT7_RABIT PX domain-containing
MCU	0.292344	0.773455	0.740442	26.2626	26.2595	26.161	26.2052	G1T890	tr|G1T890|G1T890_RABIT Mitochondrial calcium uniporter OS=Oryctolagus cuniculus OX=9986 GN=MCU PE=4 SV=1
SRL	0.292349	0.645738	0.576713	32.5182	32.5327	32.4521	32.3033	G1TFF2;A0A5F9CEF6	tr|G1TFF2|G1TFF2_RABIT Sarcalumenin OS=Oryctolagus cuniculus OX=9986 GN=SRL PE=3 SV=1;tr|A0A5F9CEF6|A0A5F9CEF6_RABIT Sarcalumenin OS=Oryctolagus cuniculus OX=9986 GN=SRL PE=3 SV=1
MIPEP	0.29236	0.583556	0.639384	22.7262	22.7018	23.2053	22.8955	G1TTM6;A0A5F9D0T0	tr|G1TTM6|G1TTM6_RABIT Mitochondrial intermediate peptidase OS=Oryctolagus cuniculus OX=9986 GN=MIPEP PE=3 SV=1;tr|A0A5F9D0T0|A0A5F9D0T0_RABIT Mitochondrial intermediate peptidase OS=Oryctolagus cuniculus OX=9986 GN=MIPEP PE=3 SV=1
ERGIC1	0.292545	0.293826	0.95852	23.5421	22.668	24.5087	23.5449	U3KM30;A0A5F9DPN6;A0A5F9DGZ3;A0A5F9CWW6;A0A5F9D8Y8	tr|U3KM30|U3KM30_RABIT Uncharacterized protein OS=Oryctolagus cuniculus OX=9986 GN=ERGIC1 PE=4 SV=2;tr|A0A5F9DPN6|A0A5F9DPN6_RABIT Uncharacterized protein OS=Oryctolagus cuniculus OX=9986 GN=ERGIC1 PE=4 SV=1;tr|A0A5F9DGZ3|A0A5F9DGZ3_RABIT Uncharacterized p
THYN1	0.292798	0.696404	0.120003	23.2388	22.5921	22.3272	22.7211	G1T302;A0A5F9CU83;A0A5F9CZ81	tr|G1T302|G1T302_RABIT Thymocyte nuclear protein 1 OS=Oryctolagus cuniculus OX=9986 GN=THYN1 PE=4 SV=1;tr|A0A5F9CU83|A0A5F9CU83_RABIT Thymocyte nuclear protein 1 OS=Oryctolagus cuniculus OX=9986 GN=THYN1 PE=4 SV=1;tr|A0A5F9CZ81|A0A5F9CZ81_RABIT Thymocyte n
AADAT	0.293127	0.824195	0.56189	25.5758	25.7764	25.9992	25.9094	G1T1G4	tr|G1T1G4|G1T1G4_RABIT Aminoadipate aminotransferase OS=Oryctolagus cuniculus OX=9986 GN=AADAT PE=4 SV=2
SFPQ	0.293743	0.443468	0.604424	25.6998	25.5439	25.7595	25.729	G1SGB5	tr|G1SGB5|G1SGB5_RABIT Splicing factor proline and glutamine rich OS=Oryctolagus cuniculus OX=9986 GN=SFPQ PE=4 SV=2
	0.294034	0.0928467	0.167537	27.5589	28.0627	27.6362	27.6889	G1TAQ7;A0A5F9D681;A0A5F9DJC5;A0A5F9CGR4	tr|G1TAQ7|G1TAQ7_RABIT Uncharacterized protein OS=Oryctolagus cuniculus OX=9986 PE=4 SV=2;tr|A0A5F9D681|A0A5F9D681_RABIT Uncharacterized protein OS=Oryctolagus cuniculus OX=9986 PE=4 SV=1;tr|A0A5F9DJC5|A0A5F9DJC5_RABIT Uncharacterized protein OS=Oryctolagu
QSOX1	0.294182	0.271999	0.261125	22.0835	23.2521	23.2767	23.2629	G1SND0;A0A5F9DB70	tr|G1SND0|G1SND0_RABIT Sulfhydryl oxidase OS=Oryctolagus cuniculus OX=9986 GN=QSOX1 PE=4 SV=2;tr|A0A5F9DB70|A0A5F9DB70_RABIT Sulfhydryl oxidase OS=Oryctolagus cuniculus OX=9986 GN=QSOX1 PE=4 SV=1
CTNND1	0.294747	0.709789	0.659281	23.1976	23.4911	23.753	23.728	A0A5F9CR86;G1TVY5;A0A5F9CJS3;A0A5F9D429;A0A5F9DN40	tr|A0A5F9CR86|A0A5F9CR86_RABIT Catenin delta 1 OS=Oryctolagus cuniculus OX=9986 GN=CTNND1 PE=4 SV=1;tr|G1TVY5|G1TVY5_RABIT Catenin delta 1 OS=Oryctolagus cuniculus OX=9986 GN=CTNND1 PE=4 SV=3;tr|A0A5F9CJS3|A0A5F9CJS3_RABIT Catenin delta 1 OS=Oryctolagus cu
TWF2	0.295611	0.884872	0.559337	23.3015	23.5353	23.8441	23.7029	G1TX74;A0A5F9CGX5	tr|G1TX74|G1TX74_RABIT Twinfilin actin binding protein 2 OS=Oryctolagus cuniculus OX=9986 GN=TWF2 PE=4 SV=2;tr|A0A5F9CGX5|A0A5F9CGX5_RABIT Twinfilin actin binding protein 2 OS=Oryctolagus cuniculus OX=9986 GN=TWF2 PE=4 SV=1
HK1;HKDC1	0.295794	0.473746	0.648064	26.8008	26.9314	26.7391	26.7683	A0A5F9C3A1;G1SRI8;G1SMV5	tr|A0A5F9C3A1|A0A5F9C3A1_RABIT Hexokinase 1 OS=Oryctolagus cuniculus OX=9986 GN=HK1 PE=3 SV=1;tr|G1SRI8|G1SRI8_RABIT Hexokinase 1 OS=Oryctolagus cuniculus OX=9986 GN=HK1 PE=3 SV=2
GDI1	0.296124	0.423362	0.509553	26.7612	26.9268	26.7238	26.74	B7NZQ6;G1TE41;A0A5F9D4D4	tr|B7NZQ6|B7NZQ6_RABIT Rab GDP dissociation inhibitor OS=Oryctolagus cuniculus OX=9986 GN=GDI1 PE=3 SV=1;tr|G1TE41|G1TE41_RABIT Rab GDP dissociation inhibitor OS=Oryctolagus cuniculus OX=9986 GN=GDI1 PE=3 SV=1
FAM162A	0.297508	0.281076	0.698892	27.9865	27.9231	28.1185	27.9859	G1SI31	tr|G1SI31|G1SI31_RABIT Family with sequence similarity 162 member A OS=Oryctolagus cuniculus OX=9986 GN=FAM162A PE=4 SV=1
SLC4A1	0.297539	0.725969	0.0130021	26.035	25.2071	24.6294	25.7029	G1SLY0;A0A5F9CLR7;A0A5F9CBF0	tr|G1SLY0|G1SLY0_RABIT Anion exchange protein OS=Oryctolagus cuniculus OX=9986 GN=SLC4A1 PE=3 SV=2;tr|A0A5F9CLR7|A0A5F9CLR7_RABIT Anion exchange protein OS=Oryctolagus cuniculus OX=9986 GN=SLC4A1 PE=3 SV=1;tr|A0A5F9CBF0|A0A5F9CBF0_RABIT Solute carrier fami
ME3	0.297662	0.623149	0.830012	23.7072	24.0419	23.3199	23.4515	G1T2F0;A0A5F9CQD6;A0A5F9CUS7;A0A5F9CK79	tr|G1T2F0|G1T2F0_RABIT Malic enzyme OS=Oryctolagus cuniculus OX=9986 GN=ME3 PE=3 SV=2;tr|A0A5F9CQD6|A0A5F9CQD6_RABIT Malic enzyme OS=Oryctolagus cuniculus OX=9986 GN=ME3 PE=3 SV=1;tr|A0A5F9CUS7|A0A5F9CUS7_RABIT Malic enzyme OS=Oryctolagus cuniculus OX=9986
BCKDHB	0.297665	0.837811	0.712801	24.3143	24.1228	24.5316	24.5864	G1T4T3;A0A5F9C4A1	tr|G1T4T3|G1T4T3_RABIT Branched chain keto acid dehydrogenase E1 subunit beta OS=Oryctolagus cuniculus OX=9986 GN=BCKDHB PE=4 SV=1;tr|A0A5F9C4A1|A0A5F9C4A1_RABIT Branched chain keto acid dehydrogenase E1 subunit beta OS=Oryctolagus cuniculus OX=9986 GN=BCK
	0.29781	0.83409	0.862033	31.8018	31.8081	31.9537	32.0212	A0A5F9CD48	tr|A0A5F9CD48|A0A5F9CD48_RABIT Glutathione S-transferase OS=Oryctolagus cuniculus OX=9986 GN=GSTM2 PE=3 SV=1
NDUFAF4	0.29786	0.978761	0.515681	25.216	25.3292	25.1596	25.0553	G1SGX5;A0A5F9DAU8	tr|G1SGX5|G1SGX5_RABIT Uncharacterized protein OS=Oryctolagus cuniculus OX=9986 GN=NDUFAF4 PE=4 SV=2;tr|A0A5F9DAU8|A0A5F9DAU8_RABIT Uncharacterized protein OS=Oryctolagus cuniculus OX=9986 GN=LOC100357816 PE=4 SV=1
IGFBP5;LOC100348897	0.298162	0.0738901	0.119881	24.4403	24.5634	23.117	24.7573	G1U3C5;K7XN77	tr|G1U3C5|G1U3C5_RABIT Insulin like growth factor binding protein 5 OS=Oryctolagus cuniculus OX=9986 GN=IGFBP5 PE=4 SV=2
HSPG2	0.298786	0.0800601	0.18204	27.6568	28.1717	27.7281	27.8022	G1TN89;A0A5F9DTC4	tr|G1TN89|G1TN89_RABIT Heparan sulfate proteoglycan 2 OS=Oryctolagus cuniculus OX=9986 GN=HSPG2 PE=4 SV=3;tr|A0A5F9DTC4|A0A5F9DTC4_RABIT Heparan sulfate proteoglycan 2 OS=Oryctolagus cuniculus OX=9986 GN=HSPG2 PE=4 SV=1
	0.300383	0.0146262	0.618304	23.7717	22.4704	24.7297	22.8269	A0A5F9C2Y7;G1T6A0	tr|A0A5F9C2Y7|A0A5F9C2Y7_RABIT Selenoprotein T OS=Oryctolagus cuniculus OX=9986 GN=SELENOT PE=3 SV=1
LOC100338504;LOC100341720;LOC100346642;LOC100347333;LOC100353777;LOC100355268;LOC100355416;LOC100355446;LOC100359042;RPL32	0.301142	0.380382	0.191098	25.291	26.2316	26.3501	26.1588	G1U437;G1TPH1;G1U5I7;G1TUN8;G1TQK1;G1TW89;G1U6S0;G1U1L1;G1U4I1;B7NZB5;G1TVL6;G1TY72;G1U6J7	tr|G1U437|G1U437_RABIT Uncharacterized protein OS=Oryctolagus cuniculus OX=9986 GN=RPL32 PE=1 SV=1;tr|G1TPH1|G1TPH1_RABIT Uncharacterized protein OS=Oryctolagus cuniculus OX=9986 PE=4 SV=1;tr|G1U5I7|G1U5I7_RABIT Uncharacterized protein OS=Oryctolagus cunic
AHCY	0.30143	0.479057	0.81796	27.8006	27.6189	27.9535	27.8605	G1SVH0	tr|G1SVH0|G1SVH0_RABIT Adenosylhomocysteinase OS=Oryctolagus cuniculus OX=9986 GN=AHCY PE=3 SV=2
HSBP1	0.30162	0.473915	0.801834	22.5414	22.6882	22.7819	23.0855	G1SF44	tr|G1SF44|G1SF44_RABIT Heat shock factor binding protein 1 OS=Oryctolagus cuniculus OX=9986 GN=HSBP1 PE=4 SV=1
C8A	0.301741	0.575884	0.758077	23.8605	23.5787	25.3954	24.4279	A0A5F9CKQ3;G1TD60;A0A5F9CGU8;A0A5F9DH14	tr|A0A5F9CKQ3|A0A5F9CKQ3_RABIT Complement component C8 alpha chain OS=Oryctolagus cuniculus OX=9986 GN=C8A PE=4 SV=1;tr|G1TD60|G1TD60_RABIT Complement component C8 alpha chain OS=Oryctolagus cuniculus OX=9986 GN=C8A PE=4 SV=1;tr|A0A5F9CGU8|A0A5F9CGU8_RABIT
S100A4	0.302085	0.518758	0.312693	26.533	25.6729	26.4949	26.6878	G1SVK5	tr|G1SVK5|G1SVK5_RABIT Protein S100 OS=Oryctolagus cuniculus OX=9986 GN=S100A4 PE=3 SV=2
PEF1	0.30215	0.475502	0.590914	22.5142	22.5459	22.225	22.448	G1SPK0	tr|G1SPK0|G1SPK0_RABIT Penta-EF-hand domain containing 1 OS=Oryctolagus cuniculus OX=9986 GN=PEF1 PE=4 SV=3
HHATL	0.303092	0.665897	0.991029	28.3116	28.3768	28.1488	28.2174	G1T4U9;A0A5F9CUL1;A0A5F9CHT8;A0A5F9CQ00;A0A5F9DUZ3	tr|G1T4U9|G1T4U9_RABIT Uncharacterized protein OS=Oryctolagus cuniculus OX=9986 GN=HHATL PE=3 SV=2;tr|A0A5F9CUL1|A0A5F9CUL1_RABIT Uncharacterized protein OS=Oryctolagus cuniculus OX=9986 GN=HHATL PE=3 SV=1;tr|A0A5F9CHT8|A0A5F9CHT8_RABIT Uncharacterized pro
HUWE1	0.303321	0.0363574	0.611365	23.7642	23.3613	23.8354	23.5825	G1SSX2	tr|G1SSX2|G1SSX2_RABIT HECT, UBA and WWE domain containing E3 ubiquitin protein ligase 1 OS=Oryctolagus cuniculus OX=9986 GN=HUWE1 PE=4 SV=2
DHRS7B	0.303656	0.933305	0.640245	26.1948	26.0859	26.3442	26.5004	G1T6M2;G1TWM4	tr|G1T6M2|G1T6M2_RABIT Dehydrogenase/reductase 7B OS=Oryctolagus cuniculus OX=9986 GN=DHRS7B PE=3 SV=2;tr|G1TWM4|G1TWM4_RABIT Dehydrogenase/reductase 7B OS=Oryctolagus cuniculus OX=9986 GN=DHRS7B PE=4 SV=2
LOC100348481	0.303691	0.303095	0.404792	25.7369	25.9839	25.9932	26.0199	G1TLF0	tr|G1TLF0|G1TLF0_RABIT Peptidylprolyl isomerase OS=Oryctolagus cuniculus OX=9986 GN=LOC100348481 PE=4 SV=1
NUDT5	0.303876	0.725947	0.693952	22.7024	22.6813	22.9996	23.3632	G1SWZ1;A0A5F9D656	tr|G1SWZ1|G1SWZ1_RABIT Nudix hydrolase domain-containing protein OS=Oryctolagus cuniculus OX=9986 GN=NUDT5 PE=3 SV=1;tr|A0A5F9D656|A0A5F9D656_RABIT Nudix hydrolase domain-containing protein OS=Oryctolagus cuniculus OX=9986 GN=NUDT5 PE=3 SV=1
NAPG	0.304626	0.533324	0.618131	24.1765	24.0995	25.1435	24.4555	G1T2V6;A0A5F9CEN3;A0A5F9DTF9	tr|G1T2V6|G1T2V6_RABIT NSF attachment protein gamma OS=Oryctolagus cuniculus OX=9986 GN=NAPG PE=4 SV=1;tr|A0A5F9CEN3|A0A5F9CEN3_RABIT NSF attachment protein gamma OS=Oryctolagus cuniculus OX=9986 GN=NAPG PE=4 SV=1
CTTN	0.305941	0.427503	0.890449	28.3538	28.4663	28.5039	28.6631	A0A5F9D1S5;G1T387;A0A5F9C5P3;A0A5F9DS48;A0A5F9CGK0;A0A5F9CDR6;A0A5F9CR35;A0A5F9C613;A0A5F9D5S9;A0A5F9C493	tr|A0A5F9D1S5|A0A5F9D1S5_RABIT Cortactin OS=Oryctolagus cuniculus OX=9986 GN=CTTN PE=4 SV=1;tr|G1T387|G1T387_RABIT Cortactin OS=Oryctolagus cuniculus OX=9986 GN=CTTN PE=4 SV=2;tr|A0A5F9C5P3|A0A5F9C5P3_RABIT Cortactin OS=Oryctolagus cuniculus OX=9986 GN=CTT
SLC37A4	0.306355	0.339308	0.676867	26.4523	26.3344	26.7715	26.4745	G1TDC2;A0A5F9CZ92;A0A5F9CFE6	tr|G1TDC2|G1TDC2_RABIT Solute carrier family 37 member 4 OS=Oryctolagus cuniculus OX=9986 GN=SLC37A4 PE=4 SV=1;tr|A0A5F9CZ92|A0A5F9CZ92_RABIT Solute carrier family 37 member 4 OS=Oryctolagus cuniculus OX=9986 GN=SLC37A4 PE=4 SV=1;tr|A0A5F9CFE6|A0A5F9CFE6_R
ATP2A2;SERAC2	0.306428	0.423865	0.567931	29.0137	28.9651	29.3596	29.0718	B6RFK9;A0A5F9C1W2;G1TH03;A0A5F9DPK3;A0A5F9CYU0;Q6LDL6	tr|B6RFK9|B6RFK9_RABIT Calcium-transporting ATPase OS=Oryctolagus cuniculus OX=9986 PE=2 SV=1;tr|A0A5F9C1W2|A0A5F9C1W2_RABIT Calcium-transporting ATPase OS=Oryctolagus cuniculus OX=9986 GN=ATP2A2 PE=3 SV=1;tr|G1TH03|G1TH03_RABIT Calcium-transporting ATPase
Thbd	0.306581	0.494	0.428768	22.3084	22.9201	23.0919	23.0467	Q8HZ48	tr|Q8HZ48|Q8HZ48_RABIT Thrombomodulin OS=Oryctolagus cuniculus OX=9986 GN=Thbd PE=2 SV=2
AP3B1;AP3B2	0.308129	0.508053	0.259824	22.6746	22.5426	22.0491	22.5462	A0A5F9C722;G1SCP0;A0A5F9CML7;A0A5F9CR46;A0A5F9DQN8;A0A5F9DFS4;G1SR17	tr|A0A5F9C722|A0A5F9C722_RABIT AP-3 complex subunit beta OS=Oryctolagus cuniculus OX=9986 GN=AP3B1 PE=3 SV=1;tr|G1SCP0|G1SCP0_RABIT AP-3 complex subunit beta OS=Oryctolagus cuniculus OX=9986 GN=AP3B1 PE=3 SV=2;tr|A0A5F9CML7|A0A5F9CML7_RABIT AP-3 complex su
MAT2B	0.308326	0.458786	0.428489	23.8465	23.8394	23.5905	23.7986	G1SUE8;A0A5F9C7I9;A0A5F9CH43;A0A5F9D409	tr|G1SUE8|G1SUE8_RABIT Methionine adenosyltransferase 2 subunit beta OS=Oryctolagus cuniculus OX=9986 GN=MAT2B PE=3 SV=3;tr|A0A5F9C7I9|A0A5F9C7I9_RABIT Methionine adenosyltransferase 2 subunit beta OS=Oryctolagus cuniculus OX=9986 GN=MAT2B PE=3 SV=1;tr|A0A
MAP7D1	0.308781	0.0396162	0.406042	23.01	22.1017	22.4267	22.022	A0A5F9CHG8;G1U3T2;A0A5F9DEV9	tr|A0A5F9CHG8|A0A5F9CHG8_RABIT MAP7 domain containing 1 OS=Oryctolagus cuniculus OX=9986 GN=MAP7D1 PE=4 SV=1;tr|G1U3T2|G1U3T2_RABIT MAP7 domain containing 1 OS=Oryctolagus cuniculus OX=9986 GN=MAP7D1 PE=4 SV=3;tr|A0A5F9DEV9|A0A5F9DEV9_RABIT MAP7 domain con
MYLK2	0.308914	0.227703	0.665429	26.7554	26.6232	27.004	26.7282	A0A5F9D2A7;G1TU19	tr|A0A5F9D2A7|A0A5F9D2A7_RABIT Myosin light chain kinase 2, skeletal/cardiac muscle OS=Oryctolagus cuniculus OX=9986 GN=MYLK2 PE=4 SV=1;tr|G1TU19|G1TU19_RABIT Myosin light chain kinase 2, skeletal/cardiac muscle OS=Oryctolagus cuniculus OX=9986 GN=MYLK2 PE
GPHN	0.309374	0.223706	0.502031	23.8278	23.6754	23.7498	23.2341	A0A5F9D9E8;G1SEA8;A0A5F9D3E1	tr|A0A5F9D9E8|A0A5F9D9E8_RABIT Molybdopterin molybdenumtransferase OS=Oryctolagus cuniculus OX=9986 GN=GPHN PE=3 SV=1;tr|G1SEA8|G1SEA8_RABIT Molybdopterin molybdenumtransferase OS=Oryctolagus cuniculus OX=9986 GN=GPHN PE=3 SV=3
PPP2R1A	0.309529	0.733354	0.714839	26.7631	26.7647	26.8564	26.8101	G1TCZ8	tr|G1TCZ8|G1TCZ8_RABIT Protein phosphatase 2 scaffold subunit Aalpha OS=Oryctolagus cuniculus OX=9986 GN=PPP2R1A PE=4 SV=2
ILF3	0.309837	0.658305	0.392744	26.394	26.1763	26.408	26.478	G1T6I6;A0A5F9C125;A0A5F9D436	tr|G1T6I6|G1T6I6_RABIT Interleukin enhancer binding factor 3 OS=Oryctolagus cuniculus OX=9986 GN=ILF3 PE=4 SV=2;tr|A0A5F9C125|A0A5F9C125_RABIT Interleukin enhancer binding factor 3 OS=Oryctolagus cuniculus OX=9986 GN=ILF3 PE=4 SV=1;tr|A0A5F9D436|A0A5F9D436
LOC100342994	0.310277	0.12527	0.98479	26.4656	26.6509	26.5844	26.7743	G1SRP8	tr|G1SRP8|G1SRP8_RABIT Uncharacterized protein OS=Oryctolagus cuniculus OX=9986 GN=PTGR2 PE=4 SV=1
ILVBL	0.310315	0.987423	0.274839	24.9004	24.5341	24.173	24.5291	G1SI54	tr|G1SI54|G1SI54_RABIT IlvB acetolactate synthase like OS=Oryctolagus cuniculus OX=9986 GN=ILVBL PE=3 SV=2
	0.310345	0.309597	0.236825	27.3931	27.1493	27.3613	27.3805	A0A5F9DFN0	tr|A0A5F9DFN0|A0A5F9DFN0_RABIT Heterogeneous nuclear ribonucleoprotein K OS=Oryctolagus cuniculus OX=9986 GN=HNRNPK PE=4 SV=1
MAPK12	0.310798	0.778102	0.287575	23.735	24.4179	23.8126	23.4124	A0A5F9CL79;G1STA2	tr|A0A5F9CL79|A0A5F9CL79_RABIT Mitogen-activated protein kinase OS=Oryctolagus cuniculus OX=9986 GN=MAPK12 PE=4 SV=1;tr|G1STA2|G1STA2_RABIT Mitogen-activated protein kinase OS=Oryctolagus cuniculus OX=9986 GN=MAPK12 PE=4 SV=2
SVIL	0.311936	0.0185215	0.683811	24.7409	23.8461	24.2976	23.6495	G1T085	tr|G1T085|G1T085_RABIT Supervillin OS=Oryctolagus cuniculus OX=9986 GN=SVIL PE=4 SV=3
	0.312755	0.56173	0.376536	27.1767	27.4549	27.5525	27.4939	A0A5F9DV36	tr|A0A5F9DV36|A0A5F9DV36_RABIT Succinate dehydrogenase complex subunit C OS=Oryctolagus cuniculus OX=9986 GN=SDHC PE=4 SV=1
YWHAZ	0.312796	0.956496	0.466521	28.2752	28.1892	28.2991	28.3731	G1SDY5;A0A5F9C4B7;G1TVD5	tr|G1SDY5|G1SDY5_RABIT Tyrosine 3-monooxygenase/tryptophan 5-monooxygenase activation protein zeta OS=Oryctolagus cuniculus OX=9986 GN=YWHAZ PE=3 SV=2;tr|A0A5F9C4B7|A0A5F9C4B7_RABIT Tyrosine 3-monooxygenase/tryptophan 5-monooxygenase activation protein zet
ADA	0.313022	0.52513	0.391729	25.195	25.2432	25.179	24.8586	G1SYL1;A0A5F9CV07;A0A5F9DJ70	tr|G1SYL1|G1SYL1_RABIT Adenosine deaminase OS=Oryctolagus cuniculus OX=9986 GN=ADA PE=3 SV=3;tr|A0A5F9CV07|A0A5F9CV07_RABIT Adenosine deaminase OS=Oryctolagus cuniculus OX=9986 GN=ADA PE=4 SV=1;tr|A0A5F9DJ70|A0A5F9DJ70_RABIT Adenosine deaminase OS=Oryctola
NT5C1A	0.313824	0.141209	0.75104	24.018	24.6314	23.3208	24.2589	G1SLH6	tr|G1SLH6|G1SLH6_RABIT 5-nucleotidase, cytosolic IA OS=Oryctolagus cuniculus OX=9986 GN=NT5C1A PE=4 SV=3
IDH1	0.314333	0.506737	0.655737	27.3317	27.3073	27.2734	27.1504	G1SI20;A0A5F9CXT8;Q0QER4	tr|G1SI20|G1SI20_RABIT Isocitrate dehydrogenase [NADP] OS=Oryctolagus cuniculus OX=9986 GN=IDH1 PE=3 SV=2;tr|A0A5F9CXT8|A0A5F9CXT8_RABIT Isocitrate dehydrogenase [NADP] OS=Oryctolagus cuniculus OX=9986 GN=IDH1 PE=3 SV=1;tr|Q0QER4|Q0QER4_RABIT Isocitrate de
PSMC5;SPATA5	0.314497	0.00671676	0.650133	26.0083	25.7364	25.8899	25.6893	G1SLK2;G1SDE4	tr|G1SLK2|G1SLK2_RABIT AAA domain-containing protein OS=Oryctolagus cuniculus OX=9986 GN=PSMC5 PE=3 SV=1
	0.314893	0.246945	0.570097	27.6643	27.3957	27.7246	27.6311	A0A5F9C573;G1SCQ1	tr|A0A5F9C573|A0A5F9C573_RABIT Aldo-keto reductase family 7 like (gene/pseudogene) OS=Oryctolagus cuniculus OX=9986 GN=AKR7L PE=4 SV=1;tr|G1SCQ1|G1SCQ1_RABIT Aldo-keto reductase family 7 like (gene/pseudogene) OS=Oryctolagus cuniculus OX=9986 GN=AKR7L PE=4
ACTR3B;Arp3;ARP3;LOC100358336	0.315111	0.647321	0.556791	25.4901	25.3606	25.5359	25.5521	G1SLQ4;A0A5F9DQH1;A0A5F9C1I9;G1U4E6;A0A5F9DUD1;A0A5F9C584;Q9GL79;G1SDC1;A0A5F9CY38;A0A5F9D2B8	tr|G1SLQ4|G1SLQ4_RABIT Uncharacterized protein OS=Oryctolagus cuniculus OX=9986 GN=ACTR3 PE=3 SV=2;tr|A0A5F9DQH1|A0A5F9DQH1_RABIT Uncharacterized protein OS=Oryctolagus cuniculus OX=9986 GN=ACTR3 PE=3 SV=1;tr|A0A5F9C1I9|A0A5F9C1I9_RABIT Uncharacterized pro
L2HGDH	0.315243	0.476941	0.437479	25.4001	25.4066	25.5815	25.436	G1T197;A0A5F9DRS5	tr|G1T197|G1T197_RABIT L-2-hydroxyglutarate dehydrogenase OS=Oryctolagus cuniculus OX=9986 GN=L2HGDH PE=4 SV=1
CAP2	0.315323	0.281959	0.764318	26.7966	26.576	26.9053	26.7797	G1SG83;A0A5F9CMK0;A0A5F9C6T9	tr|G1SG83|G1SG83_RABIT Adenylyl cyclase-associated protein OS=Oryctolagus cuniculus OX=9986 GN=CAP2 PE=3 SV=3;tr|A0A5F9CMK0|A0A5F9CMK0_RABIT Adenylyl cyclase-associated protein OS=Oryctolagus cuniculus OX=9986 GN=CAP2 PE=3 SV=1;tr|A0A5F9C6T9|A0A5F9C6T9_RAB
NHLRC2	0.316364	0.905085	0.54248	22.3211	22.7205	23.2383	22.9692	G1SMT7	tr|G1SMT7|G1SMT7_RABIT NHL repeat containing 2 OS=Oryctolagus cuniculus OX=9986 GN=NHLRC2 PE=4 SV=2
PRKAR1A	0.316384	0.746114	0.584907	26.7835	26.7506	26.5475	26.6754	G1TDN4;Q9TUC1	tr|G1TDN4|G1TDN4_RABIT Protein kinase cAMP-dependent type I regulatory subunit alpha OS=Oryctolagus cuniculus OX=9986 GN=PRKAR1A PE=4 SV=2
MRPL39	0.316443	0.357824	0.861511	23.0647	23.2741	22.7317	23.0377	A0A5F9DSG0;A0A5F9CIT7;A0A5F9DSK4;G1SR36;A0A5F9DU64	tr|A0A5F9DSG0|A0A5F9DSG0_RABIT Mitochondrial ribosomal protein L39 OS=Oryctolagus cuniculus OX=9986 GN=MRPL39 PE=4 SV=1;tr|A0A5F9CIT7|A0A5F9CIT7_RABIT Mitochondrial ribosomal protein L39 OS=Oryctolagus cuniculus OX=9986 GN=MRPL39 PE=4 SV=1;tr|A0A5F9DSK4|A0
MLIP	0.316523	0.417478	0.331681	25.332	25.5463	25.3393	25.3196	G1SZB7;A0A5F9CLU7;A0A5F9DQY3	tr|G1SZB7|G1SZB7_RABIT Muscular LMNA interacting protein OS=Oryctolagus cuniculus OX=9986 GN=MLIP PE=4 SV=3;tr|A0A5F9CLU7|A0A5F9CLU7_RABIT Muscular LMNA interacting protein OS=Oryctolagus cuniculus OX=9986 GN=MLIP PE=4 SV=1;tr|A0A5F9DQY3|A0A5F9DQY3_RABIT M
ACAD9	0.316849	0.141173	0.441588	23.9462	23.5953	24.8248	23.7399	G1T1P3	tr|G1T1P3|G1T1P3_RABIT Acyl-CoA dehydrogenase family member 9 OS=Oryctolagus cuniculus OX=9986 GN=ACAD9 PE=3 SV=1
APEH	0.317226	0.243204	0.765574	26.2579	26.3355	26.3175	26.447	G1SMY7	tr|G1SMY7|G1SMY7_RABIT Acylamino-acid-releasing enzyme OS=Oryctolagus cuniculus OX=9986 GN=APEH PE=4 SV=2
STAT1	0.317478	0.225333	0.340298	23.7991	23.2812	23.7888	23.7248	G1SHL8;A0A5F9D1I0;A0A5F9CKN5;A0A5F9D806;A0A5F9CRB7;U3KN03;A0A5F9CH57;A0A5F9DMP7	tr|G1SHL8|G1SHL8_RABIT Signal transducer and activator of transcription OS=Oryctolagus cuniculus OX=9986 GN=STAT1 PE=3 SV=2;tr|A0A5F9D1I0|A0A5F9D1I0_RABIT Signal transducer and activator of transcription OS=Oryctolagus cuniculus OX=9986 GN=STAT1 PE=3 SV=1;
CARKD	0.317528	0.662829	0.381223	25.4848	25.2283	25.4934	25.5803	G1T9P2;A0A5F9DD43	tr|G1T9P2|G1T9P2_RABIT ATP-dependent (S)-NAD(P)H-hydrate dehydratase OS=Oryctolagus cuniculus OX=9986 GN=CARKD PE=3 SV=2;tr|A0A5F9DD43|A0A5F9DD43_RABIT ATP-dependent (S)-NAD(P)H-hydrate dehydratase OS=Oryctolagus cuniculus OX=9986 GN=NAXD PE=3 SV=1
COTL1	0.31812	0.842668	0.821599	22.9821	22.996	22.5897	22.3713	G1T823;A0A5F9CDG0;A0A5F9DL18	tr|G1T823|G1T823_RABIT ADF-H domain-containing protein OS=Oryctolagus cuniculus OX=9986 PE=4 SV=3;tr|A0A5F9CDG0|A0A5F9CDG0_RABIT ADF-H domain-containing protein OS=Oryctolagus cuniculus OX=9986 PE=4 SV=1;tr|A0A5F9DL18|A0A5F9DL18_RABIT ADF-H domain-containi
SPINK9	0.318183	0.265722	0.209302	22.9317	22.8141	22.6267	24.5048	U3KMI2	tr|U3KMI2|U3KMI2_RABIT Putative Kazal type 13 serine peptidase inhibitor OS=Oryctolagus cuniculus OX=9986 GN=SPINK9 PE=2 SV=1
TMED2	0.318829	0.0993337	0.215444	26.1572	25.0941	26.0236	25.864	G1SJR4	tr|G1SJR4|G1SJR4_RABIT GOLD domain-containing protein OS=Oryctolagus cuniculus OX=9986 PE=3 SV=2
EHD3	0.318876	0.962538	0.804893	22.9512	23.0877	22.6092	22.5163	G1SF06;A0A5F9DEK2	tr|G1SF06|G1SF06_RABIT EH domain containing 3 OS=Oryctolagus cuniculus OX=9986 GN=EHD3 PE=3 SV=2;tr|A0A5F9DEK2|A0A5F9DEK2_RABIT EH domain containing 3 OS=Oryctolagus cuniculus OX=9986 GN=EHD3 PE=3 SV=1
APIP	0.319062	0.208055	0.50841	23.7737	23.5856	23.6889	23.0985	G1U1X1	tr|G1U1X1|G1U1X1_RABIT Methylthioribulose-1-phosphate dehydratase OS=Oryctolagus cuniculus OX=9986 GN=APIP PE=3 SV=1
CCT8	0.319216	0.0459991	0.218056	26.2604	26.053	26.2378	26.1853	G1SHZ8	tr|G1SHZ8|G1SHZ8_RABIT Chaperonin containing TCP1 subunit 8 OS=Oryctolagus cuniculus OX=9986 GN=CCT8 PE=3 SV=2
ACSL1	0.319458	0.783272	0.692205	27.2229	27.2401	27.1414	27.0459	G1SPB6	tr|G1SPB6|G1SPB6_RABIT Uncharacterized protein OS=Oryctolagus cuniculus OX=9986 PE=4 SV=3
CYB5R1	0.319851	0.559414	0.125308	28.0311	28.186	28.2261	28.1548	G1TCE2	tr|G1TCE2|G1TCE2_RABIT NADH-cytochrome b5 reductase OS=Oryctolagus cuniculus OX=9986 GN=CYB5R1 PE=3 SV=1
ABCB7	0.32014	0.684293	0.84331	24.3889	24.6164	24.0926	24.1714	G1TCH9;A0A5F9D6D7	tr|G1TCH9|G1TCH9_RABIT ATP binding cassette subfamily B member 7 OS=Oryctolagus cuniculus OX=9986 GN=ABCB7 PE=4 SV=1;tr|A0A5F9D6D7|A0A5F9D6D7_RABIT ATP binding cassette subfamily B member 7 OS=Oryctolagus cuniculus OX=9986 GN=ABCB7 PE=4 SV=1
NIPSNAP3A	0.320327	0.427071	0.733617	24.985	24.8997	25.2399	25.0283	G1SU01;A0A5F9DNZ8	tr|G1SU01|G1SU01_RABIT Nipsnap homolog 3A OS=Oryctolagus cuniculus OX=9986 GN=NIPSNAP3A PE=4 SV=1;tr|A0A5F9DNZ8|A0A5F9DNZ8_RABIT Nipsnap homolog 3A OS=Oryctolagus cuniculus OX=9986 GN=NIPSNAP3A PE=4 SV=1
VAPA	0.32063	0.525184	0.908945	26.8466	26.8972	26.7378	26.8105	A0A5F9CLZ4;G1SVI9;A0A5F9DQR4;A0A5F9DSN1;A0A5F9D8H0	tr|A0A5F9CLZ4|A0A5F9CLZ4_RABIT MSP domain-containing protein OS=Oryctolagus cuniculus OX=9986 GN=RAB31 PE=4 SV=1;tr|G1SVI9|G1SVI9_RABIT MSP domain-containing protein OS=Oryctolagus cuniculus OX=9986 GN=RAB31 PE=4 SV=1;tr|A0A5F9DQR4|A0A5F9DQR4_RABIT MSP dom
	0.321561	0.490452	0.965157	27.0205	26.9363	27.1292	27.055	A0A5F9CLZ9;A0A5F9CB69;A0A5F9DLL9;A0A5F9CRT2;A0A5F9CTE5;A0A5F9DQM4	tr|A0A5F9CLZ9|A0A5F9CLZ9_RABIT Phosphorylase b kinase regulatory subunit OS=Oryctolagus cuniculus OX=9986 GN=PHKB PE=3 SV=1;tr|A0A5F9CB69|A0A5F9CB69_RABIT Phosphorylase b kinase regulatory subunit OS=Oryctolagus cuniculus OX=9986 GN=PHKB PE=3 SV=1;tr|A0A5F
DCTN1	0.32245	0.143322	0.337953	25.3183	24.783	25.3054	25.1892	A0A5F9D7H9;A0A5F9CDK5;A0A5F9CK33;G1T926;A0A5F9CHG4	tr|A0A5F9D7H9|A0A5F9D7H9_RABIT CAP-Gly domain-containing protein OS=Oryctolagus cuniculus OX=9986 PE=4 SV=1;tr|A0A5F9CDK5|A0A5F9CDK5_RABIT CAP-Gly domain-containing protein OS=Oryctolagus cuniculus OX=9986 PE=4 SV=1;tr|A0A5F9CK33|A0A5F9CK33_RABIT CAP-Gly d
MYL1	0.322846	0.360015	0.255368	33.0936	32.5285	33.0216	33.0846	G1U025;A0A5F9CXN4	tr|G1U025|G1U025_RABIT Myosin light chain 1/3, skeletal muscle isoform OS=Oryctolagus cuniculus OX=9986 GN=MYL1 PE=4 SV=1;tr|A0A5F9CXN4|A0A5F9CXN4_RABIT Myosin light chain 1/3, skeletal muscle isoform OS=Oryctolagus cuniculus OX=9986 GN=MYL1 PE=4 SV=1
EIF3M	0.323368	0.505178	0.516978	23.8312	23.3458	23.9362	23.9293	G1SLW8;A0A5F9DIX5;A0A5F9DCW6;A0A5F9DFI9	tr|G1SLW8|G1SLW8_RABIT Eukaryotic translation initiation factor 3 subunit M OS=Oryctolagus cuniculus OX=9986 GN=EIF3M PE=1 SV=2;tr|A0A5F9DIX5|A0A5F9DIX5_RABIT Eukaryotic translation initiation factor 3 subunit M OS=Oryctolagus cuniculus OX=9986 GN=EIF3M PE
INPP1	0.323399	0.0931556	0.299661	22.9964	23.6041	23.0294	23.1802	G1SCE2;A0A5F9DTZ9	tr|G1SCE2|G1SCE2_RABIT Inositol polyphosphate-1-phosphatase OS=Oryctolagus cuniculus OX=9986 GN=INPP1 PE=4 SV=1;tr|A0A5F9DTZ9|A0A5F9DTZ9_RABIT Inositol polyphosphate-1-phosphatase OS=Oryctolagus cuniculus OX=9986 GN=INPP1 PE=4 SV=1
SMTNL2	0.323798	0.511819	0.919261	25.8719	25.7097	26.0607	25.9416	G1SDV4	tr|G1SDV4|G1SDV4_RABIT Smoothelin like 2 OS=Oryctolagus cuniculus OX=9986 GN=SMTNL2 PE=4 SV=2
EIF4H	0.323868	0.193334	0.860551	26.2546	26.4254	26.3892	26.5202	A0A5F9CIA1;G1TE76	tr|A0A5F9CIA1|A0A5F9CIA1_RABIT Eukaryotic translation initiation factor 4H OS=Oryctolagus cuniculus OX=9986 GN=EIF4H PE=4 SV=1;tr|G1TE76|G1TE76_RABIT Eukaryotic translation initiation factor 4H OS=Oryctolagus cuniculus OX=9986 GN=EIF4H PE=4 SV=2
PSMD11	0.323964	0.00584282	0.842449	26.5739	26.3006	26.6388	26.3986	G1SVA3;A0A5F9CLX1	tr|G1SVA3|G1SVA3_RABIT Proteasome 26S subunit, non-ATPase 11 OS=Oryctolagus cuniculus OX=9986 GN=PSMD11 PE=4 SV=1;tr|A0A5F9CLX1|A0A5F9CLX1_RABIT Proteasome 26S subunit, non-ATPase 11 OS=Oryctolagus cuniculus OX=9986 GN=PSMD11 PE=4 SV=1
EZR	0.324168	0.5396	0.509794	23.8877	23.1545	24.0436	24.0702	G1SKI1;A0A5F9CK01;A0A5F9D832;A0A5F9D2U0	tr|G1SKI1|G1SKI1_RABIT Ezrin OS=Oryctolagus cuniculus OX=9986 GN=EZR PE=4 SV=3;tr|A0A5F9CK01|A0A5F9CK01_RABIT Ezrin OS=Oryctolagus cuniculus OX=9986 GN=EZR PE=4 SV=1;tr|A0A5F9D832|A0A5F9D832_RABIT Ezrin OS=Oryctolagus cuniculus OX=9986 GN=EZR PE=4 SV=1;tr|
NARS	0.324823	0.265742	0.452236	23.8924	23.1093	23.9618	23.8065	G1SIV7	tr|G1SIV7|G1SIV7_RABIT Asparaginyl-tRNA synthetase OS=Oryctolagus cuniculus OX=9986 GN=NARS PE=4 SV=2
RTN2	0.324959	0.645035	0.891155	29.862	29.9516	29.7358	29.7844	G1U2E7;A0A5F9CYV3	tr|G1U2E7|G1U2E7_RABIT Reticulon OS=Oryctolagus cuniculus OX=9986 GN=RTN2 PE=4 SV=3
LCMT1	0.3253	0.307084	0.0128791	22.9451	23.7625	23.8069	23.4403	G1TWW0;A0A5F9DE15	tr|G1TWW0|G1TWW0_RABIT Leucine carboxyl methyltransferase 1 OS=Oryctolagus cuniculus OX=9986 GN=LCMT1 PE=3 SV=1;tr|A0A5F9DE15|A0A5F9DE15_RABIT Leucine carboxyl methyltransferase 1 OS=Oryctolagus cuniculus OX=9986 GN=LCMT1 PE=3 SV=1
TXNDC17	0.326004	0.967097	0.265188	26.8687	26.6675	26.8267	27.0138	G1TBW1;A0A5F9DBR7	tr|G1TBW1|G1TBW1_RABIT DUF953 domain-containing protein OS=Oryctolagus cuniculus OX=9986 GN=TXNDC17 PE=4 SV=1;tr|A0A5F9DBR7|A0A5F9DBR7_RABIT DUF953 domain-containing protein OS=Oryctolagus cuniculus OX=9986 GN=TXNDC17 PE=4 SV=1
YWHAH	0.326309	0.164401	0.711472	26.2557	26.0988	26.1341	26.0418	B7NZM8;A0A5F9CM97	tr|B7NZM8|B7NZM8_RABIT Tyrosine 3-monooxygenase/tryptophan 5-monooxygenase activation protein, eta polypeptide (Predicted) OS=Oryctolagus cuniculus OX=9986 GN=YWHAH PE=3 SV=1;tr|A0A5F9CM97|A0A5F9CM97_RABIT 14_3_3 domain-containing protein OS=Oryctolagus cu
	0.327109	0.262422	0.862235	24.3126	23.6927	23.8	22.9576	Q6LEJ5;Q28713	tr|Q6LEJ5|Q6LEJ5_RABIT Smooth muscle myosin heavy chain (Fragment) OS=Oryctolagus cuniculus OX=9986 PE=2 SV=1;tr|Q28713|Q28713_RABIT Smooth muscle myosin heavy chain (light meromyosin) (Fragment) OS=Oryctolagus cuniculus OX=9986 PE=2 SV=1
HBS1L	0.327679	0.842667	0.75661	23.7445	23.8913	25.487	24.8185	U3KNX5;G1T1M9;A0A5F9CB79;A0A5F9D4X1	tr|U3KNX5|U3KNX5_RABIT Tr-type G domain-containing protein OS=Oryctolagus cuniculus OX=9986 GN=HBS1L PE=4 SV=2
LOC100345355	0.32862	0.230412	0.413024	22.9263	23.103	22.0875	22.9987	G1SVP9	tr|G1SVP9|G1SVP9_RABIT RRM domain-containing protein OS=Oryctolagus cuniculus OX=9986 GN=PABPN1 PE=4 SV=2
PREB	0.328808	0.681174	0.725997	23.4662	24.037	24.4903	24.5358	G1SR63;A0A5F9DKJ9	tr|G1SR63|G1SR63_RABIT Prolactin regulatory element binding OS=Oryctolagus cuniculus OX=9986 GN=PREB PE=4 SV=1;tr|A0A5F9DKJ9|A0A5F9DKJ9_RABIT Prolactin regulatory element binding OS=Oryctolagus cuniculus OX=9986 GN=PREB PE=4 SV=1
LOC100346495;LOC100348810;LOC100355588	0.329156	0.883074	0.0644367	26.5686	26.3358	26.4422	26.6423	G1TM55;G1TTA9;A0A5K1UJS7;G1U5C0;A0A5F9CWE3;A0A5F9CJW8;G1U4D7	tr|G1TM55|G1TM55_RABIT 40S ribosomal protein S6 OS=Oryctolagus cuniculus OX=9986 PE=1 SV=2;tr|G1TTA9|G1TTA9_RABIT 40S ribosomal protein S6 OS=Oryctolagus cuniculus OX=9986 PE=3 SV=1;tr|A0A5K1UJS7|A0A5K1UJS7_RABIT 40S ribosomal protein S6 OS=Oryctolagus cun
MAP2K6	0.329746	0.623619	0.491139	22.3544	23.0333	23.3507	23.2358	G1STE8	tr|G1STE8|G1STE8_RABIT Mitogen-activated protein kinase kinase 6 OS=Oryctolagus cuniculus OX=9986 GN=MAP2K6 PE=3 SV=1
LOC100342512	0.330271	0.321809	0.830783	24.8661	24.4476	25.5094	24.8647	G1TMM7;A0A5F9CM41;A0A5F9DQJ8	tr|G1TMM7|G1TMM7_RABIT LRRcap domain-containing protein OS=Oryctolagus cuniculus OX=9986 GN=ANP32A PE=4 SV=2;tr|A0A5F9CM41|A0A5F9CM41_RABIT LRRcap domain-containing protein OS=Oryctolagus cuniculus OX=9986 GN=ANP32A PE=4 SV=1;tr|A0A5F9DQJ8|A0A5F9DQJ8_RABIT
HOMER1	0.330333	0.547243	0.576235	22.5835	22.2434	22.6914	22.6787	G1SXP5;A0A5F9D3R6;A0A5F9DVV7;A0A5F9D6V0	tr|G1SXP5|G1SXP5_RABIT Homer scaffold protein 1 OS=Oryctolagus cuniculus OX=9986 GN=HOMER1 PE=4 SV=2;tr|A0A5F9D3R6|A0A5F9D3R6_RABIT Homer scaffold protein 1 OS=Oryctolagus cuniculus OX=9986 GN=HOMER1 PE=4 SV=1;tr|A0A5F9DVV7|A0A5F9DVV7_RABIT Homer scaffold
PPP1R7	0.330704	0.205333	0.26362	25.1506	25.1753	24.8029	25.1836	G1TS93;A0A5F9DBX0;A0A5F9CW11;A0A5F9DND3;A0A5F9D5S4	tr|G1TS93|G1TS93_RABIT LRRcap domain-containing protein OS=Oryctolagus cuniculus OX=9986 GN=PPP1R7 PE=4 SV=2;tr|A0A5F9DBX0|A0A5F9DBX0_RABIT Uncharacterized protein OS=Oryctolagus cuniculus OX=9986 GN=PPP1R7 PE=4 SV=1;tr|A0A5F9CW11|A0A5F9CW11_RABIT Uncharac
CRYAB	0.33109	0.437211	0.832562	30.2377	30.1507	30.1318	30.0818	G1T4F9	tr|G1T4F9|G1T4F9_RABIT Alpha-crystallin B chain OS=Oryctolagus cuniculus OX=9986 GN=CRYAB PE=3 SV=1
	0.331785	0.644059	0.0714528	30.2084	26.4356	25.3325	27.6188	A0A5F9D6Y5	tr|A0A5F9D6Y5|A0A5F9D6Y5_RABIT Decorin OS=Oryctolagus cuniculus OX=9986 GN=DCN PE=3 SV=1
RAP2B	0.331814	0.496899	0.670658	22.929	22.8314	23.4766	23.0558	G1T7B6	tr|G1T7B6|G1T7B6_RABIT RAP2B, member of RAS oncogene family OS=Oryctolagus cuniculus OX=9986 GN=RAP2B PE=4 SV=3
BPNT1	0.331833	0.493005	0.162421	24.8157	24.1862	24.6417	24.8627	G1SZ85;A0A5F9CU16	tr|G1SZ85|G1SZ85_RABIT 3(2), 5-bisphosphate nucleotidase 1 OS=Oryctolagus cuniculus OX=9986 GN=BPNT1 PE=4 SV=1;tr|A0A5F9CU16|A0A5F9CU16_RABIT 3(2), 5-bisphosphate nucleotidase 1 OS=Oryctolagus cuniculus OX=9986 GN=BPNT1 PE=4 SV=1
CCDC47	0.332533	0.163857	0.22012	25.1176	24.5788	25.0396	25.0037	G1SLI0	tr|G1SLI0|G1SLI0_RABIT Coiled-coil domain containing 47 OS=Oryctolagus cuniculus OX=9986 GN=CCDC47 PE=4 SV=2
	0.332665	0.818375	0.242098	24.3491	23.4614	22.9271	23.528	A0A5F9CTL9	tr|A0A5F9CTL9|A0A5F9CTL9_RABIT Spectrin alpha, non-erythrocytic 1 OS=Oryctolagus cuniculus OX=9986 GN=SPTAN1 PE=4 SV=1
SPARCL1	0.333029	0.62821	0.238826	23.68	23.9962	23.8275	23.0818	A0A5F9D0Y4;G1SQE6;A0A5F9DSX7;A0A5F9CBG5;A0A5F9DFE0	tr|A0A5F9D0Y4|A0A5F9D0Y4_RABIT SPARC like 1 OS=Oryctolagus cuniculus OX=9986 GN=SPARCL1 PE=4 SV=1;tr|G1SQE6|G1SQE6_RABIT SPARC like 1 OS=Oryctolagus cuniculus OX=9986 GN=SPARCL1 PE=4 SV=2;tr|A0A5F9DSX7|A0A5F9DSX7_RABIT SPARC like 1 OS=Oryctolagus cuniculus
DTNA;DTNB	0.33382	0.0674178	0.030063	26.1835	26.5809	26.3295	26.2917	A0A5F9C316;A0A5F9D2E9;A0A5F9DEN7;G1SKD7;A0A5F9CM99;A0A5F9DCU4;A0A5F9DJC3;A0A5F9CM47;A0A5F9CI21;A0A5F9DDQ7;G1SF23;A0A5F9D6N3;A0A5F9C6S8;A0A5F9DKD9;A0A5F9DUD8;A0A5F9C2F0;A0A5F9DS23	tr|A0A5F9C316|A0A5F9C316_RABIT Dystrobrevin OS=Oryctolagus cuniculus OX=9986 GN=DTNA PE=3 SV=1;tr|A0A5F9D2E9|A0A5F9D2E9_RABIT Dystrobrevin OS=Oryctolagus cuniculus OX=9986 GN=DTNA PE=3 SV=1;tr|A0A5F9DEN7|A0A5F9DEN7_RABIT Dystrobrevin OS=Oryctolagus cunicul
FRMD3	0.333973	0.984412	0.505247	23.8949	24.1625	23.7947	23.511	A0A5F9D4H2;A0A5F9DTJ1;G1T8F6;A0A5F9CA92;A0A5F9DN95;A0A5F9CL87	tr|A0A5F9D4H2|A0A5F9D4H2_RABIT FERM domain containing 3 OS=Oryctolagus cuniculus OX=9986 GN=FRMD3 PE=4 SV=1;tr|A0A5F9DTJ1|A0A5F9DTJ1_RABIT FERM domain containing 3 OS=Oryctolagus cuniculus OX=9986 GN=FRMD3 PE=4 SV=1;tr|G1T8F6|G1T8F6_RABIT FERM domain conta
	0.334182	0.0610024	0.87034	24.8202	23.4041	25.3488	24.1493	A0A5F9DJ97	tr|A0A5F9DJ97|A0A5F9DJ97_RABIT HIG1 domain-containing protein OS=Oryctolagus cuniculus OX=9986 GN=HIGD2A PE=4 SV=1
RAB18	0.334572	0.294288	0.767606	25.1148	24.9805	25.179	25.1031	G1TFB5;A0A5F9DS42;A0A5F9DUG5;A0A5F9D6A8;A0A5F9D8Y4;A0A5F9DW06	tr|G1TFB5|G1TFB5_RABIT Uncharacterized protein OS=Oryctolagus cuniculus OX=9986 GN=RAB18 PE=4 SV=1;tr|A0A5F9DS42|A0A5F9DS42_RABIT Uncharacterized protein OS=Oryctolagus cuniculus OX=9986 GN=RAB18 PE=4 SV=1;tr|A0A5F9DUG5|A0A5F9DUG5_RABIT Uncharacterized pro
RPL3L	0.334632	0.903	0.652155	26.2677	26.3613	26.1894	26.1356	G1TBB3	tr|G1TBB3|G1TBB3_RABIT Ribosomal protein L3 like OS=Oryctolagus cuniculus OX=9986 GN=RPL3L PE=3 SV=3
SERBP1	0.335018	0.972292	0.534724	25.864	25.9281	26.0439	25.9722	G1SW77;U3KN98;A0A5F9CQE6	tr|G1SW77|G1SW77_RABIT SERPINE1 mRNA binding protein 1 OS=Oryctolagus cuniculus OX=9986 GN=SERBP1 PE=4 SV=1;tr|U3KN98|U3KN98_RABIT SERPINE1 mRNA binding protein 1 OS=Oryctolagus cuniculus OX=9986 GN=SERBP1 PE=4 SV=2;tr|A0A5F9CQE6|A0A5F9CQE6_RABIT IHABP4_N
	0.335071	0.285096	0.393794	28.0316	25.9523	25.9901	25.7501	A0A1Y1BDX9;A0A1Y1BBP2;G1TKA1;G1TI63;A0A5F9CUM5;G1U640	tr|A0A1Y1BDX9|A0A1Y1BDX9_RABIT IgG light chain (Fragment) OS=Oryctolagus cuniculus OX=9986 PE=2 SV=1;tr|A0A1Y1BBP2|A0A1Y1BBP2_RABIT IgG light chain (Fragment) OS=Oryctolagus cuniculus OX=9986 PE=2 SV=1
	0.335512	0.14175	0.394843	23.7404	24.2357	23.766	25.5599	A0A5F9DI70	tr|A0A5F9DI70|A0A5F9DI70_RABIT Carboxylic ester hydrolase OS=Oryctolagus cuniculus OX=9986 GN=LOC100351488 PE=3 SV=1
LZIC	0.336579	0.724783	0.0351621	23.0422	23.9444	23.5563	22.899	G1TX91	tr|G1TX91|G1TX91_RABIT Leucine zipper and CTNNBIP1 domain containing OS=Oryctolagus cuniculus OX=9986 GN=LZIC PE=4 SV=1
MYOT	0.336585	0.0439933	0.289629	28.0441	28.2617	28.058	28.1298	G1T7C7	tr|G1T7C7|G1T7C7_RABIT Myotilin OS=Oryctolagus cuniculus OX=9986 GN=MYOT PE=4 SV=3
LAP3	0.337053	0.00278713	0.137267	26.7122	27.075	26.7639	26.9017	G1SFP0;A0A5F9CCU3;A0A5F9C6Y6	tr|G1SFP0|G1SFP0_RABIT Leucine aminopeptidase 3 OS=Oryctolagus cuniculus OX=9986 GN=LAP3 PE=3 SV=2;tr|A0A5F9CCU3|A0A5F9CCU3_RABIT Leucine aminopeptidase 3 OS=Oryctolagus cuniculus OX=9986 GN=LAP3 PE=3 SV=1;tr|A0A5F9C6Y6|A0A5F9C6Y6_RABIT Leucine aminopeptid
	0.337725	0.23799	0.462033	26.0083	25.9545	26.2147	25.9886	A0A5F9CSS2;A0A5F9C2B4	tr|A0A5F9CSS2|A0A5F9CSS2_RABIT Dynamin 1 like OS=Oryctolagus cuniculus OX=9986 GN=DNM1L PE=3 SV=1;tr|A0A5F9C2B4|A0A5F9C2B4_RABIT Dynamin 1 like OS=Oryctolagus cuniculus OX=9986 GN=DNM1L PE=3 SV=1
SCP2	0.337841	0.912969	0.100647	24.0195	23.4453	23.125	23.6301	G1TS13;G1SHT2	tr|G1TS13|G1TS13_RABIT Non-specific lipid-transfer protein OS=Oryctolagus cuniculus OX=9986 GN=SCP2 PE=3 SV=3
FBLN1	0.338521	0.0286159	0.944189	25.1281	26.2679	25.5733	26.7833	G1T0Q0	tr|G1T0Q0|G1T0Q0_RABIT Fibulin 1 OS=Oryctolagus cuniculus OX=9986 GN=FBLN1 PE=4 SV=2
	0.339261	0.0365492	0.68984	32.0221	32.3374	31.7805	32.2338	A0A5F9C2G9	tr|A0A5F9C2G9|A0A5F9C2G9_RABIT Tropomyosin alpha-1 chain OS=Oryctolagus cuniculus OX=9986 GN=TPM1 PE=3 SV=1
DHRS2;DHRS4;LOC100347679	0.339732	0.459129	0.645014	26.1164	26.3371	26.0325	26.0844	Q309Z5;G1TRJ1;A0A5F9DQK9;A0A5F9D266;A0A5F9DDY2;A0A5F9CEE7;A0A5F9CUP0;G1TX79;G1TXS8	tr|Q309Z5|Q309Z5_RABIT NADH-dependent retinal reductase OS=Oryctolagus cuniculus OX=9986 PE=2 SV=1;tr|G1TRJ1|G1TRJ1_RABIT Dehydrogenase/reductase SDR family member 4 OS=Oryctolagus cuniculus OX=9986 GN=DHRS4 PE=4 SV=1;tr|A0A5F9DQK9|A0A5F9DQK9_RABIT Dehydro
PBDC1	0.339813	0.232833	0.646574	22.8612	23.1563	23.0409	23.694	G1SEQ2;A0A5F9DGY5	tr|G1SEQ2|G1SEQ2_RABIT Polysacc_synt_4 domain-containing protein OS=Oryctolagus cuniculus OX=9986 GN=PBDC1 PE=4 SV=2
TACO1	0.34004	0.35209	0.152855	25.2331	23.7121	24.8277	25.1616	G1T714;A0A5F9C2Q7	tr|G1T714|G1T714_RABIT Mitogen-activated protein kinase kinase kinase 3 OS=Oryctolagus cuniculus OX=9986 GN=MAP3K3 PE=4 SV=1;tr|A0A5F9C2Q7|A0A5F9C2Q7_RABIT Mitogen-activated protein kinase kinase kinase 3 OS=Oryctolagus cuniculus OX=9986 GN=MAP3K3 PE=4 SV=
RPL18A	0.340372	0.847306	0.470189	26.9305	26.2841	25.6972	26.073	G1TTY7	tr|G1TTY7|G1TTY7_RABIT 60S ribosomal protein L18a OS=Oryctolagus cuniculus OX=9986 GN=RPL18A PE=1 SV=1
PHKG2	0.340626	0.0200809	0.180557	23.3665	22.5807	25.0602	22.3827	G1T6F3	tr|G1T6F3|G1T6F3_RABIT Phosphorylase kinase catalytic subunit gamma 2 OS=Oryctolagus cuniculus OX=9986 GN=PHKG2 PE=3 SV=1
BCKDK	0.341015	0.139903	0.396061	24.8628	24.6115	24.8533	23.9543	A0A5F9C513;G1SH80	tr|A0A5F9C513|A0A5F9C513_RABIT Protein-serine/threonine kinase OS=Oryctolagus cuniculus OX=9986 GN=BCKDK PE=3 SV=1;tr|G1SH80|G1SH80_RABIT Protein-serine/threonine kinase OS=Oryctolagus cuniculus OX=9986 GN=BCKDK PE=3 SV=1
TRAPPC9	0.341308	0.368673	0.459068	29.121	28.1376	29.2077	29.1108	A0A5F9DPD5;G1SVJ8;A0A5F9C1W0	tr|A0A5F9DPD5|A0A5F9DPD5_RABIT Trafficking protein particle complex 9 OS=Oryctolagus cuniculus OX=9986 GN=TRAPPC9 PE=4 SV=1;tr|G1SVJ8|G1SVJ8_RABIT Trafficking protein particle complex 9 OS=Oryctolagus cuniculus OX=9986 GN=TRAPPC9 PE=4 SV=3;tr|A0A5F9C1W0|A0
100101560	0.341369	0.429415	0.104439	25.5549	25.2258	24.5187	25.438	A0A075B6E1;A0A5F9C4G5	tr|A0A075B6E1|A0A075B6E1_RABIT Protein phosphatase inhibitor 2 OS=Oryctolagus cuniculus OX=9986 GN=PPP1R2 PE=4 SV=1
FETUB	0.341827	0.679744	0.225925	28.3676	28.6247	29.0887	28.573	G1SEK8;A0A5F9DCH4;A0A5F9D0C1;A0A5F9CTP7;CON__Q58D62	tr|G1SEK8|G1SEK8_RABIT Fetuin B OS=Oryctolagus cuniculus OX=9986 GN=FETUB PE=4 SV=2;tr|A0A5F9DCH4|A0A5F9DCH4_RABIT Fetuin B OS=Oryctolagus cuniculus OX=9986 GN=FETUB PE=4 SV=1;tr|A0A5F9D0C1|A0A5F9D0C1_RABIT Fetuin B OS=Oryctolagus cuniculus OX=9986 GN=FETU
G3BP2	0.344013	0.124366	0.820279	24.2412	23.0925	24.6878	23.8265	G1SJC7;A0A5F9D6I6	tr|G1SJC7|G1SJC7_RABIT G3BP stress granule assembly factor 2 OS=Oryctolagus cuniculus OX=9986 GN=G3BP2 PE=4 SV=1;tr|A0A5F9D6I6|A0A5F9D6I6_RABIT G3BP stress granule assembly factor 2 OS=Oryctolagus cuniculus OX=9986 GN=G3BP2 PE=4 SV=1
LOC100343129	0.344249	0.896281	0.909788	26.092	26.0598	26.2016	26.1994	A0A5F9DSQ7;G1TDL2;A0A5F9CQY6	tr|A0A5F9DSQ7|A0A5F9DSQ7_RABIT Ribosomal_L7Ae domain-containing protein OS=Oryctolagus cuniculus OX=9986 PE=3 SV=1;tr|G1TDL2|G1TDL2_RABIT Ribosomal protein L30 OS=Oryctolagus cuniculus OX=9986 GN=RPL30 PE=1 SV=1
	0.344917	0.690673	0.422382	26.4976	26.7727	26.4818	26.3883	A0A5F9CRI2;A0A5F9C6L7;A0A5F9D8A0;A0A5F9CPE6	tr|A0A5F9CRI2|A0A5F9CRI2_RABIT PKS_ER domain-containing protein OS=Oryctolagus cuniculus OX=9986 GN=ADH1A PE=3 SV=1;tr|A0A5F9C6L7|A0A5F9C6L7_RABIT PKS_ER domain-containing protein OS=Oryctolagus cuniculus OX=9986 GN=ADH1A PE=4 SV=1
PDHA1	0.34651	0.814675	0.87179	29.1078	29.1158	28.9848	29.028	A0A5F9CUP9;A0A5F9DSA1;A0A5F9DJY5;G1T813	tr|A0A5F9CUP9|A0A5F9CUP9_RABIT Pyruvate dehydrogenase E1 component subunit alpha OS=Oryctolagus cuniculus OX=9986 GN=PDHA1 PE=4 SV=1;tr|A0A5F9DSA1|A0A5F9DSA1_RABIT Pyruvate dehydrogenase E1 component subunit alpha OS=Oryctolagus cuniculus OX=9986 GN=PDHA1
CMAS	0.346624	0.503063	0.0843193	23.1446	22.7479	22.7871	23.6578	A0A5F9DQ17;A0A5F9C5E0;G1T4S5	tr|A0A5F9DQ17|A0A5F9DQ17_RABIT Cytidine monophosphate N-acetylneuraminic acid synthetase OS=Oryctolagus cuniculus OX=9986 GN=CMAS PE=4 SV=1;tr|A0A5F9C5E0|A0A5F9C5E0_RABIT Cytidine monophosphate N-acetylneuraminic acid synthetase OS=Oryctolagus cuniculus OX
PPM1F	0.346755	0.530787	0.0567674	23.7957	23.0961	23.4665	23.8318	G1SEK2	tr|G1SEK2|G1SEK2_RABIT Protein phosphatase, Mg2+/Mn2+ dependent 1F OS=Oryctolagus cuniculus OX=9986 GN=PPM1F PE=3 SV=3
SNX18	0.346973	0.390727	0.0508822	22.5753	23.157	23.2088	21.7831	G1TIK7	tr|G1TIK7|G1TIK7_RABIT Sorting nexin OS=Oryctolagus cuniculus OX=9986 GN=SNX18 PE=3 SV=3
	0.347371	0.0556284	0.153725	23.7667	26.8969	24.3544	24.8474	A0A5F9C0T5	tr|A0A5F9C0T5|A0A5F9C0T5_RABIT Gelsolin OS=Oryctolagus cuniculus OX=9986 GN=GSN PE=4 SV=1
IQGAP1	0.347545	0.710029	0.311904	25.8625	25.5434	25.8233	25.9724	U3KM82;A0A5F9CAH3;A0A5F9CSP5;G1SCP7;A0A5F9DMZ9	tr|U3KM82|U3KM82_RABIT IQ motif containing GTPase activating protein 1 OS=Oryctolagus cuniculus OX=9986 GN=IQGAP1 PE=4 SV=2;tr|A0A5F9CAH3|A0A5F9CAH3_RABIT IQ motif containing GTPase activating protein 1 OS=Oryctolagus cuniculus OX=9986 GN=IQGAP1 PE=4 SV=1;
	0.348184	0.365494	0.492844	26.2621	26.3426	25.6547	26.2288	A0A5F9DHK7	tr|A0A5F9DHK7|A0A5F9DHK7_RABIT Galectin OS=Oryctolagus cuniculus OX=9986 GN=LGALS3 PE=4 SV=1
AMPD1	0.348258	0.267353	0.813951	26.8915	26.4539	27.1124	26.8259	G1U9T0;G1TBL5;D7NHU9;Q7M3H8	tr|G1U9T0|G1U9T0_RABIT AMP deaminase OS=Oryctolagus cuniculus OX=9986 GN=AMPD1 PE=3 SV=2;tr|G1TBL5|G1TBL5_RABIT AMP deaminase OS=Oryctolagus cuniculus OX=9986 GN=AMPD1 PE=3 SV=2
GMPR	0.348552	0.342462	0.749325	25.824	25.5951	25.9306	25.8159	G1TEA5	tr|G1TEA5|G1TEA5_RABIT GMP reductase OS=Oryctolagus cuniculus OX=9986 GN=GMPR PE=3 SV=1
SPCS2	0.348932	0.947066	0.0765473	22.5838	22.0322	22.2743	22.7877	A0A5F9CV12;A0A5F9DNC6;G1T4E7	tr|A0A5F9CV12|A0A5F9CV12_RABIT Uncharacterized protein OS=Oryctolagus cuniculus OX=9986 GN=SPCS2 PE=4 SV=1;tr|A0A5F9DNC6|A0A5F9DNC6_RABIT Uncharacterized protein OS=Oryctolagus cuniculus OX=9986 GN=SPCS2 PE=4 SV=1;tr|G1T4E7|G1T4E7_RABIT Uncharacterized pro
MARS	0.349166	0.516995	0.897348	23.8024	23.9244	23.9898	24.172	A0A5F9DTN5;G1SSX5;A0A5F9DHD7;A0A5F9D8F1	tr|A0A5F9DTN5|A0A5F9DTN5_RABIT Methionyl-tRNA synthetase OS=Oryctolagus cuniculus OX=9986 GN=MARS PE=3 SV=1;tr|G1SSX5|G1SSX5_RABIT Methionyl-tRNA synthetase OS=Oryctolagus cuniculus OX=9986 GN=MARS PE=3 SV=2
LOC100353258	0.349345	0.76089	0.887698	25.7669	25.669	25.2942	25.0272	G1U575	tr|G1U575|G1U575_RABIT C1q domain-containing protein OS=Oryctolagus cuniculus OX=9986 GN=LOC100353258 PE=4 SV=2
CPOX	0.349991	0.491436	0.976901	23.0708	22.9216	23.2898	23.1276	G1SJZ8;A0A5F9DLV4	tr|G1SJZ8|G1SJZ8_RABIT Coproporphyrinogen oxidase OS=Oryctolagus cuniculus OX=9986 GN=CPOX PE=4 SV=1;tr|A0A5F9DLV4|A0A5F9DLV4_RABIT Coproporphyrinogen oxidase OS=Oryctolagus cuniculus OX=9986 GN=CPOX PE=4 SV=1
NFU1	0.350006	0.130637	0.34535	24.2917	24.1689	24.3121	23.8018	G1SXF1	tr|G1SXF1|G1SXF1_RABIT NFU1 iron-sulfur cluster scaffold OS=Oryctolagus cuniculus OX=9986 GN=NFU1 PE=4 SV=1
	0.350502	0.338237	0.293275	23.3051	23.2702	22.5492	23.2806	A0A5F9D2K0	tr|A0A5F9D2K0|A0A5F9D2K0_RABIT Proteasome 26S subunit, non-ATPase 8 OS=Oryctolagus cuniculus OX=9986 GN=PSMD8 PE=4 SV=1
CAST	0.350929	0.48389	0.866809	25.7232	25.5996	25.5641	25.488	A0A5F9D356;A0A5F9D2K1;A0A5F9D159;A0A5F9CDD9;A0A5F9DTJ3;G1STV0;A0A5F9CID6;A0A5F9DLM9;A0A5F9DP86;A0A5F9DS37	tr|A0A5F9D356|A0A5F9D356_RABIT Calpastatin OS=Oryctolagus cuniculus OX=9986 GN=CAST PE=4 SV=1;tr|A0A5F9D2K1|A0A5F9D2K1_RABIT Calpastatin OS=Oryctolagus cuniculus OX=9986 GN=CAST PE=4 SV=1;tr|A0A5F9D159|A0A5F9D159_RABIT Calpastatin OS=Oryctolagus cuniculus
PGER2;PGER4	0.351203	0.41771	0.614378	29.8161	29.8794	29.8948	30.163	G1TRK3;G1SME6	tr|G1TRK3|G1TRK3_RABIT Morphine-6-dehydrogenase OS=Oryctolagus cuniculus OX=9986 GN=PGER4 PE=2 SV=2;tr|G1SME6|G1SME6_RABIT Aldo_ket_red domain-containing protein OS=Oryctolagus cuniculus OX=9986 GN=PGER4 PE=4 SV=2
AP2B1	0.351208	0.435704	0.848078	25.4079	25.2929	25.4938	25.4239	A0A5F9C4A7;G1SL02	tr|A0A5F9C4A7|A0A5F9C4A7_RABIT AP complex subunit beta OS=Oryctolagus cuniculus OX=9986 GN=AP2B1 PE=3 SV=1;tr|G1SL02|G1SL02_RABIT AP complex subunit beta OS=Oryctolagus cuniculus OX=9986 GN=AP2B1 PE=3 SV=1
LPP	0.353007	0.91827	0.811347	24.204	24.0072	23.5144	23.5929	G1T1X2;A0A5F9CAK1;A0A5F9DA34	tr|G1T1X2|G1T1X2_RABIT LIM domain containing preferred translocation partner in lipoma OS=Oryctolagus cuniculus OX=9986 GN=LPP PE=4 SV=3;tr|A0A5F9CAK1|A0A5F9CAK1_RABIT LIM domain containing preferred translocation partner in lipoma OS=Oryctolagus cuniculus
	0.353127	0.446061	0.914376	29.4359	29.2884	29.5737	29.4625	A0A5F9CI00	tr|A0A5F9CI00|A0A5F9CI00_RABIT Phosphoglucomutase-1 OS=Oryctolagus cuniculus OX=9986 GN=PGM1 PE=3 SV=1
	0.353451	0.760864	0.246886	29.5917	29.443	29.2141	29.4663	A0A5F9DNC0;A0A5F9CRD1	tr|A0A5F9DNC0|A0A5F9DNC0_RABIT NDRG family member 2 OS=Oryctolagus cuniculus OX=9986 GN=NDRG2 PE=4 SV=1;tr|A0A5F9CRD1|A0A5F9CRD1_RABIT NDRG family member 2 OS=Oryctolagus cuniculus OX=9986 GN=NDRG2 PE=4 SV=1
SEPTIN11	0.353884	0.207969	0.489943	25.5649	25.2525	25.5926	25.4992	A0A5F9CB66;G1SF47;A0A5F9CUY1;A0A5F9DBQ9;A0A5F9CDW3;A0A5F9DLN6;A0A5F9CQ37;A0A5F9CT31	tr|A0A5F9CB66|A0A5F9CB66_RABIT Septin 11 OS=Oryctolagus cuniculus OX=9986 GN=SEPTIN11 PE=3 SV=1;tr|G1SF47|G1SF47_RABIT Septin 11 OS=Oryctolagus cuniculus OX=9986 GN=SEPTIN11 PE=3 SV=3;tr|A0A5F9CUY1|A0A5F9CUY1_RABIT Septin 11 OS=Oryctolagus cuniculus OX=998
KTN1	0.353945	0.161697	0.85687	24.992	24.4596	25.2345	24.8207	A0A5F9D6M0;A0A5F9CB43;G1SZR7;A0A5F9C177;A0A5F9D931;A0A5F9CII6	tr|A0A5F9D6M0|A0A5F9D6M0_RABIT Kinectin 1 OS=Oryctolagus cuniculus OX=9986 GN=KTN1 PE=4 SV=1;tr|A0A5F9CB43|A0A5F9CB43_RABIT Kinectin 1 OS=Oryctolagus cuniculus OX=9986 GN=KTN1 PE=4 SV=1;tr|G1SZR7|G1SZR7_RABIT Kinectin 1 OS=Oryctolagus cuniculus OX=9986 GN=
PDXDC1	0.354709	0.0450913	0.912735	23.8188	22.1432	24.6944	22.8365	G1SRI2;A0A5F9CGY7;U3KNF3;A0A5F9DKU8;A0A5F9DP30	tr|G1SRI2|G1SRI2_RABIT Pyridoxal dependent decarboxylase domain containing 1 OS=Oryctolagus cuniculus OX=9986 GN=PDXDC1 PE=4 SV=2;tr|A0A5F9CGY7|A0A5F9CGY7_RABIT Pyridoxal dependent decarboxylase domain containing 1 OS=Oryctolagus cuniculus OX=9986 GN=PDXDC
LOC100341783;RPL23	0.354806	0.078867	0.48204	26.9477	25.1998	27.0578	26.2823	G1T6D1;G1TPF6;Q95L77	tr|G1T6D1|G1T6D1_RABIT Uncharacterized protein OS=Oryctolagus cuniculus OX=9986 GN=RPL23 PE=1 SV=1;tr|G1TPF6|G1TPF6_RABIT Uncharacterized protein OS=Oryctolagus cuniculus OX=9986 GN=LOC100341783 PE=3 SV=1
PITPNA	0.354944	0.452132	0.265092	24.3312	24.6426	24.6884	24.6264	G1TJ38	tr|G1TJ38|G1TJ38_RABIT Phosphatidylinositol transfer protein alpha isoform OS=Oryctolagus cuniculus OX=9986 GN=PITPNA PE=4 SV=1
AHSA1	0.355208	0.548378	0.510856	25.1966	24.6543	25.2868	25.3118	G1SFE9	tr|G1SFE9|G1SFE9_RABIT Activator of HSP90 ATPase activity 1 OS=Oryctolagus cuniculus OX=9986 GN=AHSA1 PE=4 SV=2
AZGP1	0.357352	0.0204446	0.0249127	26.9014	27.5175	27.3472	27.359	G1TN25;A0A5F9CGS8	tr|G1TN25|G1TN25_RABIT Alpha-2-glycoprotein 1, zinc-binding OS=Oryctolagus cuniculus OX=9986 GN=AZGP1 PE=3 SV=3;tr|A0A5F9CGS8|A0A5F9CGS8_RABIT Alpha-2-glycoprotein 1, zinc-binding OS=Oryctolagus cuniculus OX=9986 GN=AZGP1 PE=3 SV=1
STAT5A;STAT5B	0.357517	0.2562	0.491269	24.1631	23.9813	24.8229	24.0979	G1SN60;A0A5F9DI33;A0A5F9DFF0;G1U4K1;A0A5F9DHY0	tr|G1SN60|G1SN60_RABIT Signal transducer and activator of transcription OS=Oryctolagus cuniculus OX=9986 GN=STAT5B PE=3 SV=3;tr|A0A5F9DI33|A0A5F9DI33_RABIT Signal transducer and activator of transcription OS=Oryctolagus cuniculus OX=9986 GN=STAT5B PE=3 SV=
NAA15	0.357765	0.0165308	0.340964	22.9019	22.4178	22.9389	21.8859	A0A5F9DN04;A0A5F9C965;G1TTL1;A0A5F9CKJ4	tr|A0A5F9DN04|A0A5F9DN04_RABIT N(alpha)-acetyltransferase 15, NatA auxiliary subunit OS=Oryctolagus cuniculus OX=9986 GN=NAA15 PE=4 SV=1;tr|A0A5F9C965|A0A5F9C965_RABIT N(alpha)-acetyltransferase 15, NatA auxiliary subunit OS=Oryctolagus cuniculus OX=9986 G
	0.357957	0.745612	0.434359	22.7967	23.6726	24.2023	23.8376	A0A5F9CKC8;Q9XSG0	tr|A0A5F9CKC8|A0A5F9CKC8_RABIT Fibronectin OS=Oryctolagus cuniculus OX=9986 GN=FN1 PE=4 SV=1
	0.358007	0.584459	0.567162	33.1941	33.1965	33.1657	33.0594	A0A5F9CW98	tr|A0A5F9CW98|A0A5F9CW98_RABIT ADP/ATP translocase 1 OS=Oryctolagus cuniculus OX=9986 GN=SLC25A4 PE=3 SV=1
PPIE;PPIF	0.358291	0.663296	0.778694	26.1738	25.8718	26.4342	26.3689	G1T338;A0A5F9CYE4;G1STJ3	tr|G1T338|G1T338_RABIT Peptidyl-prolyl cis-trans isomerase OS=Oryctolagus cuniculus OX=9986 GN=PPIF PE=3 SV=3
ANXA7	0.35926	0.489639	0.374788	26.3866	26.1902	26.152	26.1769	G1T3I9;A0A5F9DJR7	tr|G1T3I9|G1T3I9_RABIT Annexin OS=Oryctolagus cuniculus OX=9986 GN=ANXA7 PE=3 SV=2;tr|A0A5F9DJR7|A0A5F9DJR7_RABIT Annexin OS=Oryctolagus cuniculus OX=9986 GN=ANXA7 PE=3 SV=1
ADPRHL1	0.359483	0.793244	0.260507	24.4824	25.1781	25.5563	25.1198	G1TTI0	tr|G1TTI0|G1TTI0_RABIT ADP-ribosylhydrolase like 1 OS=Oryctolagus cuniculus OX=9986 GN=ADPRHL1 PE=4 SV=3
TRNT1	0.359496	0.661204	0.60026	22.678	22.6391	22.8348	23.2677	G1SVF9;A0A5F9DVU9	tr|G1SVF9|G1SVF9_RABIT tRNA nucleotidyl transferase 1 OS=Oryctolagus cuniculus OX=9986 GN=TRNT1 PE=3 SV=3;tr|A0A5F9DVU9|A0A5F9DVU9_RABIT tRNA nucleotidyl transferase 1 OS=Oryctolagus cuniculus OX=9986 GN=TRNT1 PE=3 SV=1
ATOX1;SPARC	0.359845	0.567162	0.999763	24.2459	23.989	24.6579	24.4013	G1T2M9;A0A5F9DB99;G1T2N1	tr|G1T2M9|G1T2M9_RABIT SPARC OS=Oryctolagus cuniculus OX=9986 GN=SPARC PE=4 SV=1;tr|A0A5F9DB99|A0A5F9DB99_RABIT SPARC OS=Oryctolagus cuniculus OX=9986 GN=SPARC PE=4 SV=1;tr|G1T2N1|G1T2N1_RABIT SPARC OS=Oryctolagus cuniculus OX=9986 GN=SPARC PE=4 SV=2
LOC100348662;LOC100355732	0.359943	0.0038523	0.741391	26.4422	26.8879	26.6011	26.965	G1TNY1;G1T0U0	tr|G1TNY1|G1TNY1_RABIT zf-Tim10_DDP domain-containing protein OS=Oryctolagus cuniculus OX=9986 GN=TIMM8A PE=3 SV=1;tr|G1T0U0|G1T0U0_RABIT zf-Tim10_DDP domain-containing protein OS=Oryctolagus cuniculus OX=9986 PE=3 SV=1
CLPP	0.360815	0.694669	0.748583	22.9457	23.2978	23.5722	23.6079	G1U8K3	tr|G1U8K3|G1U8K3_RABIT ATP-dependent Clp protease proteolytic subunit OS=Oryctolagus cuniculus OX=9986 GN=CLPP PE=3 SV=2
DCTN4	0.360844	0.723724	0.360197	23.5382	23.7473	24.2443	23.7762	A0A5F9DRG0;G1T5J8;A0A5F9DUE3	tr|A0A5F9DRG0|A0A5F9DRG0_RABIT Dynactin subunit 4 OS=Oryctolagus cuniculus OX=9986 GN=DCTN4 PE=4 SV=1;tr|G1T5J8|G1T5J8_RABIT Dynactin subunit 4 OS=Oryctolagus cuniculus OX=9986 GN=DCTN4 PE=4 SV=2;tr|A0A5F9DUE3|A0A5F9DUE3_RABIT Dynactin subunit 4 OS=Oryctol
MTCH1	0.361449	0.616667	0.803052	24.3766	23.9839	24.7146	24.5826	A0A5F9CUC9;A0A5F9DUA8;G1TTA5	tr|A0A5F9CUC9|A0A5F9CUC9_RABIT Mitochondrial carrier 1 OS=Oryctolagus cuniculus OX=9986 GN=MTCH1 PE=3 SV=1;tr|A0A5F9DUA8|A0A5F9DUA8_RABIT Mitochondrial carrier 1 OS=Oryctolagus cuniculus OX=9986 GN=MTCH1 PE=3 SV=1;tr|G1TTA5|G1TTA5_RABIT Mitochondrial carri
COPB1	0.361877	0.280638	0.325733	24.905	24.1748	24.8463	24.8113	G1SDA4;A0A5F9C6C7;A0A5F9DSP2;A0A5F9C3M1;A0A5F9D4B1	tr|G1SDA4|G1SDA4_RABIT Coatomer subunit beta OS=Oryctolagus cuniculus OX=9986 GN=COPB1 PE=4 SV=1;tr|A0A5F9C6C7|A0A5F9C6C7_RABIT Coatomer subunit beta OS=Oryctolagus cuniculus OX=9986 GN=COPB1 PE=4 SV=1;tr|A0A5F9DSP2|A0A5F9DSP2_RABIT Coatomer subunit beta O
	0.36224	0.388308	0.854913	27.5511	27.1208	27.1023	26.4434	A0A5F9DB66	tr|A0A5F9DB66|A0A5F9DB66_RABIT H15 domain-containing protein OS=Oryctolagus cuniculus OX=9986 PE=3 SV=1
RAB1A	0.36233	0.195072	0.709319	27.3271	27.1531	27.3793	27.2817	G1TCS8;A0A5F9D5A4;A0A5F9DIJ0;A0A5F9CL06	tr|G1TCS8|G1TCS8_RABIT RAB1A, member RAS oncogene family OS=Oryctolagus cuniculus OX=9986 GN=RAB1A PE=4 SV=1;tr|A0A5F9D5A4|A0A5F9D5A4_RABIT RAB1A, member RAS oncogene family OS=Oryctolagus cuniculus OX=9986 GN=RAB1A PE=4 SV=1;tr|A0A5F9DIJ0|A0A5F9DIJ0_RABIT
	0.36245	0.440957	0.348783	27.5045	26.56	27.4403	27.5343	A0A5F9DGD0	tr|A0A5F9DGD0|A0A5F9DGD0_RABIT Uncharacterized protein OS=Oryctolagus cuniculus OX=9986 PE=4 SV=1
	0.36247	0.112577	0.735245	30.6068	30.8349	30.7548	30.905	A0A5F9CMN1	tr|A0A5F9CMN1|A0A5F9CMN1_RABIT Myosin binding protein C, slow type OS=Oryctolagus cuniculus OX=9986 GN=MYBPC1 PE=4 SV=1
LOC100338405;LOC100345060;RPS24	0.362852	0.207012	0.274384	26.5063	25.4474	26.3758	26.2969	A0A5F9CBF4;G1T3D8;A0A5F9CNN4;G1TS40;A0A5F9D2E6;A0A5F9D3N5;A0A5F9DQV6;A0A5F9DGM2;G1TPS1	tr|A0A5F9CBF4|A0A5F9CBF4_RABIT 40S ribosomal protein S24 OS=Oryctolagus cuniculus OX=9986 GN=RPS24 PE=3 SV=1;tr|G1T3D8|G1T3D8_RABIT 40S ribosomal protein S24 OS=Oryctolagus cuniculus OX=9986 GN=RPS24 PE=1 SV=2;tr|A0A5F9CNN4|A0A5F9CNN4_RABIT 40S ribosomal p
BLMH	0.363163	0.983267	0.847328	27.1953	27.1745	27.2808	27.3066	G1SK48;A0A5F9C901;A0A5F9CNZ2	tr|G1SK48|G1SK48_RABIT Bleomycin hydrolase OS=Oryctolagus cuniculus OX=9986 GN=BLMH PE=3 SV=2;tr|A0A5F9C901|A0A5F9C901_RABIT Bleomycin hydrolase OS=Oryctolagus cuniculus OX=9986 GN=BLMH PE=3 SV=1;tr|A0A5F9CNZ2|A0A5F9CNZ2_RABIT Bleomycin hydrolase OS=Orycto
DLAT	0.363321	0.838284	0.76774	29.2826	29.3301	29.2264	29.2177	G1T9S4;A0A5F9C6Y0	tr|G1T9S4|G1T9S4_RABIT Acetyltransferase component of pyruvate dehydrogenase complex OS=Oryctolagus cuniculus OX=9986 GN=DLAT PE=3 SV=1;tr|A0A5F9C6Y0|A0A5F9C6Y0_RABIT Acetyltransferase component of pyruvate dehydrogenase complex OS=Oryctolagus cuniculus OX
LOC100348100	0.363615	0.554967	0.684903	25.7553	25.6111	25.8233	25.7964	G1SXA5	tr|G1SXA5|G1SXA5_RABIT Uncharacterized protein OS=Oryctolagus cuniculus OX=9986 PE=4 SV=2
COX5B	0.363659	0.971477	0.835133	29.8649	29.835	29.7248	29.746	G1TCZ0	tr|G1TCZ0|G1TCZ0_RABIT Cytochrome c oxidase subunit 5B OS=Oryctolagus cuniculus OX=9986 GN=COX5B PE=4 SV=1
MPDU1	0.364186	0.10579	0.544668	23.9249	23.1728	23.4061	23.0542	A0A5F9D6I7;G1SZ66	tr|A0A5F9D6I7|A0A5F9D6I7_RABIT Mannose-P-dolichol utilization defect 1 OS=Oryctolagus cuniculus OX=9986 GN=MPDU1 PE=4 SV=1;tr|G1SZ66|G1SZ66_RABIT Mannose-P-dolichol utilization defect 1 OS=Oryctolagus cuniculus OX=9986 GN=MPDU1 PE=4 SV=1
	0.36455	0.710693	0.254973	23.2498	23.4868	23.905	23.4445	G1TMD8	tr|G1TMD8|G1TMD8_RABIT Serine/threonine-protein phosphatase OS=Oryctolagus cuniculus OX=9986 GN=PPP5C PE=3 SV=2
C8B	0.364971	0.687457	0.0471409	23.29	24.353	23.8756	23.1549	G1U8Y5;A0A5F9DDQ1;A0A5F9D9G2	tr|G1U8Y5|G1U8Y5_RABIT Complement component C8 beta chain OS=Oryctolagus cuniculus OX=9986 GN=C8B PE=4 SV=2;tr|A0A5F9DDQ1|A0A5F9DDQ1_RABIT Complement component C8 beta chain OS=Oryctolagus cuniculus OX=9986 GN=C8B PE=4 SV=1;tr|A0A5F9D9G2|A0A5F9D9G2_RABIT C
CLPB	0.36546	0.0203717	0.00647545	22.235	25.1029	24.4198	24.1469	G1U8Z2;A0A5F9CEV6;A0A5F9DAJ7;A0A5F9CXC5	tr|G1U8Z2|G1U8Z2_RABIT ClpB homolog, mitochondrial AAA ATPase chaperonin OS=Oryctolagus cuniculus OX=9986 GN=CLPB PE=4 SV=2;tr|A0A5F9CEV6|A0A5F9CEV6_RABIT ClpB homolog, mitochondrial AAA ATPase chaperonin OS=Oryctolagus cuniculus OX=9986 GN=CLPB PE=4 SV=1;
CLTA	0.366055	0.0360674	0.107831	23.2177	23.6095	22.5868	25.2929	U3KM64;G1SCE4;A0A5F9CHP8	tr|U3KM64|U3KM64_RABIT Clathrin light chain OS=Oryctolagus cuniculus OX=9986 GN=CLTA PE=3 SV=1;tr|G1SCE4|G1SCE4_RABIT Clathrin light chain OS=Oryctolagus cuniculus OX=9986 GN=CLTA PE=3 SV=2
NCKAP1	0.366568	0.814218	0.216779	22.8629	22.3163	22.6923	23.0673	A0A5F9CEL4;A0A5F9C5Q6;A0A5F9DMB6;G1T4T7;A0A5F9CF72;A0A5F9D5F6;A0A5F9C1I2;A0A5F9DIP6;A0A5F9CYL1;A0A5F9CG85	tr|A0A5F9CEL4|A0A5F9CEL4_RABIT NCK associated protein 1 OS=Oryctolagus cuniculus OX=9986 GN=NCKAP1 PE=4 SV=1;tr|A0A5F9C5Q6|A0A5F9C5Q6_RABIT NCK associated protein 1 OS=Oryctolagus cuniculus OX=9986 GN=NCKAP1 PE=4 SV=1;tr|A0A5F9DMB6|A0A5F9DMB6_RABIT NCK ass
C5	0.366674	0.131066	0.275307	25.4258	25.845	25.7587	25.8294	G1SPF9;A0A5F9CD07;CON__Q1A7A4	tr|G1SPF9|G1SPF9_RABIT Complement C5 OS=Oryctolagus cuniculus OX=9986 GN=C5 PE=4 SV=2;tr|A0A5F9CD07|A0A5F9CD07_RABIT Complement C5 OS=Oryctolagus cuniculus OX=9986 GN=C5 PE=4 SV=1
STAT3	0.367046	0.227643	0.435527	24.9401	24.5705	24.9494	24.8679	G1T0H3;A0A5F9D311	tr|G1T0H3|G1T0H3_RABIT Signal transducer and activator of transcription OS=Oryctolagus cuniculus OX=9986 GN=STAT3 PE=3 SV=2;tr|A0A5F9D311|A0A5F9D311_RABIT Signal transducer and activator of transcription OS=Oryctolagus cuniculus OX=9986 GN=STAT3 PE=3 SV=1
LOC100356809	0.367332	0.468826	0.531895	29.1669	29.2911	29.1465	29.1558	G1T9V1	tr|G1T9V1|G1T9V1_RABIT Pyruvate dehydrogenase E1 component subunit beta OS=Oryctolagus cuniculus OX=9986 GN=PDHB PE=4 SV=2
LOC100344913	0.367919	0.564634	0.464135	28.6282	28.1901	28.6622	28.7151	G1TAC4	tr|G1TAC4|G1TAC4_RABIT Glutaredoxin-1 OS=Oryctolagus cuniculus OX=9986 GN=GLRX PE=4 SV=1
ERP29	0.368317	0.596564	0.478647	26.1293	25.9018	26.1527	26.186	G1SSL0	tr|G1SSL0|G1SSL0_RABIT Endoplasmic reticulum resident protein 29 OS=Oryctolagus cuniculus OX=9986 GN=ERP29 PE=4 SV=2
C4A	0.368442	0.625381	0.347063	27.6253	27.8898	27.6497	27.5649	G1SS91;A0A5F9DNV0;CON__ENSEMBL:ENSBTAP00000007350	tr|G1SS91|G1SS91_RABIT Uncharacterized protein OS=Oryctolagus cuniculus OX=9986 GN=C4A PE=4 SV=2;tr|A0A5F9DNV0|A0A5F9DNV0_RABIT Uncharacterized protein OS=Oryctolagus cuniculus OX=9986 GN=C4A PE=4 SV=1
ADPRHL2	0.368483	0.446576	0.320511	25.3039	25.508	25.5344	25.5068	G1T0H0;A0A5F9C6J8	tr|G1T0H0|G1T0H0_RABIT ADP-ribosylhydrolase like 2 OS=Oryctolagus cuniculus OX=9986 GN=ADPRHL2 PE=4 SV=2;tr|A0A5F9C6J8|A0A5F9C6J8_RABIT ADP-ribosylhydrolase like 2 OS=Oryctolagus cuniculus OX=9986 GN=ADPRHL2 PE=4 SV=1
TIAL1	0.36849	0.499284	0.0968942	22.8075	22.0864	22.5145	22.8281	A0A5F9CFU0;A0A5F9D2A5;A0A5F9DD71;A0A5F9DS00;A0A5F9CI51;G1SKE2;A0A5F9D273;A0A5F9DGZ9	tr|A0A5F9CFU0|A0A5F9CFU0_RABIT TIA1 cytotoxic granule associated RNA binding protein like 1 OS=Oryctolagus cuniculus OX=9986 GN=TIAL1 PE=4 SV=1;tr|A0A5F9D2A5|A0A5F9D2A5_RABIT TIA1 cytotoxic granule associated RNA binding protein like 1 OS=Oryctolagus cunic
NDRG1	0.368823	0.520512	0.533789	24.268	25.0144	25.1998	25.2119	G1TBJ4;A0A5F9DIZ7;A0A5F9C814;A0A5F9DPK1;A0A5F9D8K5	tr|G1TBJ4|G1TBJ4_RABIT N-myc downstream regulated 1 OS=Oryctolagus cuniculus OX=9986 GN=NDRG1 PE=4 SV=1;tr|A0A5F9DIZ7|A0A5F9DIZ7_RABIT N-myc downstream regulated 1 OS=Oryctolagus cuniculus OX=9986 GN=NDRG1 PE=4 SV=1;tr|A0A5F9C814|A0A5F9C814_RABIT N-myc dow
PTPN11	0.36978	0.414212	0.350236	22.7043	22.7504	23.439	22.767	G1SLZ8	tr|G1SLZ8|G1SLZ8_RABIT Tyrosine-protein phosphatase non-receptor type OS=Oryctolagus cuniculus OX=9986 GN=PTPN11 PE=3 SV=3
LMAN1	0.370026	0.611879	0.849676	25.9342	25.8153	26.0526	25.9982	G1U5L3	tr|G1U5L3|G1U5L3_RABIT Lectin, mannose binding 1 OS=Oryctolagus cuniculus OX=9986 GN=LMAN1 PE=4 SV=1
LOC100339686;LOC100345155	0.371501	0.265294	0.149739	25.5569	25.509	25.4586	25.8166	G1TMU2;A0A5F9C1B6;G1U3W7;A0A5F9CTS0	tr|G1TMU2|G1TMU2_RABIT Uncharacterized protein OS=Oryctolagus cuniculus OX=9986 PE=4 SV=2;tr|A0A5F9C1B6|A0A5F9C1B6_RABIT Uncharacterized protein OS=Oryctolagus cuniculus OX=9986 PE=4 SV=1
ATAD1	0.372472	0.443012	0.571487	25.897	25.4393	25.9919	25.9219	G1T2K6;A0A5F9CH68	tr|G1T2K6|G1T2K6_RABIT ATPase family AAA domain containing 1 OS=Oryctolagus cuniculus OX=9986 GN=ATAD1 PE=3 SV=2;tr|A0A5F9CH68|A0A5F9CH68_RABIT Uncharacterized protein OS=Oryctolagus cuniculus OX=9986 PE=3 SV=1
SAR1B	0.373587	0.297935	0.283117	27.7451	27.7501	27.7885	27.4714	G1SUS6;A0A5F9CQA4;A0A5F9DAK5;A0A5F9C383	tr|G1SUS6|G1SUS6_RABIT Secretion associated Ras related GTPase 1B OS=Oryctolagus cuniculus OX=9986 GN=SAR1B PE=3 SV=1;tr|A0A5F9CQA4|A0A5F9CQA4_RABIT Secretion associated Ras related GTPase 1B OS=Oryctolagus cuniculus OX=9986 GN=SAR1B PE=3 SV=1;tr|A0A5F9DAK
TMEM43	0.373999	0.233867	0.687041	25.9323	26.039	25.7567	25.9695	G1T0K1	tr|G1T0K1|G1T0K1_RABIT Transmembrane protein 43 OS=Oryctolagus cuniculus OX=9986 GN=TMEM43 PE=4 SV=2
SNTB1	0.374415	0.499022	0.306075	27.1673	27.568	27.6399	27.5564	G1TB55;A0A5F9C4P2;A0A5F9D6W4	tr|G1TB55|G1TB55_RABIT Syntrophin beta 1 OS=Oryctolagus cuniculus OX=9986 GN=SNTB1 PE=4 SV=2;tr|A0A5F9C4P2|A0A5F9C4P2_RABIT Syntrophin beta 1 OS=Oryctolagus cuniculus OX=9986 GN=SNTB1 PE=4 SV=1;tr|A0A5F9D6W4|A0A5F9D6W4_RABIT Syntrophin beta 1 OS=Oryctolagu
LOC100339082	0.374787	0.379554	0.852781	27.3663	27.1599	27.4991	27.364	G1TEN5;A0A5F9DKT9	tr|G1TEN5|G1TEN5_RABIT NADH:ubiquinone oxidoreductase subunit B5 OS=Oryctolagus cuniculus OX=9986 GN=NDUFB5 PE=4 SV=2;tr|A0A5F9DKT9|A0A5F9DKT9_RABIT NADH:ubiquinone oxidoreductase subunit B5 OS=Oryctolagus cuniculus OX=9986 GN=NDUFB5 PE=4 SV=1
ATP5S	0.374974	0.503435	0.194602	22.9966	23.9549	24.1181	23.8044	G1SJI7;A0A5F9CN50	tr|G1SJI7|G1SJI7_RABIT Distal membrane arm assembly complex 2 like OS=Oryctolagus cuniculus OX=9986 GN=DMAC2L PE=4 SV=2
LUC7L3	0.376561	0.358684	0.759336	23.5014	23.1292	23.6687	23.4814	A0A5F9D7L9;A0A5F9DP32;G1U194;A0A5F9CHH4	tr|A0A5F9D7L9|A0A5F9D7L9_RABIT LUC7 like 3 pre-mRNA splicing factor OS=Oryctolagus cuniculus OX=9986 GN=LUC7L3 PE=4 SV=1;tr|A0A5F9DP32|A0A5F9DP32_RABIT LUC7 like 3 pre-mRNA splicing factor OS=Oryctolagus cuniculus OX=9986 GN=LUC7L3 PE=4 SV=1;tr|G1U194|G1U1
DRG1	0.377406	0.915399	0.6082	23.4253	23.4975	23.594	23.5465	G1TGQ1;B7NZM4;A0A5F9DN37;A0A5F9CTR3	tr|G1TGQ1|G1TGQ1_RABIT OBG-type G domain-containing protein OS=Oryctolagus cuniculus OX=9986 GN=DRG1 PE=4 SV=1;tr|B7NZM4|B7NZM4_RABIT Developmentally regulated GTP binding protein 1 (Predicted) OS=Oryctolagus cuniculus OX=9986 GN=DRG1 PE=4 SV=1;tr|A0A5F9DN
COX7A1	0.377712	0.620443	0.952215	30.9507	31.0343	31.1081	31.2146	G1T4Q4	tr|G1T4Q4|G1T4Q4_RABIT Cytochrome c oxidase subunit 7A1 OS=Oryctolagus cuniculus OX=9986 GN=COX7A1 PE=4 SV=2
PHB	0.378051	0.942806	0.987371	28.4699	28.4621	28.3896	28.3846	G1SSJ7;A0A5F9DRF0;A0A5F9CIB1	tr|G1SSJ7|G1SSJ7_RABIT Prohibitin OS=Oryctolagus cuniculus OX=9986 GN=PHB PE=3 SV=1;tr|A0A5F9DRF0|A0A5F9DRF0_RABIT Prohibitin OS=Oryctolagus cuniculus OX=9986 GN=PHB PE=3 SV=1
KPNB1	0.378241	0.10106	0.514677	26.029	25.9321	26.1771	25.959	G1T9F3;A0A5F9DG24	tr|G1T9F3|G1T9F3_RABIT Karyopherin subunit beta 1 OS=Oryctolagus cuniculus OX=9986 GN=KPNB1 PE=4 SV=2;tr|A0A5F9DG24|A0A5F9DG24_RABIT Karyopherin subunit beta 1 OS=Oryctolagus cuniculus OX=9986 GN=KPNB1 PE=4 SV=1
ACTR1B	0.378428	0.347817	0.701249	25.359	25.1834	25.4206	25.346	G1SQ23	tr|G1SQ23|G1SQ23_RABIT Actin related protein 1B OS=Oryctolagus cuniculus OX=9986 GN=ACTR1B PE=3 SV=2
CNTN1	0.378664	0.764705	0.738428	22.522	22.6942	22.8618	22.8524	A0A5F9DFW1;A0A5F9D0M6;G1SX46;A0A5F9CXT1;A0A5F9DIJ8	tr|A0A5F9DFW1|A0A5F9DFW1_RABIT Contactin 1 OS=Oryctolagus cuniculus OX=9986 GN=CNTN1 PE=4 SV=1;tr|A0A5F9D0M6|A0A5F9D0M6_RABIT Contactin 1 OS=Oryctolagus cuniculus OX=9986 GN=CNTN1 PE=4 SV=1;tr|G1SX46|G1SX46_RABIT Contactin 1 OS=Oryctolagus cuniculus OX=998
ALDH4A1	0.378874	0.587779	0.985124	27.0672	27.1732	27.2417	27.3552	G1T970	tr|G1T970|G1T970_RABIT Multifunctional fusion protein OS=Oryctolagus cuniculus OX=9986 GN=ALDH4A1 PE=3 SV=2
ACAT1	0.379688	0.171563	0.0584	30.2445	30.6626	30.621	30.5485	G1SIJ2;A0A5F9C138	tr|G1SIJ2|G1SIJ2_RABIT Acetyl-CoA acetyltransferase 1 OS=Oryctolagus cuniculus OX=9986 GN=ACAT1 PE=3 SV=2
RANBP1	0.379886	0.736398	0.681778	25.3307	25.322	25.3818	25.4697	G1TH06;A0A5F9D622	tr|G1TH06|G1TH06_RABIT RAN binding protein 1 OS=Oryctolagus cuniculus OX=9986 GN=RANBP1 PE=4 SV=2;tr|A0A5F9D622|A0A5F9D622_RABIT RAN binding protein 1 OS=Oryctolagus cuniculus OX=9986 GN=RANBP1 PE=4 SV=1
	0.38023	0.2689	0.365714	28.26	26.7919	28.1774	28.0263	A0A5F9CY21	tr|A0A5F9CY21|A0A5F9CY21_RABIT Uncharacterized protein OS=Oryctolagus cuniculus OX=9986 GN=LOC100328910 PE=3 SV=1
	0.380578	0.85199	0.347444	22.9967	22.4912	22.8942	23.6465	A0A5F9DTH8	tr|A0A5F9DTH8|A0A5F9DTH8_RABIT Uncharacterized protein OS=Oryctolagus cuniculus OX=9986 PE=4 SV=1
SDHD	0.380715	0.10329	0.785684	26.1164	24.2606	26.6695	25.328	G1TUC5;A0A5F9C627;A0A5F9D8P6;A0A5F9DL01;A0A5F9D793;A0A5F9DN36	tr|G1TUC5|G1TUC5_RABIT Succinate dehydrogenase [ubiquinone] cytochrome b small subunit OS=Oryctolagus cuniculus OX=9986 GN=LOC100346169 PE=3 SV=1;tr|A0A5F9C627|A0A5F9C627_RABIT Succinate dehydrogenase [ubiquinone] cytochrome b small subunit OS=Oryctolagus
NUDT2	0.381026	0.666658	0.877045	23.8964	24.006	24.1785	24.4107	G1SQK3	tr|G1SQK3|G1SQK3_RABIT Nudix hydrolase 2 OS=Oryctolagus cuniculus OX=9986 GN=NUDT2 PE=4 SV=1
PRKAR2A	0.381267	0.833299	0.214145	26.8343	26.7066	26.6388	26.7301	G1U522;A0A5F9CUA4;Q9TUC0	tr|G1U522|G1U522_RABIT Protein kinase cAMP-dependent type II regulatory subunit alpha OS=Oryctolagus cuniculus OX=9986 GN=PRKAR2A PE=4 SV=2;tr|A0A5F9CUA4|A0A5F9CUA4_RABIT Protein kinase cAMP-dependent type II regulatory subunit alpha OS=Oryctolagus cunicul
LOC100357892	0.381331	0.384336	0.70568	27.1068	27.0392	27.2814	27.1117	A0A5F9DTM0;G1TM81;A0A5F9D0P4;A0A5F9DUA0;A0A5F9DC11;A0A5F9D1U9;A0A5F9CB49;A0A5F9CGA7;A0A5F9DM88	tr|A0A5F9DTM0|A0A5F9DTM0_RABIT TCTP domain-containing protein OS=Oryctolagus cuniculus OX=9986 GN=LOC100353956 PE=3 SV=1;tr|G1TM81|G1TM81_RABIT Translationally-controlled tumor protein OS=Oryctolagus cuniculus OX=9986 GN=TPT1 PE=3 SV=2;tr|A0A5F9D0P4|A0A5F9
OCIAD1	0.38152	0.811629	0.991054	25.804	25.7752	25.9174	25.8857	A0A5F9C9K7;G1TUY5;A0A5F9D1A8;A0A5F9DGM0	tr|A0A5F9C9K7|A0A5F9C9K7_RABIT OCIA domain containing 1 OS=Oryctolagus cuniculus OX=9986 GN=OCIAD1 PE=4 SV=1;tr|G1TUY5|G1TUY5_RABIT OCIA domain containing 1 OS=Oryctolagus cuniculus OX=9986 GN=OCIAD1 PE=4 SV=1;tr|A0A5F9D1A8|A0A5F9D1A8_RABIT OCIA domain con
ANXA5	0.381664	0.977443	0.80283	29.3686	29.3943	29.5026	29.4703	G1TED6;Q9TS91	tr|G1TED6|G1TED6_RABIT Annexin OS=Oryctolagus cuniculus OX=9986 GN=ANXA5 PE=3 SV=2
VPS13C	0.38347	0.160697	0.912991	24.3436	23.8457	24.7157	24.1362	G1SID3;A0A5F9DTP7;A0A5F9DB91	tr|G1SID3|G1SID3_RABIT Vacuolar protein sorting 13 homolog C OS=Oryctolagus cuniculus OX=9986 GN=VPS13C PE=4 SV=3;tr|A0A5F9DTP7|A0A5F9DTP7_RABIT Vacuolar protein sorting 13 homolog C OS=Oryctolagus cuniculus OX=9986 GN=VPS13C PE=4 SV=1;tr|A0A5F9DB91|A0A5F9
SYNPO	0.383503	0.331246	0.593199	26.0263	25.9859	26	25.8626	G1SWW4;A0A5F9CJH1	tr|G1SWW4|G1SWW4_RABIT Synaptopodin OS=Oryctolagus cuniculus OX=9986 GN=SYNPO PE=4 SV=3;tr|A0A5F9CJH1|A0A5F9CJH1_RABIT Synaptopodin OS=Oryctolagus cuniculus OX=9986 GN=SYNPO PE=4 SV=1
ELF1	0.38372	0.188677	0.292243	25.0447	24.3318	24.9591	24.8773	G1SPS8;A0A5F9CKU2	tr|G1SPS8|G1SPS8_RABIT E74 like ETS transcription factor 1 OS=Oryctolagus cuniculus OX=9986 GN=ELF1 PE=4 SV=2;tr|A0A5F9CKU2|A0A5F9CKU2_RABIT E74 like ETS transcription factor 1 OS=Oryctolagus cuniculus OX=9986 GN=ELF1 PE=4 SV=1
CTSA	0.384318	0.716756	0.135763	23.0365	23.5636	24.1815	23.3287	A0A5F9CVW0;A0A5F9DEI0;A0A5F9C3V2;G1SDZ0;A0A5F9CB14;A0A5F9DMP1	tr|A0A5F9CVW0|A0A5F9CVW0_RABIT Carboxypeptidase OS=Oryctolagus cuniculus OX=9986 GN=CTSA PE=3 SV=1;tr|A0A5F9DEI0|A0A5F9DEI0_RABIT Carboxypeptidase OS=Oryctolagus cuniculus OX=9986 GN=CTSA PE=3 SV=1;tr|A0A5F9C3V2|A0A5F9C3V2_RABIT Carboxypeptidase OS=Oryctol
LOC100339349;LOC100341684	0.385741	0.587234	0.285292	27.4995	27.2801	27.4576	27.5303	G1T107;G1U317;A0A5F9CB11;G1TZG8	tr|G1T107|G1T107_RABIT UBIQUITIN_CONJUGAT_2 domain-containing protein OS=Oryctolagus cuniculus OX=9986 GN=LOC100343655 PE=3 SV=2;tr|G1U317|G1U317_RABIT UBIQUITIN_CONJUGAT_2 domain-containing protein OS=Oryctolagus cuniculus OX=9986 PE=3 SV=2;tr|A0A5F9CB11|
AP1G1	0.38664	0.405972	0.732812	22.4795	22.6497	22.6501	23.0546	A0A5F9D954;G1SLS3;A0A5F9CCL7	tr|A0A5F9D954|A0A5F9D954_RABIT AP-1 complex subunit gamma OS=Oryctolagus cuniculus OX=9986 GN=AP1G1 PE=3 SV=1;tr|G1SLS3|G1SLS3_RABIT AP-1 complex subunit gamma OS=Oryctolagus cuniculus OX=9986 GN=AP1G1 PE=3 SV=2;tr|A0A5F9CCL7|A0A5F9CCL7_RABIT AP-1 complex
HNRNPU	0.386952	0.665877	0.375321	27.5911	27.418	27.5771	27.6375	A0A5F9D2Q8;A0A5F9CWN2;A0A5F9DF84;A0A5F9C5C0;G1T7H0	tr|A0A5F9D2Q8|A0A5F9D2Q8_RABIT Heterogeneous nuclear ribonucleoprotein U OS=Oryctolagus cuniculus OX=9986 GN=HNRNPU PE=4 SV=1;tr|A0A5F9CWN2|A0A5F9CWN2_RABIT Heterogeneous nuclear ribonucleoprotein U OS=Oryctolagus cuniculus OX=9986 GN=HNRNPU PE=4 SV=1;tr|A
CPB2	0.387417	0.878401	0.715194	24.7108	24.6429	24.3057	24.4713	G1TET0;A0A5F9D5Q5;CON__Q2KIG3	tr|G1TET0|G1TET0_RABIT Carboxypeptidase B2 OS=Oryctolagus cuniculus OX=9986 GN=CPB2 PE=4 SV=2;tr|A0A5F9D5Q5|A0A5F9D5Q5_RABIT Carboxypeptidase B2 OS=Oryctolagus cuniculus OX=9986 GN=CPB2 PE=4 SV=1
ECHDC3	0.388808	0.0792224	0.636786	25.6177	25.9672	25.5646	25.7707	G1SWM7;U3KPM4;A0A5F9CDM5	tr|G1SWM7|G1SWM7_RABIT Enoyl-CoA hydratase domain containing 3 OS=Oryctolagus cuniculus OX=9986 GN=ECHDC3 PE=4 SV=1;tr|U3KPM4|U3KPM4_RABIT Enoyl-CoA hydratase domain containing 3 OS=Oryctolagus cuniculus OX=9986 GN=ECHDC3 PE=4 SV=1;tr|A0A5F9CDM5|A0A5F9CDM5
NID2	0.389488	0.405347	0.0452455	24.4856	25.1386	24.805	24.5225	A0A5F9CU78;G1SK79;A0A5F9CC64	tr|A0A5F9CU78|A0A5F9CU78_RABIT Nidogen 2 OS=Oryctolagus cuniculus OX=9986 GN=NID2 PE=4 SV=1;tr|G1SK79|G1SK79_RABIT Nidogen 2 OS=Oryctolagus cuniculus OX=9986 GN=NID2 PE=4 SV=2;tr|A0A5F9CC64|A0A5F9CC64_RABIT Nidogen 2 OS=Oryctolagus cuniculus OX=9986 GN=NID
RTN4	0.389558	0.737204	0.463419	29.4165	29.5829	29.4072	29.3449	G1T2I5	tr|G1T2I5|G1T2I5_RABIT Reticulon OS=Oryctolagus cuniculus OX=9986 GN=RTN4 PE=4 SV=2
SERPINB10	0.390618	0.0213386	0.174499	23.8945	22.204	23.6083	23.1325	G1STT3;B7NZA0	tr|G1STT3|G1STT3_RABIT SERPIN domain-containing protein OS=Oryctolagus cuniculus OX=9986 GN=SERPINB10 PE=3 SV=1;tr|B7NZA0|B7NZA0_RABIT Serine proteinase inhibitor, clade B, member 10 (Predicted) OS=Oryctolagus cuniculus OX=9986 GN=SERPINB10 PE=3 SV=1
	0.390853	0.946871	0.871798	27.3839	27.3495	27.4876	27.5019	A0A5F9CTZ4;A0A5F9D2B9;G1U243	tr|A0A5F9CTZ4|A0A5F9CTZ4_RABIT Voltage-dependent calcium channel subunit alpha-2/delta-1 OS=Oryctolagus cuniculus OX=9986 GN=CACNA2D1 PE=4 SV=1;tr|A0A5F9D2B9|A0A5F9D2B9_RABIT Voltage-dependent calcium channel subunit alpha-2/delta-1 OS=Oryctolagus cuniculu
EEF1A1;LOC100345095;RABEFLA2	0.391247	0.900173	0.820387	30.5864	30.5387	30.6695	30.6833	B7NZC3;A0A5F9CXZ4;A0A5F9C1Y0;G1U6W1;G1T3I6;A0A5F9CB36;G1TM98;G1TF95	tr|B7NZC3|B7NZC3_RABIT Elongation factor 1-alpha OS=Oryctolagus cuniculus OX=9986 GN=RABEFLA2 PE=3 SV=1;tr|A0A5F9CXZ4|A0A5F9CXZ4_RABIT Elongation factor 1-alpha 1 OS=Oryctolagus cuniculus OX=9986 GN=EEF1A1 PE=4 SV=1;tr|A0A5F9C1Y0|A0A5F9C1Y0_RABIT Elongatio
LOC100357078	0.391411	0.494912	0.610923	29.2277	28.9705	29.2933	29.2554	G1U866;A0A5F9D9X9	tr|G1U866|G1U866_RABIT Phosphoglucomutase-1 OS=Oryctolagus cuniculus OX=9986 GN=PGM1 PE=3 SV=3;tr|A0A5F9D9X9|A0A5F9D9X9_RABIT Phosphoglucomutase-1 OS=Oryctolagus cuniculus OX=9986 GN=PGM1 PE=3 SV=1
SYNC	0.391716	0.156334	0.931839	23.0683	22.5145	23.4535	22.8307	A0A5F9C3H5;G1SEE1	tr|A0A5F9C3H5|A0A5F9C3H5_RABIT Syncoilin, intermediate filament protein OS=Oryctolagus cuniculus OX=9986 GN=SYNC PE=3 SV=1;tr|G1SEE1|G1SEE1_RABIT Syncoilin, intermediate filament protein OS=Oryctolagus cuniculus OX=9986 GN=SYNC PE=3 SV=2
HBA1	0.392291	0.138211	0.15286	24.2386	22.2492	22.6039	22.5655	G8ZF41;G8ZF34;G8ZF32;G8ZF35	tr|G8ZF41|G8ZF41_RABIT Alpha-globin 1 OS=Oryctolagus cuniculus OX=9986 GN=HBA1 PE=3 SV=1;tr|G8ZF34|G8ZF34_RABIT Alpha-globin 1 OS=Oryctolagus cuniculus OX=9986 GN=HBA1 PE=3 SV=1;tr|G8ZF32|G8ZF32_RABIT Alpha-globin 1 OS=Oryctolagus cuniculus OX=9986 GN=HBA1
MYO1B	0.392795	0.524328	0.270767	22.5299	21.9449	22.4095	22.569	A0A5F9CU52;A0A5F9C1P7;G1T0J3;A0A5F9CLX2;U3KMP8	tr|A0A5F9CU52|A0A5F9CU52_RABIT Myosin IB OS=Oryctolagus cuniculus OX=9986 GN=MYO1B PE=3 SV=1;tr|A0A5F9C1P7|A0A5F9C1P7_RABIT Myosin IB OS=Oryctolagus cuniculus OX=9986 GN=MYO1B PE=3 SV=1;tr|G1T0J3|G1T0J3_RABIT Myosin IB OS=Oryctolagus cuniculus OX=9986 GN=M
HIBCH	0.393069	0.587253	0.385788	27.8019	27.9561	27.8124	27.7765	G1SP32;A0A5F9CX42;A0A5F9C9G5	tr|G1SP32|G1SP32_RABIT 3-hydroxyisobutyryl-CoA hydrolase, mitochondrial OS=Oryctolagus cuniculus OX=9986 GN=HIBCH PE=3 SV=1;tr|A0A5F9CX42|A0A5F9CX42_RABIT 3-hydroxyisobutyryl-CoA hydrolase, mitochondrial OS=Oryctolagus cuniculus OX=9986 GN=HIBCH PE=3 SV=1;
AOX1;AOX4	0.393114	0.361851	0.469328	27.6946	27.728	27.4088	27.6941	A0A5F9DKC9;G1T6I0;A0A5F9DMN7;G1TY33;A0A5F9DK69	tr|A0A5F9DKC9|A0A5F9DKC9_RABIT Aldehyde oxidase 1 OS=Oryctolagus cuniculus OX=9986 GN=AOX1 PE=4 SV=1;tr|G1T6I0|G1T6I0_RABIT Aldehyde oxidase 1 OS=Oryctolagus cuniculus OX=9986 GN=AOX1 PE=4 SV=3
TPPP	0.393512	0.707424	0.648496	23.6598	23.6211	23.8315	24.2289	G1SIX4	tr|G1SIX4|G1SIX4_RABIT Tubulin polymerization promoting protein OS=Oryctolagus cuniculus OX=9986 GN=TPPP PE=4 SV=2
HBB	0.395881	0.730633	0.0877836	34.9321	34.5048	34.0997	34.7323	B8K174	tr|B8K174|B8K174_RABIT Hemoglobin, beta (Predicted) OS=Oryctolagus cuniculus OX=9986 GN=HBB PE=3 SV=1
SDHA	0.396879	0.316759	0.570968	27.2265	28.444	28.3584	28.7013	Q0QF14	tr|Q0QF14|Q0QF14_RABIT Succinate dehydrogenase (quinone) (Fragment) OS=Oryctolagus cuniculus OX=9986 GN=SDHA PE=2 SV=1
	0.397127	0.0395764	0.509476	29.089	28.8744	29.0986	28.9839	A0A5F9DHA9	tr|A0A5F9DHA9|A0A5F9DHA9_RABIT Tyrosine 3-monooxygenase/tryptophan 5-monooxygenase activation protein epsilon OS=Oryctolagus cuniculus OX=9986 GN=YWHAE PE=3 SV=1
SRP72	0.397257	0.20162	0.0904952	23.3057	22.6422	23.074	23.1727	G1T2W1;A0A5F9C800;A0A5F9CSZ4	tr|G1T2W1|G1T2W1_RABIT Signal recognition particle subunit SRP72 OS=Oryctolagus cuniculus OX=9986 GN=SRP72 PE=3 SV=2;tr|A0A5F9C800|A0A5F9C800_RABIT Signal recognition particle subunit SRP72 OS=Oryctolagus cuniculus OX=9986 GN=SRP72 PE=3 SV=1
	0.397506	0.658766	0.626726	24.6979	24.8692	24.9525	24.9442	A0A5F9DIY1;A0A5F9C109	tr|A0A5F9DIY1|A0A5F9DIY1_RABIT Myosin XVIIIA OS=Oryctolagus cuniculus OX=9986 GN=MYO18A PE=3 SV=1;tr|A0A5F9C109|A0A5F9C109_RABIT Myosin XVIIIA OS=Oryctolagus cuniculus OX=9986 GN=MYO18A PE=3 SV=1
COL1A2	0.397919	0.625093	0.250621	28.8497	29.6725	29.0611	28.7241	G1T2Z5;A0A5F9D6D6;A0A5F9DU58;A0A5F9DLV7	tr|G1T2Z5|G1T2Z5_RABIT Collagen alpha-2(I) chain OS=Oryctolagus cuniculus OX=9986 GN=COL1A2 PE=4 SV=1;tr|A0A5F9D6D6|A0A5F9D6D6_RABIT Collagen alpha-2(I) chain OS=Oryctolagus cuniculus OX=9986 GN=COL1A2 PE=4 SV=1;tr|A0A5F9DU58|A0A5F9DU58_RABIT Collagen alph
AIFM1	0.398025	0.923907	0.569162	27.694	27.6266	27.4857	27.58	G1SIM3;U3KP10;A0A5F9CCQ8;A0A5F9C4H1	tr|G1SIM3|G1SIM3_RABIT Apoptosis inducing factor mitochondria associated 1 OS=Oryctolagus cuniculus OX=9986 GN=AIFM1 PE=4 SV=1;tr|U3KP10|U3KP10_RABIT Apoptosis inducing factor mitochondria associated 1 OS=Oryctolagus cuniculus OX=9986 GN=AIFM1 PE=4 SV=1;tr
CPT2	0.398505	0.0861287	0.431574	25.5682	25.8811	25.5702	25.6909	G1TC19	tr|G1TC19|G1TC19_RABIT Carnitine palmitoyltransferase 2 OS=Oryctolagus cuniculus OX=9986 GN=CPT2 PE=3 SV=2
	0.399116	0.297949	0.525996	31.3188	31.1357	31.2522	30.5124	B6CAM1	tr|B6CAM1|B6CAM1_RABIT Calcium-transporting ATPase OS=Oryctolagus cuniculus OX=9986 PE=1 SV=1
LOC100352563	0.39923	0.900288	0.124613	26.9258	26.6895	26.7829	27.0596	G1SDA8;A0A5F9CGA0	tr|G1SDA8|G1SDA8_RABIT Proteasome subunit alpha type OS=Oryctolagus cuniculus OX=9986 GN=PSMA1 PE=3 SV=3
B2M	0.399336	0.990116	0.541261	27.5269	27.3658	27.5727	27.7274	G1TD13;A0A5F9D447;A0A5F9D5R6	tr|G1TD13|G1TD13_RABIT Beta-2-microglobulin OS=Oryctolagus cuniculus OX=9986 GN=B2M PE=2 SV=1;tr|A0A5F9D447|A0A5F9D447_RABIT Beta-2-microglobulin OS=Oryctolagus cuniculus OX=9986 GN=B2M PE=3 SV=1;tr|A0A5F9D5R6|A0A5F9D5R6_RABIT Beta-2-microglobulin OS=Oryct
EPDR1	0.399499	0.118377	0.505917	23.0878	23.6223	23.154	24.4434	G1TAF5	tr|G1TAF5|G1TAF5_RABIT Ependymin related 1 OS=Oryctolagus cuniculus OX=9986 GN=EPDR1 PE=4 SV=2
	0.399859	0.794041	0.438676	25.4224	24.9465	24.6468	24.884	A0A5F9CEG5	tr|A0A5F9CEG5|A0A5F9CEG5_RABIT Uncharacterized protein OS=Oryctolagus cuniculus OX=9986 GN=GSTM2 PE=4 SV=1
	0.399992	0.125384	0.33101	25.5478	25.324	25.528	25.4757	A0A5F9CCQ5;A0A5F9DM65	tr|A0A5F9CCQ5|A0A5F9CCQ5_RABIT Mitogen-activated protein kinase kinase kinase 20 OS=Oryctolagus cuniculus OX=9986 GN=MAP3K20 PE=4 SV=1;tr|A0A5F9DM65|A0A5F9DM65_RABIT Mitogen-activated protein kinase kinase kinase 20 OS=Oryctolagus cuniculus OX=9986 GN=MAP3
LOC100347020	0.400701	0.405858	0.323253	23.4877	23.4235	22.7212	23.4493	G1SKS0;A0A5F9C4B2	tr|G1SKS0|G1SKS0_RABIT Actin-related protein 2/3 complex subunit OS=Oryctolagus cuniculus OX=9986 GN=ARPC1A PE=3 SV=1;tr|A0A5F9C4B2|A0A5F9C4B2_RABIT Actin related protein 2/3 complex subunit 1A OS=Oryctolagus cuniculus OX=9986 GN=ARPC1A PE=4 SV=1
Tpm2	0.401394	0.501501	0.361379	24.6034	23.4279	23.2431	23.4247	A0A5F9CAW5;A0A068BC12	tr|A0A5F9CAW5|A0A5F9CAW5_RABIT Tropomyosin beta chain OS=Oryctolagus cuniculus OX=9986 GN=TPM2 PE=3 SV=1;tr|A0A068BC12|A0A068BC12_RABIT Beta-tropomyosin isoform 2 OS=Oryctolagus cuniculus OX=9986 GN=Tpm2 PE=2 SV=1
PSMB3	0.401409	0.118798	0.0569817	25.9464	25.8974	25.7777	26.2322	G1SHV9	tr|G1SHV9|G1SHV9_RABIT Proteasome subunit beta OS=Oryctolagus cuniculus OX=9986 GN=PSMB3 PE=3 SV=2
GSTM3	0.402469	0.408034	0.328411	29.5457	29.5212	29.5081	29.7958	G1SXQ0	tr|G1SXQ0|G1SXQ0_RABIT Glutathione S-transferase OS=Oryctolagus cuniculus OX=9986 GN=GSTM3 PE=3 SV=2
EHD4	0.403597	0.539746	0.508953	25.4797	25.0782	25.5158	25.5309	G1TA48	tr|G1TA48|G1TA48_RABIT EH domain containing 4 OS=Oryctolagus cuniculus OX=9986 GN=EHD4 PE=3 SV=1
TXNL1	0.404634	0.860941	0.885014	26.8522	26.8473	26.7433	26.6921	A0A5F9C5Q7;G1U3B8;A0A5F9DFU3;A0A5F9DAY7	tr|A0A5F9C5Q7|A0A5F9C5Q7_RABIT Thioredoxin like 1 OS=Oryctolagus cuniculus OX=9986 GN=TXNL1 PE=4 SV=1;tr|G1U3B8|G1U3B8_RABIT Thioredoxin like 1 OS=Oryctolagus cuniculus OX=9986 GN=TXNL1 PE=4 SV=1;tr|A0A5F9DFU3|A0A5F9DFU3_RABIT Thioredoxin like 1 OS=Oryctol
ABCB6	0.405017	0.336126	0.756605	23.6036	23.0353	23.0835	22.7897	G1T8R2	tr|G1T8R2|G1T8R2_RABIT ATP binding cassette subfamily B member 6 (Langereis blood group) OS=Oryctolagus cuniculus OX=9986 GN=ABCB6 PE=4 SV=3
	0.405682	0.908795	0.543497	33.6326	33.5957	33.5208	33.5748	Q28710	tr|Q28710|Q28710_RABIT Myosin light chain 2 OS=Oryctolagus cuniculus OX=9986 PE=2 SV=1
PTGIS	0.405797	0.160321	0.0346821	22.3043	23.3523	22.764	22.5347	G1SCK7;A0A5F9C4H8	tr|G1SCK7|G1SCK7_RABIT Uncharacterized protein OS=Oryctolagus cuniculus OX=9986 PE=3 SV=3;tr|A0A5F9C4H8|A0A5F9C4H8_RABIT Uncharacterized protein OS=Oryctolagus cuniculus OX=9986 PE=3 SV=1
CDK5	0.406788	0.886194	0.463537	23.8852	23.6768	23.3112	23.6198	G1U1H1;A0A5F9CNY1	tr|G1U1H1|G1U1H1_RABIT Cyclin dependent kinase 5 OS=Oryctolagus cuniculus OX=9986 GN=CDK5 PE=3 SV=1;tr|A0A5F9CNY1|A0A5F9CNY1_RABIT Cyclin dependent kinase 5 OS=Oryctolagus cuniculus OX=9986 GN=CDK5 PE=4 SV=1
STXBP3	0.407591	0.433278	0.357807	24.3378	23.8973	24.2911	24.327	G1SIS2	tr|G1SIS2|G1SIS2_RABIT Syntaxin binding protein 3 OS=Oryctolagus cuniculus OX=9986 GN=STXBP3 PE=3 SV=3
CFL2	0.408414	0.857665	0.549857	29.086	28.9931	29.107	29.1572	A0A5F9CKA3;G1SX37	tr|A0A5F9CKA3|A0A5F9CKA3_RABIT Cofilin 2 OS=Oryctolagus cuniculus OX=9986 GN=CFL2 PE=3 SV=1;tr|G1SX37|G1SX37_RABIT Cofilin 2 OS=Oryctolagus cuniculus OX=9986 GN=CFL2 PE=3 SV=2
VPS29	0.408674	0.519335	0.791578	25.1916	24.923	25.3512	25.2383	U3KN73;G1T286;A0A5F9CHI4	tr|U3KN73|U3KN73_RABIT Vacuolar protein sorting-associated protein 29 OS=Oryctolagus cuniculus OX=9986 GN=VPS29 PE=3 SV=2;tr|G1T286|G1T286_RABIT Vacuolar protein sorting-associated protein 29 OS=Oryctolagus cuniculus OX=9986 GN=VPS29 PE=3 SV=2;tr|A0A5F9CHI
SGCG	0.408764	0.0136156	0.0301416	26.8755	27.3821	27.0473	27.0852	Q28646;G1SKE6;A0A5F9DSN9	tr|Q28646|Q28646_RABIT Gamma-sarcoglycan OS=Oryctolagus cuniculus OX=9986 PE=2 SV=3;tr|G1SKE6|G1SKE6_RABIT Uncharacterized protein OS=Oryctolagus cuniculus OX=9986 GN=SGCG PE=4 SV=2;tr|A0A5F9DSN9|A0A5F9DSN9_RABIT Uncharacterized protein OS=Oryctolagus cuni
SERPIND1	0.410904	0.944554	0.0770163	26.2817	26.6225	26.7868	26.4707	G1SWF0;CON__ENSEMBL:ENSBTAP00000018574	tr|G1SWF0|G1SWF0_RABIT Heparin cofactor 2 OS=Oryctolagus cuniculus OX=9986 GN=SERPIND1 PE=3 SV=1
ARF4	0.411052	0.27565	0.49655	26.4366	25.927	26.4593	26.3387	A0A5F9CMJ6;A0A5F9DUZ2;G1SE57;A0A5F9D4W8;A0A5F9DTB0	tr|A0A5F9CMJ6|A0A5F9CMJ6_RABIT Uncharacterized protein OS=Oryctolagus cuniculus OX=9986 GN=ARF4 PE=3 SV=1;tr|A0A5F9DUZ2|A0A5F9DUZ2_RABIT Uncharacterized protein OS=Oryctolagus cuniculus OX=9986 GN=ARF4 PE=3 SV=1;tr|G1SE57|G1SE57_RABIT Uncharacterized prote
PCYOX1	0.411124	0.286512	0.465928	26.4671	26.4342	26.621	26.4492	G1T0U8	tr|G1T0U8|G1T0U8_RABIT Prenylcysteine oxidase 1 OS=Oryctolagus cuniculus OX=9986 GN=PCYOX1 PE=3 SV=2
	0.411692	0.0737318	0.0558727	26.0249	26.4967	26.1915	26.1742	A0A5F9C9A2	tr|A0A5F9C9A2|A0A5F9C9A2_RABIT Beta-sarcoglycan OS=Oryctolagus cuniculus OX=9986 GN=SGCB PE=4 SV=1
PSMC6	0.411693	0.0579062	0.402374	25.8176	25.5767	25.6695	25.5719	G1T3S1	tr|G1T3S1|G1T3S1_RABIT Proteasome 26S subunit, ATPase 6 OS=Oryctolagus cuniculus OX=9986 GN=PSMC6 PE=3 SV=1
DNAJB2	0.411996	0.443157	0.833558	22.435	22.2673	22.2576	21.9646	G1T8V4;A0A5F9CZ65	tr|G1T8V4|G1T8V4_RABIT DnaJ heat shock protein family (Hsp40) member B2 OS=Oryctolagus cuniculus OX=9986 GN=DNAJB2 PE=4 SV=2;tr|A0A5F9CZ65|A0A5F9CZ65_RABIT DnaJ heat shock protein family (Hsp40) member B2 OS=Oryctolagus cuniculus OX=9986 GN=DNAJB2 PE=4 SV=
ATP6V1A	0.412469	0.394861	0.874307	24.5235	24.2553	24.2609	24.0761	G1SR29	tr|G1SR29|G1SR29_RABIT ATPase H+ transporting V1 subunit A OS=Oryctolagus cuniculus OX=9986 GN=ATP6V1A PE=3 SV=3
SMPX	0.413017	0.333643	0.151756	26.9189	26.8322	26.4939	26.9228	G1SG93	tr|G1SG93|G1SG93_RABIT Small muscle protein X-linked OS=Oryctolagus cuniculus OX=9986 GN=SMPX PE=4 SV=1
FLNA;RA_m006_jsm7BED4f	0.413069	0.730115	0.445976	26.9607	26.8806	26.646	26.857	B7NZP9;G1SE95;B7NZQ1	tr|B7NZP9|B7NZP9_RABIT Filamin A, alpha isoform 2 (Predicted) OS=Oryctolagus cuniculus OX=9986 GN=FLNA PE=4 SV=1;tr|G1SE95|G1SE95_RABIT Uncharacterized protein OS=Oryctolagus cuniculus OX=9986 PE=4 SV=2
PDIA3	0.413719	0.630786	0.196054	28.0508	27.8963	27.9365	28.2679	B7NZF1	tr|B7NZF1|B7NZF1_RABIT Protein disulfide-isomerase OS=Oryctolagus cuniculus OX=9986 GN=PDIA3 PE=3 SV=1
LOC100358081	0.415058	0.249703	0.793922	26.2603	25.9999	26.0598	25.8944	G1TMV1;A0A5F9CTB0;A0A5F9CQH6;A0A5F9DGR1;G1T6M5	tr|G1TMV1|G1TMV1_RABIT ADF-H domain-containing protein OS=Oryctolagus cuniculus OX=9986 GN=DSTN PE=3 SV=1;tr|A0A5F9CTB0|A0A5F9CTB0_RABIT ADF-H domain-containing protein OS=Oryctolagus cuniculus OX=9986 GN=DSTN PE=3 SV=1;tr|A0A5F9CQH6|A0A5F9CQH6_RABIT ADF-H
PPP2R2B;PPP2R2D	0.415696	0.472445	0.215954	24.6825	25.1247	25.1713	25.051	G1TUP4;A0A5F9DBC2;G1U0U7;A0A5F9C1K2;A0A5F9C5L3;A0A5F9CKN0;A0A5F9DFJ0;A0A5F9C7Q5;A0A5F9DH64;A0A5F9C7H6;A0A5F9C5M8;A0A5F9DC80	tr|G1TUP4|G1TUP4_RABIT Serine/threonine-protein phosphatase 2A 55 kDa regulatory subunit B OS=Oryctolagus cuniculus OX=9986 GN=PPP2R2D PE=3 SV=3;tr|A0A5F9DBC2|A0A5F9DBC2_RABIT Serine/threonine-protein phosphatase 2A 55 kDa regulatory subunit B OS=Oryctolag
ADPRH	0.415973	0.55072	0.996581	23.0102	22.8345	23.2529	23.0746	G1SXC6;A0A5F9D6E4	tr|G1SXC6|G1SXC6_RABIT ADP-ribosylarginine hydrolase OS=Oryctolagus cuniculus OX=9986 GN=ADPRH PE=4 SV=2;tr|A0A5F9D6E4|A0A5F9D6E4_RABIT ADP-ribosylarginine hydrolase OS=Oryctolagus cuniculus OX=9986 GN=ADPRH PE=4 SV=1
	0.416602	0.200376	0.723213	22.4548	23.5042	23.2131	23.8155	A0A5F9CFU9	tr|A0A5F9CFU9|A0A5F9CFU9_RABIT Brain abundant membrane attached signal protein 1 OS=Oryctolagus cuniculus OX=9986 GN=BASP1 PE=4 SV=1
PXN	0.416875	0.908019	0.660413	23.4948	23.3109	23.066	23.1735	A0A5F9C8K5;A0A5F9C2A2;A0A5F9C583;A0A5F9CM96;G1SPL0;A0A5F9CWR9;A0A5F9DH07	tr|A0A5F9C8K5|A0A5F9C8K5_RABIT Paxillin OS=Oryctolagus cuniculus OX=9986 GN=PXN PE=3 SV=1;tr|A0A5F9C2A2|A0A5F9C2A2_RABIT Paxillin OS=Oryctolagus cuniculus OX=9986 GN=PXN PE=4 SV=1;tr|A0A5F9C583|A0A5F9C583_RABIT Paxillin OS=Oryctolagus cuniculus OX=9986 GN=
MYH9	0.417152	0.894716	0.796157	26.9172	26.8992	26.9934	27.0491	G1SL68;A0A5F9CQZ3;Q95KK8	tr|G1SL68|G1SL68_RABIT Myosin heavy chain 9 OS=Oryctolagus cuniculus OX=9986 GN=MYH9 PE=3 SV=2
SF3B1	0.417197	0.171079	0.306312	23.7622	23.006	23.6641	23.5503	G1TVG7;A0A5F9CP10	tr|G1TVG7|G1TVG7_RABIT SF3b1 domain-containing protein OS=Oryctolagus cuniculus OX=9986 GN=SF3B1 PE=4 SV=3
IARS	0.417465	0.0769274	0.826063	24.9157	24.3384	25.0761	24.6214	G1TCK9	tr|G1TCK9|G1TCK9_RABIT Isoleucyl-tRNA synthetase OS=Oryctolagus cuniculus OX=9986 GN=IARS PE=3 SV=2
MAP2K4	0.418018	0.813483	0.116974	24.232	24.4154	24.5737	24.3279	G1SYK3;A0A5F9DLU5;A0A5F9CPJ2	tr|G1SYK3|G1SYK3_RABIT Mitogen-activated protein kinase kinase 4 OS=Oryctolagus cuniculus OX=9986 GN=MAP2K4 PE=3 SV=2;tr|A0A5F9DLU5|A0A5F9DLU5_RABIT Mitogen-activated protein kinase kinase 4 OS=Oryctolagus cuniculus OX=9986 GN=MAP2K4 PE=4 SV=1;tr|A0A5F9CPJ
TMED10	0.418023	0.0871464	0.355937	26.5604	26.2567	26.5375	26.4425	G1SMA1	tr|G1SMA1|G1SMA1_RABIT Transmembrane emp24 domain-containing protein 10 OS=Oryctolagus cuniculus OX=9986 GN=TMED10 PE=3 SV=1
LOC100340865;PABPC1	0.41868	0.528987	0.287003	25.5647	25.4641	25.4823	25.8668	A0A5F9CN86;A0A5F9DVI3;G1TUR3;G1SLM0;A0A5F9DU13;A0A5F9C449;A0A5F9CSM1	tr|A0A5F9CN86|A0A5F9CN86_RABIT Polyadenylate-binding protein OS=Oryctolagus cuniculus OX=9986 GN=PABPC1 PE=3 SV=1;tr|A0A5F9DVI3|A0A5F9DVI3_RABIT Polyadenylate-binding protein OS=Oryctolagus cuniculus OX=9986 GN=PABPC1 PE=3 SV=1;tr|G1TUR3|G1TUR3_RABIT Polya
PROC	0.420187	0.488123	0.0875194	22.5606	23.4638	22.9735	22.5788	A0A5F9D3G9;G1TAC0;A0A5F9D8P0;A0A5F9CFL6	tr|A0A5F9D3G9|A0A5F9D3G9_RABIT Vitamin K-dependent protein C OS=Oryctolagus cuniculus OX=9986 GN=PROC PE=3 SV=1;tr|G1TAC0|G1TAC0_RABIT Vitamin K-dependent protein C OS=Oryctolagus cuniculus OX=9986 GN=PROC PE=3 SV=2;tr|A0A5F9D8P0|A0A5F9D8P0_RABIT Vitamin K
MAN2A2	0.420284	0.403542	0.726029	22.853	22.5145	22.974	22.8344	A0A5F9CS67;G1SH08;A0A5F9D7N5;A0A5F9DLM1;A0A5F9C9Y7	tr|A0A5F9CS67|A0A5F9CS67_RABIT Alpha-mannosidase OS=Oryctolagus cuniculus OX=9986 GN=MAN2A2 PE=3 SV=1;tr|G1SH08|G1SH08_RABIT Alpha-mannosidase OS=Oryctolagus cuniculus OX=9986 GN=MAN2A2 PE=3 SV=3;tr|A0A5F9D7N5|A0A5F9D7N5_RABIT Alpha-mannosidase OS=Oryctola
AIMP2	0.421038	0.66269	0.341276	24.3425	24.7154	24.8375	24.6974	G1T3N8;A0A5F9C2R1;A0A5F9DPI2	tr|G1T3N8|G1T3N8_RABIT Aminoacyl tRNA synthetase complex interacting multifunctional protein 2 OS=Oryctolagus cuniculus OX=9986 GN=AIMP2 PE=4 SV=3;tr|A0A5F9C2R1|A0A5F9C2R1_RABIT Aminoacyl tRNA synthetase complex interacting multifunctional protein 2 OS=Ory
CNDP2	0.421208	0.414871	0.56647	25.3225	25.3593	25.3493	25.5575	G1SKV7;U3KM31	tr|G1SKV7|G1SKV7_RABIT Carnosine dipeptidase 2 OS=Oryctolagus cuniculus OX=9986 GN=CNDP2 PE=4 SV=2;tr|U3KM31|U3KM31_RABIT Carnosine dipeptidase 2 OS=Oryctolagus cuniculus OX=9986 GN=CNDP2 PE=4 SV=2
BPHL	0.42139	0.26713	0.878567	26.2417	26.3823	26.3486	26.4556	G1SXZ9;A0A5F9DHE0	tr|G1SXZ9|G1SXZ9_RABIT Biphenyl hydrolase like OS=Oryctolagus cuniculus OX=9986 GN=BPHL PE=4 SV=2;tr|A0A5F9DHE0|A0A5F9DHE0_RABIT Biphenyl hydrolase like OS=Oryctolagus cuniculus OX=9986 GN=BPHL PE=4 SV=1
LOC100357709	0.422892	0.444536	0.275007	27.1192	27.1873	27.5243	27.1464	G1TM88	tr|G1TM88|G1TM88_RABIT Serpin family A member 3 OS=Oryctolagus cuniculus OX=9986 GN=SERPINA3 PE=3 SV=2
SUCLG1	0.423213	0.512562	0.430875	28.5122	28.6831	28.5195	28.5035	A0A5F9CBK9;G1SKD9;A0A5F9D3I3	tr|A0A5F9CBK9|A0A5F9CBK9_RABIT Succinate--CoA ligase [ADP/GDP-forming] subunit alpha, mitochondrial OS=Oryctolagus cuniculus OX=9986 GN=SUCLG1 PE=3 SV=1;tr|G1SKD9|G1SKD9_RABIT Succinate--CoA ligase [ADP/GDP-forming] subunit alpha, mitochondrial OS=Oryctola
CCT4	0.423632	0.0204729	0.895696	26.4313	26.2742	26.3876	26.2131	G1U9U0;A0A5F9C3D7;A0A5F9C9R5;G1U9T8;Q9TRD7	tr|G1U9U0|G1U9U0_RABIT T-complex protein 1 subunit delta OS=Oryctolagus cuniculus OX=9986 GN=CCT4 PE=3 SV=1;tr|A0A5F9C3D7|A0A5F9C3D7_RABIT T-complex protein 1 subunit delta OS=Oryctolagus cuniculus OX=9986 GN=CCT4 PE=3 SV=1;tr|A0A5F9C9R5|A0A5F9C9R5_RABIT T
LTBP1	0.424384	0.790114	0.0191726	22.2273	23.3604	24.009	22.61	G1SXJ3;A0A5F9DQH9	tr|G1SXJ3|G1SXJ3_RABIT Latent transforming growth factor beta binding protein 1 OS=Oryctolagus cuniculus OX=9986 GN=LTBP1 PE=4 SV=3;tr|A0A5F9DQH9|A0A5F9DQH9_RABIT Latent transforming growth factor beta binding protein 1 OS=Oryctolagus cuniculus OX=9986 GN=
AIMP1	0.425371	0.523623	0.975391	23.4004	23.1517	23.7405	23.4666	G1U1M3;A0A5F9DES0	tr|G1U1M3|G1U1M3_RABIT Aminoacyl tRNA synthetase complex interacting multifunctional protein 1 OS=Oryctolagus cuniculus OX=9986 GN=AIMP1 PE=4 SV=3;tr|A0A5F9DES0|A0A5F9DES0_RABIT Aminoacyl tRNA synthetase complex interacting multifunctional protein 1 OS=Ory
SSR4	0.428454	0.458427	0.599477	25.0453	25.0729	25.073	25.2328	B7NZN9;A0A5F9CHD7	tr|B7NZN9|B7NZN9_RABIT Signal sequence receptor, delta (Predicted) OS=Oryctolagus cuniculus OX=9986 GN=SSR4 PE=4 SV=1;tr|A0A5F9CHD7|A0A5F9CHD7_RABIT Uncharacterized protein OS=Oryctolagus cuniculus OX=9986 GN=SSR4 PE=4 SV=1
HP	0.428728	0.771303	0.565411	28.3735	28.526	28.2856	27.8232	A0A5F9CD26;G1SWF6;A0A5F9DAR9;A0A5F9DH18;A0A5F9DQK4	tr|A0A5F9CD26|A0A5F9CD26_RABIT Haptoglobin OS=Oryctolagus cuniculus OX=9986 GN=HP PE=3 SV=1;tr|G1SWF6|G1SWF6_RABIT Haptoglobin OS=Oryctolagus cuniculus OX=9986 GN=HP PE=3 SV=1;tr|A0A5F9DAR9|A0A5F9DAR9_RABIT Haptoglobin OS=Oryctolagus cuniculus OX=9986 GN=H
LNPEP	0.428789	0.10562	0.213673	24.6196	24.4701	24.836	23.7567	A0A5F9DP19;G1SFU4	tr|A0A5F9DP19|A0A5F9DP19_RABIT Aminopeptidase OS=Oryctolagus cuniculus OX=9986 GN=LNPEP PE=3 SV=1;tr|G1SFU4|G1SFU4_RABIT Leucyl and cystinyl aminopeptidase OS=Oryctolagus cuniculus OX=9986 GN=LNPEP PE=4 SV=2
CISD2	0.429182	0.601538	0.738975	25.451	25.054	25.6501	25.562	G1T6E9	tr|G1T6E9|G1T6E9_RABIT ZnF_CDGSH domain-containing protein OS=Oryctolagus cuniculus OX=9986 GN=CISD2 PE=4 SV=1
	0.42973	0.834775	0.913771	22.504	22.467	22.8396	22.7229	A0A5F9CSU8	tr|A0A5F9CSU8|A0A5F9CSU8_RABIT Aminopeptidase OS=Oryctolagus cuniculus OX=9986 GN=LVRN PE=3 SV=1
PDLIM7	0.430492	0.866703	0.6269	28.3144	28.3769	28.5731	28.445	G1SXK6;A0A5F9CFN8	tr|G1SXK6|G1SXK6_RABIT Lectin, mannose binding 2 OS=Oryctolagus cuniculus OX=9986 GN=LMAN2 PE=4 SV=2;tr|A0A5F9CFN8|A0A5F9CFN8_RABIT Lectin, mannose binding 2 OS=Oryctolagus cuniculus OX=9986 GN=LMAN2 PE=4 SV=1
	0.430572	0.530609	0.256901	26.5953	26.7218	27.0905	26.6595	A0A3Q8UF59	tr|A0A3Q8UF59|A0A3Q8UF59_RABIT NADH-ubiquinone oxidoreductase chain 4 OS=Oryctolagus cuniculus OX=9986 GN=ND4 PE=3 SV=1
PSMB6	0.430868	0.189014	0.345393	24.0943	24.3339	23.9403	25.352	G1T235;A0A5F9DQW2	tr|G1T235|G1T235_RABIT Proteasome subunit beta 6 OS=Oryctolagus cuniculus OX=9986 GN=PSMB6 PE=4 SV=2;tr|A0A5F9DQW2|A0A5F9DQW2_RABIT Proteasome subunit beta OS=Oryctolagus cuniculus OX=9986 GN=PSMB6 PE=3 SV=1
LARS	0.430978	0.462208	0.563928	24.6303	24.5784	25.0895	24.6636	A0A5F9DPH3;A0A5F9DUB6;A0A5F9DDT5;A0A5F9DNJ2;G1TA15;A0A5F9CAC4;A0A5F9DNW7;A0A5F9DFB9	tr|A0A5F9DPH3|A0A5F9DPH3_RABIT Leucyl-tRNA synthetase OS=Oryctolagus cuniculus OX=9986 GN=LARS PE=4 SV=1;tr|A0A5F9DUB6|A0A5F9DUB6_RABIT Leucyl-tRNA synthetase OS=Oryctolagus cuniculus OX=9986 GN=LARS PE=3 SV=1;tr|A0A5F9DDT5|A0A5F9DDT5_RABIT Leucyl-tRNA syn
MPST	0.432382	0.833215	0.672022	27.2354	27.2656	27.1894	27.0997	A0A5F9C8S6;G1TED0	tr|A0A5F9C8S6|A0A5F9C8S6_RABIT Sulfurtransferase OS=Oryctolagus cuniculus OX=9986 GN=MPST PE=4 SV=1;tr|G1TED0|G1TED0_RABIT Sulfurtransferase OS=Oryctolagus cuniculus OX=9986 GN=MPST PE=4 SV=2
COL15A1	0.432552	0.349252	0.0863559	25.7917	26.2386	26.2392	26.1018	A0A5F9CZS9;G1TB96;A0A5F9DSW3	tr|A0A5F9CZS9|A0A5F9CZS9_RABIT Collagen type XV alpha 1 chain OS=Oryctolagus cuniculus OX=9986 GN=COL15A1 PE=4 SV=1;tr|G1TB96|G1TB96_RABIT Collagen type XV alpha 1 chain OS=Oryctolagus cuniculus OX=9986 GN=COL15A1 PE=4 SV=2;tr|A0A5F9DSW3|A0A5F9DSW3_RABIT C
HBA1	0.432797	0.555761	0.3293	26.0735	23.2735	25.5586	26.2613	G8ZF33	tr|G8ZF33|G8ZF33_RABIT Alpha-globin 1 OS=Oryctolagus cuniculus OX=9986 GN=HBA1 PE=3 SV=1
	0.433266	0.242699	0.151372	28.9078	29.1384	28.9791	28.9543	O97754	tr|O97754|O97754_RABIT Titin (Fragment) OS=Oryctolagus cuniculus OX=9986 PE=2 SV=1
AGPAT9	0.433328	0.407532	0.0712579	23.1266	22.112	22.6521	23.0443	G1T2K0;A0A5F9DR96	tr|G1T2K0|G1T2K0_RABIT Glycerol-3-phosphate acyltransferase 3 OS=Oryctolagus cuniculus OX=9986 GN=GPAT3 PE=4 SV=2;tr|A0A5F9DR96|A0A5F9DR96_RABIT Glycerol-3-phosphate acyltransferase 3 OS=Oryctolagus cuniculus OX=9986 GN=GPAT3 PE=4 SV=1
SOD1	0.433471	0.0305587	0.628273	30.4499	29.8671	30.5034	30.1228	G1TKH3	tr|G1TKH3|G1TKH3_RABIT Superoxide dismutase [Cu-Zn] OS=Oryctolagus cuniculus OX=9986 GN=SOD1 PE=3 SV=1
RARS	0.433616	0.36931	0.138341	24.4701	24.5182	24.6602	24.4714	G1TA11;A0A5F9D0F4	tr|G1TA11|G1TA11_RABIT Arginyl-tRNA synthetase OS=Oryctolagus cuniculus OX=9986 GN=RARS PE=3 SV=2;tr|A0A5F9D0F4|A0A5F9D0F4_RABIT Arginyl-tRNA synthetase OS=Oryctolagus cuniculus OX=9986 GN=RARS PE=3 SV=1
UBA5	0.43437	0.313658	0.770679	23.0932	22.5492	23.2866	22.9842	G1TA50;A0A5F9DSJ0;A0A5F9C456;A0A5F9DRD8;A0A5F9DDU2	tr|G1TA50|G1TA50_RABIT Ubiquitin like modifier activating enzyme 5 OS=Oryctolagus cuniculus OX=9986 GN=UBA5 PE=4 SV=2;tr|A0A5F9DSJ0|A0A5F9DSJ0_RABIT Ubiquitin like modifier activating enzyme 5 OS=Oryctolagus cuniculus OX=9986 GN=UBA5 PE=4 SV=1;tr|A0A5F9C45
SGCA	0.435571	0.0145387	0.0593277	25.7703	26.5016	25.9877	26.0948	G1TN07	tr|G1TN07|G1TN07_RABIT Alpha-sarcoglycan OS=Oryctolagus cuniculus OX=9986 GN=SGCA PE=4 SV=3
	0.435726	0.387851	0.390855	28.3883	28.3855	28.4712	27.587	Q01106;Q99147;Q28732	tr|Q01106|Q01106_RABIT Titin (Fragment) OS=Oryctolagus cuniculus OX=9986 PE=2 SV=1;tr|Q99147|Q99147_RABIT Titin (Fragment) OS=Oryctolagus cuniculus OX=9986 PE=2 SV=1
CACYBP	0.435908	0.29454	0.916367	24.1246	23.7418	24.3431	24.0291	G1SLM1;A0A5F9CF19;A0A5F9C141	tr|G1SLM1|G1SLM1_RABIT RAB GTPase activating protein 1 like OS=Oryctolagus cuniculus OX=9986 GN=RABGAP1L PE=4 SV=2;tr|A0A5F9CF19|A0A5F9CF19_RABIT Uncharacterized protein OS=Oryctolagus cuniculus OX=9986 GN=LOC100344315 PE=4 SV=1
DPYSL2	0.436452	0.458906	0.83213	26.9744	27.0374	27.0393	27.1524	G1U974	tr|G1U974|G1U974_RABIT Dihydropyrimidinase like 2 OS=Oryctolagus cuniculus OX=9986 GN=DPYSL2 PE=4 SV=1
NLN	0.436822	0.874132	0.763897	24.5342	24.3827	24.6836	24.7305	A0A5F9D4C1;G1SX63;A0A5F9DIQ4	tr|A0A5F9D4C1|A0A5F9D4C1_RABIT Neurolysin, mitochondrial OS=Oryctolagus cuniculus OX=9986 GN=NLN PE=3 SV=1;tr|G1SX63|G1SX63_RABIT Neurolysin, mitochondrial OS=Oryctolagus cuniculus OX=9986 GN=NLN PE=3 SV=3;tr|A0A5F9DIQ4|A0A5F9DIQ4_RABIT Neurolysin, mitocho
VWF	0.436928	0.827264	0.393739	23.8794	24.2845	23.9391	23.6978	G1U334;F5XVB8	tr|G1U334|G1U334_RABIT von Willebrand factor OS=Oryctolagus cuniculus OX=9986 GN=VWF PE=4 SV=2;tr|F5XVB8|F5XVB8_RABIT von Willebrand factor OS=Oryctolagus cuniculus OX=9986 GN=VWF PE=2 SV=1
	0.43714	0.40177	0.774638	22.4366	23.1294	23.1047	23.4472	A0A5F9CF31	tr|A0A5F9CF31|A0A5F9CF31_RABIT Uncharacterized protein OS=Oryctolagus cuniculus OX=9986 PE=4 SV=1
CRABP1	0.438692	0.564499	0.631463	23.0997	22.4155	23.2629	23.1998	G1SDA2	tr|G1SDA2|G1SDA2_RABIT Cellular retinoic acid binding protein 1 OS=Oryctolagus cuniculus OX=9986 GN=CRABP1 PE=3 SV=1
CRKL	0.438767	0.365611	0.108167	25.7448	25.9286	25.9296	25.8761	G1SE50	tr|G1SE50|G1SE50_RABIT CRK like proto-oncogene, adaptor protein OS=Oryctolagus cuniculus OX=9986 GN=CRKL PE=4 SV=1
KLHL41	0.439861	0.0289736	0.789346	27.9958	27.8149	28.0294	27.8856	G1TQY6	tr|G1TQY6|G1TQY6_RABIT Kelch like family member 41 OS=Oryctolagus cuniculus OX=9986 GN=KLHL41 PE=4 SV=3
NCL	0.439963	0.808905	0.0634409	25.9917	25.7145	25.8207	26.0367	G1TVT0	tr|G1TVT0|G1TVT0_RABIT Nucleolin OS=Oryctolagus cuniculus OX=9986 GN=NCL PE=4 SV=2
NT5C2	0.44019	0.595114	0.988378	25.4571	25.3738	25.337	25.2582	U3KNS5;G1SWK3;A0A5F9DVA7	tr|U3KNS5|U3KNS5_RABIT Uncharacterized protein OS=Oryctolagus cuniculus OX=9986 GN=NT5C2 PE=4 SV=1;tr|G1SWK3|G1SWK3_RABIT Uncharacterized protein OS=Oryctolagus cuniculus OX=9986 GN=NT5C2 PE=4 SV=2;tr|A0A5F9DVA7|A0A5F9DVA7_RABIT Uncharacterized protein OS=
PSMB5	0.440309	0.65059	0.79692	26.6341	26.5444	26.5011	26.4763	G1T4Q9	tr|G1T4Q9|G1T4Q9_RABIT Proteasome subunit beta OS=Oryctolagus cuniculus OX=9986 GN=PSMB5 PE=3 SV=2
	0.441314	0.58031	0.337677	29.4555	29.742	29.6528	28.6015	A0A5F9C4A3	tr|A0A5F9C4A3|A0A5F9C4A3_RABIT Reticulon OS=Oryctolagus cuniculus OX=9986 GN=RTN4 PE=4 SV=1
RAC1	0.441365	0.865162	0.138866	27.6829	27.6038	27.5407	27.6396	G1TKN4;G1SY93	tr|G1TKN4|G1TKN4_RABIT Rac family small GTPase 1 OS=Oryctolagus cuniculus OX=9986 GN=RAC1 PE=4 SV=2;tr|G1SY93|G1SY93_RABIT Rac family small GTPase 1 OS=Oryctolagus cuniculus OX=9986 GN=RAC1 PE=4 SV=1
UQCR10	0.442083	0.117667	0.178757	29.5458	29.9832	29.6527	29.6878	A0A5F9CZ64;G1U2N6;A0A5F9CP89	tr|A0A5F9CZ64|A0A5F9CZ64_RABIT Uncharacterized protein OS=Oryctolagus cuniculus OX=9986 GN=LOC100358208 PE=4 SV=1;tr|G1U2N6|G1U2N6_RABIT Uncharacterized protein OS=Oryctolagus cuniculus OX=9986 PE=4 SV=1;tr|A0A5F9CP89|A0A5F9CP89_RABIT Uncharacterized prote
NUP93	0.443626	0.435913	0.375223	23.2531	22.9521	23.2157	23.2355	G1SH10	tr|G1SH10|G1SH10_RABIT Nuclear pore complex protein Nup93 OS=Oryctolagus cuniculus OX=9986 GN=NUP93 PE=3 SV=1
RUVBL2	0.443632	0.0531808	0.0729669	24.2074	23.3297	23.9208	23.8844	A0A5F9DM87;G1SQZ4	tr|A0A5F9DM87|A0A5F9DM87_RABIT RuvB-like helicase OS=Oryctolagus cuniculus OX=9986 GN=RUVBL2 PE=3 SV=1;tr|G1SQZ4|G1SQZ4_RABIT RuvB-like helicase OS=Oryctolagus cuniculus OX=9986 GN=RUVBL2 PE=3 SV=3
NT5E	0.44372	0.801796	0.257713	25.6914	25.5355	25.6069	25.8497	A0A5F9CKQ2;A0A5F9CUR5;U3KNI7;G1SW57;A0A5F9C7L5	tr|A0A5F9CKQ2|A0A5F9CKQ2_RABIT 5-nucleotidase ecto OS=Oryctolagus cuniculus OX=9986 GN=NT5E PE=3 SV=1;tr|A0A5F9CUR5|A0A5F9CUR5_RABIT 5-nucleotidase ecto OS=Oryctolagus cuniculus OX=9986 GN=NT5E PE=3 SV=1;tr|U3KNI7|U3KNI7_RABIT 5-nucleotidase ecto OS=Ory
MYPN	0.443758	0.964189	0.863312	25.9477	25.9324	25.8329	25.859	G1SY79;A0A5F9DU42;A0A5F9CR45	tr|G1SY79|G1SY79_RABIT Myopalladin OS=Oryctolagus cuniculus OX=9986 GN=MYPN PE=4 SV=2;tr|A0A5F9DU42|A0A5F9DU42_RABIT Myopalladin OS=Oryctolagus cuniculus OX=9986 GN=MYPN PE=4 SV=1;tr|A0A5F9CR45|A0A5F9CR45_RABIT Myopalladin OS=Oryctolagus cuniculus OX=9986
PARP1	0.443822	0.540516	0.635183	24.4083	24.0433	24.4919	24.4453	G1TEI0	tr|G1TEI0|G1TEI0_RABIT Poly [ADP-ribose] polymerase OS=Oryctolagus cuniculus OX=9986 GN=PARP1 PE=4 SV=2
LOC100359303	0.443854	0.28234	0.668817	25.6864	26.47	24.227	26.0228	G1T4H0;G1TRH9	tr|G1T4H0|G1T4H0_RABIT Uncharacterized protein OS=Oryctolagus cuniculus OX=9986 GN=TMOD3 PE=4 SV=2
HEBP2	0.445079	0.572726	0.832112	23.9599	23.7644	23.7093	23.6203	G1T5D2;A0A5F9DEW0	tr|G1T5D2|G1T5D2_RABIT Heme binding protein 2 OS=Oryctolagus cuniculus OX=9986 GN=HEBP2 PE=4 SV=1;tr|A0A5F9DEW0|A0A5F9DEW0_RABIT Heme binding protein 2 OS=Oryctolagus cuniculus OX=9986 GN=HEBP2 PE=4 SV=1
PDIA4	0.445166	0.866622	0.365969	26.6053	26.4789	26.5662	26.7496	G1SFV1	tr|G1SFV1|G1SFV1_RABIT Protein disulfide-isomerase OS=Oryctolagus cuniculus OX=9986 GN=PDIA4 PE=3 SV=2
THY1	0.445252	0.512477	0.220238	25.5777	24.8877	25.3611	25.5754	G1STP9	tr|G1STP9|G1STP9_RABIT Thy-1 cell surface antigen OS=Oryctolagus cuniculus OX=9986 GN=THY1 PE=4 SV=1
MYO1C	0.445769	0.239773	0.922759	25.9822	26.0719	25.9114	26.0168	A0A5F9DIY4;G1SCI5;A0A5F9DPB8	tr|A0A5F9DIY4|A0A5F9DIY4_RABIT Myosin IC OS=Oryctolagus cuniculus OX=9986 GN=MYO1C PE=3 SV=1;tr|G1SCI5|G1SCI5_RABIT Myosin IC OS=Oryctolagus cuniculus OX=9986 GN=MYO1C PE=3 SV=2;tr|A0A5F9DPB8|A0A5F9DPB8_RABIT Myosin IC OS=Oryctolagus cuniculus OX=9986 GN=M
PFDN5	0.446777	0.989512	0.923462	24.6285	24.6521	24.4408	24.4097	G1T0Z8;A0A5F9CNB8;A0A5F9C3Q6	tr|G1T0Z8|G1T0Z8_RABIT Prefoldin subunit 5 OS=Oryctolagus cuniculus OX=9986 GN=PFDN5 PE=3 SV=2;tr|A0A5F9CNB8|A0A5F9CNB8_RABIT Prefoldin subunit 5 OS=Oryctolagus cuniculus OX=9986 GN=PFDN5 PE=4 SV=1;tr|A0A5F9C3Q6|A0A5F9C3Q6_RABIT Prefoldin subunit 5 OS=Oryc
CDH13	0.448981	0.56416	0.373672	27.4713	27.6127	27.4924	27.4618	G1TL92;U3KMQ1;A0A5F9CEJ4	tr|G1TL92|G1TL92_RABIT Cadherin 13 OS=Oryctolagus cuniculus OX=9986 GN=CDH13 PE=4 SV=3;tr|U3KMQ1|U3KMQ1_RABIT Cadherin 13 OS=Oryctolagus cuniculus OX=9986 GN=CDH13 PE=4 SV=2
DHDH	0.449085	0.217149	0.234862	24.9045	24.9118	24.5964	24.9624	G1SQY9;A0A5F9CMA9;A0A5F9C5F0	tr|G1SQY9|G1SQY9_RABIT Trans-1,2-dihydrobenzene-1,2-diol dehydrogenase OS=Oryctolagus cuniculus OX=9986 GN=DHDH PE=4 SV=2;tr|A0A5F9CMA9|A0A5F9CMA9_RABIT Trans-1,2-dihydrobenzene-1,2-diol dehydrogenase OS=Oryctolagus cuniculus OX=9986 GN=DHDH PE=4 SV=1;tr|A
LOC100339472;LOC100353931;LOC100357493	0.449185	0.0299111	0.590326	26.3288	25.9727	26.2949	25.7229	G1SKZ8;G1TY53;A0A5F9CM35;A0A5F9C943;G1TSL0	tr|G1SKZ8|G1SKZ8_RABIT Ribosomal protein OS=Oryctolagus cuniculus OX=9986 GN=RPL10A PE=1 SV=3;tr|G1TY53|G1TY53_RABIT Ribosomal protein OS=Oryctolagus cuniculus OX=9986 PE=3 SV=1;tr|A0A5F9CM35|A0A5F9CM35_RABIT Ribosomal protein OS=Oryctolagus cuniculus OX=9
CLTC	0.449518	0.71909	0.700693	27.3292	27.2248	27.3766	27.3801	A0A5F9DCD4;G1TBL6;A0A5F9CM34	tr|A0A5F9DCD4|A0A5F9DCD4_RABIT Clathrin heavy chain OS=Oryctolagus cuniculus OX=9986 GN=CLTC PE=3 SV=1;tr|G1TBL6|G1TBL6_RABIT Clathrin heavy chain OS=Oryctolagus cuniculus OX=9986 GN=CLTC PE=3 SV=3
ITGB1BP2	0.450831	0.183396	0.916662	22.3395	22.824	22.5867	23.1516	G1TC27;A0A5F9CU74	tr|G1TC27|G1TC27_RABIT Integrin subunit beta 1 binding protein 2 OS=Oryctolagus cuniculus OX=9986 GN=ITGB1BP2 PE=4 SV=1;tr|A0A5F9CU74|A0A5F9CU74_RABIT Integrin subunit beta 1 binding protein 2 OS=Oryctolagus cuniculus OX=9986 GN=ITGB1BP2 PE=4 SV=1
	0.452573	0.416828	0.736567	27.3087	27.2036	27.3438	27.2999	A0A5F9CQ53	tr|A0A5F9CQ53|A0A5F9CQ53_RABIT Protein phosphatase 1 regulatory subunit 3A OS=Oryctolagus cuniculus OX=9986 GN=PPP1R3A PE=4 SV=1
GARS	0.452738	0.81256	0.523994	25.2098	25.1561	25.217	25.3338	G1SNM1;A0A5F9D0Y1;A0A5F9CC49	tr|G1SNM1|G1SNM1_RABIT Glycyl-tRNA synthetase OS=Oryctolagus cuniculus OX=9986 GN=GARS PE=4 SV=2;tr|A0A5F9D0Y1|A0A5F9D0Y1_RABIT Glycyl-tRNA synthetase OS=Oryctolagus cuniculus OX=9986 GN=GARS PE=4 SV=1;tr|A0A5F9CC49|A0A5F9CC49_RABIT Glycyl-tRNA synthetase
	0.452765	0.0566511	0.0254079	26.666	27.2394	26.9088	26.8575	A0A5F9CTS6;G1U3Q6;A0A5F9DHG8	tr|A0A5F9CTS6|A0A5F9CTS6_RABIT Uncharacterized protein OS=Oryctolagus cuniculus OX=9986 PE=4 SV=1;tr|G1U3Q6|G1U3Q6_RABIT Uncharacterized protein OS=Oryctolagus cuniculus OX=9986 PE=4 SV=3;tr|A0A5F9DHG8|A0A5F9DHG8_RABIT Uncharacterized protein OS=Oryctolagu
HSD17B8	0.453954	0.190361	0.993913	24.5714	24.9017	24.3894	24.716	G1TLN2	tr|G1TLN2|G1TLN2_RABIT Hydroxysteroid 17-beta dehydrogenase 8 OS=Oryctolagus cuniculus OX=9986 GN=HSD17B8 PE=4 SV=1
LOC100353185	0.456038	0.275029	0.858989	25.4033	25.1581	25.5089	25.3313	G1T7S1	tr|G1T7S1|G1T7S1_RABIT Aldo_ket_red domain-containing protein OS=Oryctolagus cuniculus OX=9986 GN=LOC100353185 PE=4 SV=2
LOC100356638	0.456979	0.135515	0.473375	26.2041	25.09	26.1838	25.7807	G1TZ76;A0A5F9C8Y5	tr|G1TZ76|G1TZ76_RABIT 40S ribosomal protein S27 OS=Oryctolagus cuniculus OX=9986 GN=LOC100345694 PE=1 SV=1;tr|A0A5F9C8Y5|A0A5F9C8Y5_RABIT 40S ribosomal protein S27 OS=Oryctolagus cuniculus OX=9986 GN=LOC100344405 PE=3 SV=1
LOC100357596	0.457796	0.514789	0.862135	30.2786	30.3345	30.3431	30.4394	G1TUE0;G1SXZ7;G1TVI3	tr|G1TUE0|G1TUE0_RABIT Uncharacterized protein OS=Oryctolagus cuniculus OX=9986 GN=LOC100353481 PE=3 SV=2;tr|G1SXZ7|G1SXZ7_RABIT Uncharacterized protein OS=Oryctolagus cuniculus OX=9986 PE=3 SV=2;tr|G1TVI3|G1TVI3_RABIT Uncharacterized protein OS=Oryctolagu
ABHD10	0.458171	0.0799933	0.55759	24.7858	24.4375	24.7572	24.078	G1SKT3;A0A5F9CNN9	tr|G1SKT3|G1SKT3_RABIT Abhydrolase domain containing 10 OS=Oryctolagus cuniculus OX=9986 GN=ABHD10 PE=4 SV=1
PPAP2B	0.458237	0.117778	0.987707	24.0891	24.7598	24.3932	25.0768	G1SYE3;A0A5F9CSW0;A0A5F9CLK9;A0A5F9DDR1	tr|G1SYE3|G1SYE3_RABIT acidPPc domain-containing protein OS=Oryctolagus cuniculus OX=9986 GN=PLPP3 PE=4 SV=1;tr|A0A5F9CSW0|A0A5F9CSW0_RABIT acidPPc domain-containing protein OS=Oryctolagus cuniculus OX=9986 GN=PLPP3 PE=4 SV=1;tr|A0A5F9CLK9|A0A5F9CLK9_RABIT
	0.458241	0.0820932	0.145591	27.2306	27.292	27.0572	27.7018	U3KNZ4	tr|U3KNZ4|U3KNZ4_RABIT Nucleoside diphosphate kinase OS=Oryctolagus cuniculus OX=9986 GN=NME2 PE=3 SV=1
HADH	0.458281	0.939225	0.259554	28.4278	28.5268	28.4747	28.3616	G1T726;A0A5F9D5D7;A0A5F9CYQ8;A0A5F9DJF3;A0A5F9C6K5;A0A5F9DMH1;A0A5F9D038;A0A5F9CMP1	tr|G1T726|G1T726_RABIT Hydroxyacyl-CoA dehydrogenase OS=Oryctolagus cuniculus OX=9986 GN=HADH PE=4 SV=2;tr|A0A5F9D5D7|A0A5F9D5D7_RABIT Hydroxyacyl-CoA dehydrogenase OS=Oryctolagus cuniculus OX=9986 GN=HADH PE=4 SV=1;tr|A0A5F9CYQ8|A0A5F9CYQ8_RABIT Hydroxyac
HCCS	0.45858	0.102318	0.413239	23.4797	23.7515	23.4306	24.2177	G1SZD2;A0A5F9C7P8	tr|G1SZD2|G1SZD2_RABIT Cytochrome c heme lyase OS=Oryctolagus cuniculus OX=9986 GN=HCCS PE=3 SV=2;tr|A0A5F9C7P8|A0A5F9C7P8_RABIT Cytochrome c heme lyase OS=Oryctolagus cuniculus OX=9986 GN=HCCS PE=3 SV=1
LOC100352575	0.45913	0.0862597	0.904792	26.7233	27.021	26.8325	27.1729	G1SQR7	tr|G1SQR7|G1SQR7_RABIT NTF2 domain-containing protein OS=Oryctolagus cuniculus OX=9986 GN=NUTF2 PE=4 SV=1
DBT	0.459305	0.547591	0.475056	25.8742	25.7084	25.869	25.8834	G1T701;A0A5F9CX38;A0A5F9DIA3	tr|G1T701|G1T701_RABIT Dihydrolipoamide acetyltransferase component of pyruvate dehydrogenase complex OS=Oryctolagus cuniculus OX=9986 GN=DBT PE=3 SV=1;tr|A0A5F9CX38|A0A5F9CX38_RABIT Dihydrolipoamide acetyltransferase component of pyruvate dehydrogenase co
APOBEC2	0.460112	0.424161	0.338194	29.4104	29.4314	29.451	29.2234	G1U7Q3	tr|G1U7Q3|G1U7Q3_RABIT Apolipoprotein B mRNA editing enzyme catalytic subunit 2 OS=Oryctolagus cuniculus OX=9986 GN=APOBEC2 PE=4 SV=1
PSMD4	0.460967	0.57793	0.619852	25.2543	25.2608	25.1181	25.2303	B7NZD2	tr|B7NZD2|B7NZD2_RABIT Proteasome 26S subunit, non-ATPase, 4 (Predicted) OS=Oryctolagus cuniculus OX=9986 GN=PSMD4 PE=4 SV=1
LOC100354869	0.461413	0.899651	0.42814	22.8989	22.7115	22.8619	23.1195	G1T3M5;A0A5F9DRD4;A0A5F9CVR5	tr|G1T3M5|G1T3M5_RABIT GST C-terminal domain-containing protein OS=Oryctolagus cuniculus OX=9986 GN=EEF1E1 PE=4 SV=2;tr|A0A5F9DRD4|A0A5F9DRD4_RABIT GST C-terminal domain-containing protein OS=Oryctolagus cuniculus OX=9986 GN=EEF1E1 PE=4 SV=1;tr|A0A5F9CVR5|
ANXA6;TNIP1	0.461543	0.781869	0.762515	29.5387	29.5364	29.44	29.4935	A0A5F9D3P5;G1SNT8;A0A5F9CPJ7;A0A5F9DL40;A0A5F9CVI1;A0A5F9CQB3;A0A5F9CF28;A0A5F9CV44;G1SNS9	tr|A0A5F9D3P5|A0A5F9D3P5_RABIT Annexin OS=Oryctolagus cuniculus OX=9986 GN=ANXA6 PE=3 SV=1;tr|G1SNT8|G1SNT8_RABIT Annexin OS=Oryctolagus cuniculus OX=9986 GN=ANXA6 PE=3 SV=2;tr|A0A5F9CPJ7|A0A5F9CPJ7_RABIT Annexin OS=Oryctolagus cuniculus OX=9986 GN=ANXA6 P
LRRC59	0.462996	0.671065	0.771856	23.9668	23.5991	24.1824	24.1128	G1SM52	tr|G1SM52|G1SM52_RABIT Leucine rich repeat containing 59 OS=Oryctolagus cuniculus OX=9986 GN=LRRC59 PE=4 SV=1
LOC100353330	0.463839	0.327241	0.81725	23.9568	23.542	24.4944	23.8277	G1T1G0;A0A5F9D819;U3KNQ1	tr|G1T1G0|G1T1G0_RABIT Uncharacterized protein OS=Oryctolagus cuniculus OX=9986 GN=LOC100353151 PE=4 SV=3;tr|A0A5F9D819|A0A5F9D819_RABIT Uncharacterized protein OS=Oryctolagus cuniculus OX=9986 PE=4 SV=1
ACSM5	0.463939	0.313491	0.632751	26.6346	26.7899	26.6127	26.6689	G1SPY9	tr|G1SPY9|G1SPY9_RABIT Acyl-CoA synthetase medium chain family member 5 OS=Oryctolagus cuniculus OX=9986 GN=ACSM5 PE=4 SV=2
	0.464104	0.375554	0.759874	28.0097	28.0683	28.0495	28.1688	A0A5F9CMV1;A0A5F9CY73	tr|A0A5F9CMV1|A0A5F9CMV1_RABIT Tubulin beta chain OS=Oryctolagus cuniculus OX=9986 GN=TUBB2A PE=3 SV=1;tr|A0A5F9CY73|A0A5F9CY73_RABIT Tubulin beta 2A class IIa OS=Oryctolagus cuniculus OX=9986 GN=TUBB2A PE=3 SV=1
	0.4644	0.826062	0.346416	24.1031	23.6937	23.9323	24.587	A0A5F9C3R8;A0A5F9D525;A0A5F9CG63;A0A5F9CRE4;A0A5F9DW53;A0A5F9CXQ2	tr|A0A5F9C3R8|A0A5F9C3R8_RABIT Uncharacterized protein OS=Oryctolagus cuniculus OX=9986 GN=RAP1B PE=4 SV=1;tr|A0A5F9D525|A0A5F9D525_RABIT Uncharacterized protein OS=Oryctolagus cuniculus OX=9986 GN=RAP1B PE=4 SV=1;tr|A0A5F9CG63|A0A5F9CG63_RABIT Uncharacter
NOL3	0.464834	0.534553	0.754095	26.6793	26.7114	26.5679	26.665	G1SYD5	tr|G1SYD5|G1SYD5_RABIT Nucleolar protein 3 OS=Oryctolagus cuniculus OX=9986 GN=NOL3 PE=4 SV=2
HIST1H2BA;HIST1H2BB;LOC100351672	0.464938	0.844938	0.474192	32.8122	32.7551	32.647	32.7466	G1SJS1;G1SSZ8;G1T8N1	tr|G1SJS1|G1SJS1_RABIT Histone H2B OS=Oryctolagus cuniculus OX=9986 GN=HIST2H2BE PE=3 SV=1;tr|G1SSZ8|G1SSZ8_RABIT Histone H2B OS=Oryctolagus cuniculus OX=9986 GN=HIST1H2BB PE=3 SV=1;tr|G1T8N1|G1T8N1_RABIT Histone H2B OS=Oryctolagus cuniculus OX=9986 GN=LOC
SNTB2	0.465829	0.75226	0.548516	24.3765	24.5109	25.0274	24.5969	G1TI00	tr|G1TI00|G1TI00_RABIT Syntrophin beta 2 OS=Oryctolagus cuniculus OX=9986 GN=SNTB2 PE=4 SV=2
RPL13A	0.465875	0.453304	0.496616	26.711	25.9686	26.7034	26.6664	G1TVS8	tr|G1TVS8|G1TVS8_RABIT Uncharacterized protein OS=Oryctolagus cuniculus OX=9986 PE=4 SV=2
ART3	0.465976	0.719051	0.831671	25.71	25.5779	25.488	25.4539	A0A5F9CKQ0;G1SJK3;A0A5F9DFT4;A0A5F9CSR9;A0A5F9DR82;A0A5F9DN60;A0A5F9C2N4;Q95KS3	tr|A0A5F9CKQ0|A0A5F9CKQ0_RABIT NAD(P)(+)--arginine ADP-ribosyltransferase OS=Oryctolagus cuniculus OX=9986 GN=ART3 PE=3 SV=1;tr|G1SJK3|G1SJK3_RABIT NAD(P)(+)--arginine ADP-ribosyltransferase OS=Oryctolagus cuniculus OX=9986 GN=ART3 PE=3 SV=2;tr|A0A5F9DFT4|
MYBPHL	0.466041	0.553165	0.811916	30.0475	29.847	29.8092	29.7232	G1U4R4	tr|G1U4R4|G1U4R4_RABIT Myosin binding protein H like OS=Oryctolagus cuniculus OX=9986 GN=MYBPHL PE=4 SV=1
LOC100357487	0.466068	0.297998	0.603461	26.9542	26.7822	26.902	26.3952	G1TBH6	tr|G1TBH6|G1TBH6_RABIT Uncharacterized protein OS=Oryctolagus cuniculus OX=9986 GN=TMEM14C PE=4 SV=2
LOC100337958	0.466133	0.698047	0.519386	23.0253	23.1072	23.0176	22.69	G1SYR2;A0A5F9DRG8;G1TWS6	tr|G1SYR2|G1SYR2_RABIT Uncharacterized protein OS=Oryctolagus cuniculus OX=9986 GN=PTCD3 PE=4 SV=2
LSM5	0.466584	0.529349	0.52457	24.4509	24.4569	25.5931	24.5757	G1U9Q1;A0A5F9CSN9	tr|G1U9Q1|G1U9Q1_RABIT U6 snRNA-associated Sm-like protein LSm5 OS=Oryctolagus cuniculus OX=9986 GN=LSM5 PE=3 SV=1;tr|A0A5F9CSN9|A0A5F9CSN9_RABIT LSM5 homolog, U6 small nuclear RNA and mRNA degradation associated OS=Oryctolagus cuniculus OX=9986 GN=LSM5 PE
MYL12B	0.466847	0.696942	0.444229	26.1283	25.9351	26.1098	26.1732	G1T7S0;A0A5F9CA17	tr|G1T7S0|G1T7S0_RABIT Myosin light chain 12A OS=Oryctolagus cuniculus OX=9986 GN=MYL12A PE=4 SV=3
PTRF	0.467194	0.606465	0.423455	27.6093	27.8855	27.6409	27.5803	G1U315	tr|G1U315|G1U315_RABIT Uncharacterized protein OS=Oryctolagus cuniculus OX=9986 GN=CAVIN1 PE=4 SV=2
LOC100338677;RPL27A	0.467762	0.428408	0.43444	26.5527	26.3177	26.5332	26.5317	G1SNY0;G1TWD4;A0A5F9CJV4	tr|G1SNY0|G1SNY0_RABIT Ribosomal_L18e/L15P domain-containing protein OS=Oryctolagus cuniculus OX=9986 GN=RPL27A PE=1 SV=2;tr|G1TWD4|G1TWD4_RABIT Ribosomal_L18e/L15P domain-containing protein OS=Oryctolagus cuniculus OX=9986 PE=3 SV=1;tr|A0A5F9CJV4|A0A5F9CJ
ABHD16A	0.468361	0.62378	0.477182	25.8259	25.8527	25.8323	25.6877	G1TMM5	tr|G1TMM5|G1TMM5_RABIT Abhydrolase domain containing 16A OS=Oryctolagus cuniculus OX=9986 GN=ABHD16A PE=4 SV=2
	0.46882	0.697905	0.849502	31.4768	31.5664	31.3964	31.4272	A0A5F9DR01;A0A5F9DLT5;A0A5F9CQZ5	tr|A0A5F9DR01|A0A5F9DR01_RABIT Aspartate aminotransferase OS=Oryctolagus cuniculus OX=9986 GN=GOT2 PE=4 SV=1
ITI-HC2	0.469408	0.70586	0.526878	27.8809	27.9313	28.1583	27.9601	A0A5F9CLB6;G1SM64;Q9GLY6;A0A5F9D815;A0A5F9DNT2;A0A5F9DIX6;A0A5F9C3H6;A0A5F9CRE1;A0A5F9DA11	tr|A0A5F9CLB6|A0A5F9CLB6_RABIT Uncharacterized protein OS=Oryctolagus cuniculus OX=9986 GN=ITIH2 PE=4 SV=1;tr|G1SM64|G1SM64_RABIT Uncharacterized protein OS=Oryctolagus cuniculus OX=9986 GN=ITIH2 PE=4 SV=2;tr|Q9GLY6|Q9GLY6_RABIT Inter-alpha-trypsin inhibit
APPL1	0.470202	0.150441	0.432777	24.179	24.8532	24.65	24.8547	G1SRT1	tr|G1SRT1|G1SRT1_RABIT Adaptor protein, phosphotyrosine interacting with PH domain and leucine zipper 1 OS=Oryctolagus cuniculus OX=9986 GN=APPL1 PE=4 SV=2
ACO2	0.470292	0.544738	0.962536	32.0072	32.0841	31.901	31.9908	G1TUX2	tr|G1TUX2|G1TUX2_RABIT Aconitate hydratase, mitochondrial OS=Oryctolagus cuniculus OX=9986 GN=ACO2 PE=3 SV=2
MICU1	0.471086	0.671372	0.307336	24.7892	24.8326	24.8181	24.7144	A0A5F9CJX3;G1SVH1;A0A5F9C5B6;A0A5F9C8M2	tr|A0A5F9CJX3|A0A5F9CJX3_RABIT Mitochondrial calcium uptake 1 OS=Oryctolagus cuniculus OX=9986 GN=MICU1 PE=4 SV=1;tr|G1SVH1|G1SVH1_RABIT Mitochondrial calcium uptake 1 OS=Oryctolagus cuniculus OX=9986 GN=MICU1 PE=4 SV=3;tr|A0A5F9C5B6|A0A5F9C5B6_RABIT Mitoc
LYPLA2	0.471123	0.657579	0.206135	23.8728	24.1063	24.062	23.5841	G1T5V8;A0A5F9DSI0	tr|G1T5V8|G1T5V8_RABIT Lysophospholipase 2 OS=Oryctolagus cuniculus OX=9986 GN=LYPLA2 PE=4 SV=2;tr|A0A5F9DSI0|A0A5F9DSI0_RABIT Lysophospholipase 2 OS=Oryctolagus cuniculus OX=9986 GN=LYPLA2 PE=4 SV=1
PMPCB	0.471137	0.292954	0.625006	25.1332	24.5889	25.1988	24.997	G1SYT7;U3KMB7	tr|G1SYT7|G1SYT7_RABIT Uncharacterized protein OS=Oryctolagus cuniculus OX=9986 GN=PMPCB PE=3 SV=2;tr|U3KMB7|U3KMB7_RABIT Uncharacterized protein OS=Oryctolagus cuniculus OX=9986 GN=PMPCB PE=3 SV=2
KHSRP	0.471814	0.299327	0.490427	25.3011	25.0819	25.1156	25.0705	G1TJG3	tr|G1TJG3|G1TJG3_RABIT Uncharacterized protein OS=Oryctolagus cuniculus OX=9986 PE=4 SV=2
KRT19	0.473244	0.58642	0.0812322	26.5748	25.9487	25.2459	26.4085	G1TAY6;A0A5F9CRZ7	tr|G1TAY6|G1TAY6_RABIT Keratin 15 OS=Oryctolagus cuniculus OX=9986 GN=KRT15 PE=3 SV=2;tr|A0A5F9CRZ7|A0A5F9CRZ7_RABIT Keratin 15 OS=Oryctolagus cuniculus OX=9986 GN=KRT15 PE=3 SV=1
VARS	0.474767	0.787742	0.807965	24.0402	24.045	23.8617	23.9549	G1TWP4	tr|G1TWP4|G1TWP4_RABIT Valyl-tRNA synthetase OS=Oryctolagus cuniculus OX=9986 GN=VARS PE=3 SV=2
PSMA2	0.475389	0.137665	0.270539	26.7371	26.7869	26.6756	26.9972	G1T2L1;A0A5F9DD31;A0A5F9CRP9;A0A5F9CMM3	tr|G1T2L1|G1T2L1_RABIT Proteasome subunit alpha type OS=Oryctolagus cuniculus OX=9986 GN=PSMA2 PE=3 SV=1
SPRYD4	0.475875	0.441295	0.240637	25.132	25.2603	25.3123	24.7097	G1STS9	tr|G1STS9|G1STS9_RABIT SPRY domain containing 4 OS=Oryctolagus cuniculus OX=9986 GN=SPRYD4 PE=4 SV=1
EIF3C	0.476486	0.536246	0.746047	27.6084	27.5537	27.5422	27.3682	G1U971;A0A5F9CMJ3	tr|G1U971|G1U971_RABIT Eukaryotic translation initiation factor 3 subunit C OS=Oryctolagus cuniculus OX=9986 GN=EIF3C PE=1 SV=1;tr|A0A5F9CMJ3|A0A5F9CMJ3_RABIT Eukaryotic translation initiation factor 3 subunit C OS=Oryctolagus cuniculus OX=9986 GN=LOC10034
	0.477139	0.258278	0.244691	31.8457	32.9629	32.1233	32.1067	A0A5F9CXB0;A0A5F9CXS8;A0A5F9CPN0	tr|A0A5F9CXB0|A0A5F9CXB0_RABIT Collagen alpha-1(I) chain OS=Oryctolagus cuniculus OX=9986 GN=COL1A1 PE=4 SV=1;tr|A0A5F9CXS8|A0A5F9CXS8_RABIT Collagen alpha-1(I) chain OS=Oryctolagus cuniculus OX=9986 GN=COL1A1 PE=4 SV=1;tr|A0A5F9CPN0|A0A5F9CPN0_RABIT Colla
	0.477245	0.175047	0.0930001	25.7468	25.9211	26.3305	24.7967	A0A5F9C4W7;Q9MZI7;A0A5F9CCT9	tr|A0A5F9C4W7|A0A5F9C4W7_RABIT SERPIN domain-containing protein OS=Oryctolagus cuniculus OX=9986 PE=3 SV=1;tr|Q9MZI7|Q9MZI7_RABIT Heat shock protein 47 (Fragment) OS=Oryctolagus cuniculus OX=9986 PE=2 SV=1
DAD1	0.477636	0.813346	0.327384	24.7406	24.3388	24.5437	25.1964	G1T720	tr|G1T720|G1T720_RABIT Dolichyl-diphosphooligosaccharide--protein glycosyltransferase subunit DAD1 OS=Oryctolagus cuniculus OX=9986 GN=DAD1 PE=3 SV=1
ABHD14A-ACY1	0.477724	0.237744	0.545938	26.5488	26.6839	26.6513	26.6959	A0A5F9DJR5;G1TK53;A0A5F9DKJ6;A0A5F9CPU2;A0A5F9CQ79	tr|A0A5F9DJR5|A0A5F9DJR5_RABIT M20_dimer domain-containing protein OS=Oryctolagus cuniculus OX=9986 GN=ACY1 PE=4 SV=1;tr|G1TK53|G1TK53_RABIT M20_dimer domain-containing protein OS=Oryctolagus cuniculus OX=9986 GN=ACY1 PE=4 SV=2;tr|A0A5F9DKJ6|A0A5F9DKJ6_RAB
ACADL	0.477794	0.958927	0.61831	29.6411	29.5363	29.4021	29.4873	G1SRD2	tr|G1SRD2|G1SRD2_RABIT KAT8 regulatory NSL complex subunit 1 like OS=Oryctolagus cuniculus OX=9986 GN=KANSL1L PE=3 SV=2
TPP1	0.478008	0.720062	0.870541	25.7533	25.7861	25.6044	25.6918	A0A5F9D703;G1SRB7;A0A5F9DDZ6	tr|A0A5F9D703|A0A5F9D703_RABIT Tripeptidyl peptidase 1 OS=Oryctolagus cuniculus OX=9986 GN=TPP1 PE=4 SV=1;tr|G1SRB7|G1SRB7_RABIT Tripeptidyl peptidase 1 OS=Oryctolagus cuniculus OX=9986 GN=TPP1 PE=4 SV=1;tr|A0A5F9DDZ6|A0A5F9DDZ6_RABIT Tripeptidyl peptidase
BZW2	0.47801	0.745202	0.890292	26.2801	26.2554	26.3939	26.3327	G1TBL0;A0A5F9CEF0;A0A5F9DAT6;A0A5F9CCX8;A0A5F9CLD4	tr|G1TBL0|G1TBL0_RABIT Basic leucine zipper and W2 domains 2 OS=Oryctolagus cuniculus OX=9986 GN=BZW2 PE=4 SV=3;tr|A0A5F9CEF0|A0A5F9CEF0_RABIT Basic leucine zipper and W2 domains 2 OS=Oryctolagus cuniculus OX=9986 GN=BZW2 PE=4 SV=1;tr|A0A5F9DAT6|A0A5F9DAT6
PKM	0.479756	0.56865	0.966971	32.8172	32.8841	32.9008	32.978	A0A5F9DDB1;G1SQD3	tr|A0A5F9DDB1|A0A5F9DDB1_RABIT Pyruvate kinase OS=Oryctolagus cuniculus OX=9986 GN=PKM PE=3 SV=1;tr|G1SQD3|G1SQD3_RABIT Pyruvate kinase OS=Oryctolagus cuniculus OX=9986 GN=PKM PE=3 SV=3
CECR5	0.480059	0.853882	0.114504	22.4314	23.0012	23.2117	22.7574	G1SWP1	tr|G1SWP1|G1SWP1_RABIT Haloacid dehalogenase like hydrolase domain containing 5 OS=Oryctolagus cuniculus OX=9986 GN=HDHD5 PE=4 SV=2
	0.481137	0.969911	0.894614	27.4901	27.5251	27.8042	27.7413	A0A5F9CHU5;G1TRK9;A0A5F9CWJ0;G1TSF1;G1TLH9;A0A5F9C1B3;A0A5F9CEN6;A2NTT2;A2NUE4;G1TWP5;G1TW88;A0A5F9DIY7;G1TMG6	tr|A0A5F9CHU5|A0A5F9CHU5_RABIT Uncharacterized protein OS=Oryctolagus cuniculus OX=9986 PE=4 SV=1;tr|G1TRK9|G1TRK9_RABIT Uncharacterized protein OS=Oryctolagus cuniculus OX=9986 PE=4 SV=2;tr|A0A5F9CWJ0|A0A5F9CWJ0_RABIT Ig-like domain-containing protein OS=
LOC100348276	0.48123	0.40575	0.179757	22.5534	22.7506	23.3642	22.5504	G1TNK9	tr|G1TNK9|G1TNK9_RABIT Uncharacterized protein OS=Oryctolagus cuniculus OX=9986 GN=LOC100348029 PE=3 SV=2
UQCRB	0.48286	0.937873	0.367538	30.1148	29.9782	29.8804	29.9954	A0A5F9DPU5;G1SUH5;A0A5F9D4Z5	tr|A0A5F9DPU5|A0A5F9DPU5_RABIT Cytochrome b-c1 complex subunit 7 OS=Oryctolagus cuniculus OX=9986 GN=LOC100337966 PE=3 SV=1;tr|G1SUH5|G1SUH5_RABIT Cytochrome b-c1 complex subunit 7 OS=Oryctolagus cuniculus OX=9986 GN=LOC100337966 PE=3 SV=2
GCN1L1	0.483257	0.296014	0.429914	25.4615	25.3854	25.9127	25.3794	G1SPJ5;A0A5F9CUN1;A0A5F9D0W5;A0A5F9C9N6;A0A5F9C244	tr|G1SPJ5|G1SPJ5_RABIT GCN1 activator of EIF2AK4 OS=Oryctolagus cuniculus OX=9986 GN=GCN1 PE=4 SV=2;tr|A0A5F9CUN1|A0A5F9CUN1_RABIT GCN1 activator of EIF2AK4 OS=Oryctolagus cuniculus OX=9986 GN=GCN1 PE=4 SV=1;tr|A0A5F9D0W5|A0A5F9D0W5_RABIT GCN1 activator of
RAB21	0.483468	0.162098	0.956431	23.1781	22.3227	23.6496	22.7266	G1T3M3;A0A5F9DPX3;A0A5F9CT46	tr|G1T3M3|G1T3M3_RABIT RAB21, member RAS oncogene family OS=Oryctolagus cuniculus OX=9986 GN=RAB21 PE=4 SV=2;tr|A0A5F9DPX3|A0A5F9DPX3_RABIT RAB21, member RAS oncogene family OS=Oryctolagus cuniculus OX=9986 GN=RAB21 PE=4 SV=1;tr|A0A5F9CT46|A0A5F9CT46_RABIT
APOD	0.483484	0.790383	0.182461	25.8326	24.7665	25.3176	26.0364	G1TIF8	tr|G1TIF8|G1TIF8_RABIT Apolipoprotein D OS=Oryctolagus cuniculus OX=9986 GN=APOD PE=3 SV=3
AUH	0.484292	0.676129	0.396451	25.0402	24.5356	24.948	25.1212	G1ST15	tr|G1ST15|G1ST15_RABIT AU RNA binding methylglutaconyl-CoA hydratase OS=Oryctolagus cuniculus OX=9986 GN=AUH PE=3 SV=2
NDUFS4	0.484364	0.281263	0.495133	28.5393	28.1351	28.5284	28.4357	G1SE27	tr|G1SE27|G1SE27_RABIT NADH:ubiquinone oxidoreductase subunit S4 OS=Oryctolagus cuniculus OX=9986 GN=NDUFS4 PE=4 SV=2
RDH14	0.48479	0.0219398	0.646708	25.0409	23.8885	25.1191	24.328	G1U535	tr|G1U535|G1U535_RABIT Retinol dehydrogenase 14 OS=Oryctolagus cuniculus OX=9986 GN=RDH14 PE=3 SV=2
PTX3	0.484839	0.658775	0.889601	25.7697	25.5399	25.9866	25.8665	A0A5F9DG66;G1SYN4;A0A5F9D8W4	tr|A0A5F9DG66|A0A5F9DG66_RABIT Pentraxin 3 OS=Oryctolagus cuniculus OX=9986 GN=PTX3 PE=4 SV=1;tr|G1SYN4|G1SYN4_RABIT Pentraxin 3 OS=Oryctolagus cuniculus OX=9986 GN=PTX3 PE=4 SV=2
	0.485346	0.812453	0.229629	25.4115	26.0195	26.2578	25.847	A0A3S8V6Y1	tr|A0A3S8V6Y1|A0A3S8V6Y1_RABIT NADH-ubiquinone oxidoreductase chain 2 OS=Oryctolagus cuniculus OX=9986 GN=ND2 PE=3 SV=1
LOC100354835	0.485789	0.33477	0.414249	27.0632	27.2359	27.2164	27.2311	G1U3V0;G1SR26	tr|G1U3V0|G1U3V0_RABIT HIT domain-containing protein OS=Oryctolagus cuniculus OX=9986 GN=HINT2 PE=4 SV=2
PLGRKT	0.486042	0.220266	0.352472	25.9767	25.0794	25.8423	25.7151	G1SUG3	tr|G1SUG3|G1SUG3_RABIT Plasminogen receptor with a C-terminal lysine OS=Oryctolagus cuniculus OX=9986 GN=PLGRKT PE=4 SV=1
PITPNB	0.486206	0.538749	0.357418	22.304	22.4275	22.9794	22.369	G1SDG2	tr|G1SDG2|G1SDG2_RABIT Phosphatidylinositol transfer protein beta OS=Oryctolagus cuniculus OX=9986 GN=PITPNB PE=4 SV=2
LOC100356003;RPL8	0.486724	0.619918	0.949086	27.2737	27.1468	27.1003	27.0023	A0A5F9D5B2;G1TT27;A0A5F9C4D3;G1TZB5;A0A5F9CJ17	tr|A0A5F9D5B2|A0A5F9D5B2_RABIT Zinc finger protein 34 OS=Oryctolagus cuniculus OX=9986 GN=ZNF34 PE=4 SV=1;tr|G1TT27|G1TT27_RABIT Zinc finger protein 34 OS=Oryctolagus cuniculus OX=9986 GN=ZNF34 PE=1 SV=2;tr|A0A5F9C4D3|A0A5F9C4D3_RABIT Zinc finger protein 3
LOC100344662	0.487122	0.401384	0.687008	24.6366	24.5964	24.7397	24.6263	A0A5F9D7Z3;G1SLS1;A0A5F9D0V4;G1TQ02	tr|A0A5F9D7Z3|A0A5F9D7Z3_RABIT Uncharacterized protein OS=Oryctolagus cuniculus OX=9986 GN=DNAJA3 PE=3 SV=1;tr|G1SLS1|G1SLS1_RABIT Uncharacterized protein OS=Oryctolagus cuniculus OX=9986 GN=DNAJA3 PE=3 SV=3
SND1	0.487993	0.864866	0.267263	26.6357	26.362	26.5227	26.7246	G1SFS8	tr|G1SFS8|G1SFS8_RABIT Staphylococcal nuclease domain-containing protein OS=Oryctolagus cuniculus OX=9986 GN=SND1 PE=4 SV=3
	0.488828	0.308194	0.65427	33.5733	32.9893	33.1072	32.8768	G1U1L8	tr|G1U1L8|G1U1L8_RABIT Myoglobin OS=Oryctolagus cuniculus OX=9986 GN=MB PE=3 SV=2
SYPL1	0.488902	0.821646	0.484233	25.2619	24.9395	25.2117	25.838	A0A5F9CPX4;G1T8S7;A0A5F9DHP8	tr|A0A5F9CPX4|A0A5F9CPX4_RABIT MARVEL domain-containing protein OS=Oryctolagus cuniculus OX=9986 GN=SYPL1 PE=4 SV=1;tr|G1T8S7|G1T8S7_RABIT MARVEL domain-containing protein OS=Oryctolagus cuniculus OX=9986 GN=SYPL1 PE=4 SV=2
NOP56	0.488994	0.570238	0.457139	23.2669	23.2066	22.7589	23.2025	G1T8F7	tr|G1T8F7|G1T8F7_RABIT NOP56 ribonucleoprotein OS=Oryctolagus cuniculus OX=9986 GN=NOP56 PE=4 SV=2
PDXK	0.489393	0.72569	0.588968	24.4663	24.4209	24.4903	24.7026	G1U2B5;A0A5F9DUH6	tr|G1U2B5|G1U2B5_RABIT Pyridoxal kinase OS=Oryctolagus cuniculus OX=9986 GN=PDXK PE=4 SV=2;tr|A0A5F9DUH6|A0A5F9DUH6_RABIT Pyridoxal kinase OS=Oryctolagus cuniculus OX=9986 GN=PDXK PE=4 SV=1
GLUL	0.489899	0.420038	0.288984	24.686	24.2527	24.2581	24.3185	G1SW00	tr|G1SW00|G1SW00_RABIT Glutamine synthetase OS=Oryctolagus cuniculus OX=9986 GN=GLUL PE=3 SV=3
COASY	0.492019	0.505784	0.119513	24.5299	24.0741	24.0409	24.2292	G1T8Y0	tr|G1T8Y0|G1T8Y0_RABIT Coenzyme A synthase OS=Oryctolagus cuniculus OX=9986 GN=COASY PE=3 SV=2
SBDS	0.493093	0.802099	0.929979	22.525	22.5839	22.7385	22.8608	G1SJ57;A0A5F9CXX0	tr|G1SJ57|G1SJ57_RABIT SBDS ribosome maturation factor OS=Oryctolagus cuniculus OX=9986 GN=SBDS PE=4 SV=1;tr|A0A5F9CXX0|A0A5F9CXX0_RABIT SBDS ribosome maturation factor OS=Oryctolagus cuniculus OX=9986 GN=SBDS PE=4 SV=1
SACM1L	0.49328	0.268067	0.408577	23.6766	23.6004	24.0923	23.5817	G1TWK1	tr|G1TWK1|G1TWK1_RABIT SAC1 like phosphatidylinositide phosphatase OS=Oryctolagus cuniculus OX=9986 GN=SACM1L PE=4 SV=1
SLC25A12	0.494023	0.901786	0.538664	29.748	29.8337	29.7467	29.6894	G1T2J6	tr|G1T2J6|G1T2J6_RABIT Solute carrier family 25 member 12 OS=Oryctolagus cuniculus OX=9986 GN=SLC25A12 PE=3 SV=3
DNAJB4	0.494198	0.0721784	0.721722	26.6687	26.9589	26.8079	27.0056	G1T3U5	tr|G1T3U5|G1T3U5_RABIT DnaJ heat shock protein family (Hsp40) member B4 OS=Oryctolagus cuniculus OX=9986 GN=DNAJB4 PE=4 SV=2
SRP54	0.496397	0.28213	0.562814	23.033	22.698	23.0425	22.9401	G1STX4	tr|G1STX4|G1STX4_RABIT Signal recognition particle 54 kDa protein OS=Oryctolagus cuniculus OX=9986 GN=SRP54 PE=3 SV=2
PPM1A	0.496805	0.266903	0.401564	24.9221	23.971	24.8052	24.6692	A0A5F9DI64;G1SY94	tr|A0A5F9DI64|A0A5F9DI64_RABIT Protein phosphatase 1A OS=Oryctolagus cuniculus OX=9986 GN=PPM1A PE=3 SV=1;tr|G1SY94|G1SY94_RABIT Protein phosphatase 1A OS=Oryctolagus cuniculus OX=9986 GN=PPM1A PE=3 SV=2
	0.497152	0.850386	0.292511	23.651	25.2064	25.9348	24.8459	A0A5F9DVP8	tr|A0A5F9DVP8|A0A5F9DVP8_RABIT Retinol-binding protein OS=Oryctolagus cuniculus OX=9986 GN=RBP4 PE=3 SV=1
BPIFB1	0.497755	0.843587	0.462199	24.9433	24.4266	23.5286	24.4208	U3KP81;G1TCW9;A0A5F9C4I3	tr|U3KP81|U3KP81_RABIT BPI1 domain-containing protein OS=Oryctolagus cuniculus OX=9986 GN=BPIFB1 PE=4 SV=2;tr|G1TCW9|G1TCW9_RABIT BPI1 domain-containing protein OS=Oryctolagus cuniculus OX=9986 GN=BPIFB1 PE=4 SV=2;tr|A0A5F9C4I3|A0A5F9C4I3_RABIT BPI1 domain
TXNDC12	0.497775	0.257038	0.330353	26.186	25.3133	26.0243	25.9559	G1SGI8;A0A5F9CM18	tr|G1SGI8|G1SGI8_RABIT Thioredoxin domain containing 12 OS=Oryctolagus cuniculus OX=9986 GN=TXNDC12 PE=4 SV=3
LOC100343740	0.498076	0.637951	0.559623	23.9617	24.157	24.205	24.184	G1T2V2	tr|G1T2V2|G1T2V2_RABIT AIRC domain-containing protein OS=Oryctolagus cuniculus OX=9986 GN=PAICS PE=3 SV=2
RPS19	0.498241	0.622371	0.212533	26.4944	26.2731	26.4054	26.503	G1TN62;G1TX41;G1TRV4	tr|G1TN62|G1TN62_RABIT Uncharacterized protein OS=Oryctolagus cuniculus OX=9986 GN=LOC100345774 PE=1 SV=1
SYNCRIP	0.498279	0.841829	0.220698	25.8922	25.7953	25.829	25.9627	G1SDN4;G1TJN8;A0A5F9CKC7;A0A5F9D5X1	tr|G1SDN4|G1SDN4_RABIT Uncharacterized protein OS=Oryctolagus cuniculus OX=9986 GN=SYNCRIP PE=4 SV=1;tr|G1TJN8|G1TJN8_RABIT Uncharacterized protein OS=Oryctolagus cuniculus OX=9986 GN=SYNCRIP PE=4 SV=1
	0.499184	0.162042	0.184554	25.0837	25.0132	25.8206	23.2652	A0A5F9DAR1	tr|A0A5F9DAR1|A0A5F9DAR1_RABIT Sirtuin 5 OS=Oryctolagus cuniculus OX=9986 GN=SIRT5 PE=4 SV=1
SNRPD3	0.500155	0.452269	0.938567	25.93	26.0048	25.8465	25.9383	G1SMM7	tr|G1SMM7|G1SMM7_RABIT Small nuclear ribonucleoprotein Sm D3 OS=Oryctolagus cuniculus OX=9986 GN=SNRPD3 PE=3 SV=1
RBBP7	0.500917	0.58578	0.741248	23.6386	23.341	23.2876	23.2142	G1U1C0;A0A5F9CSG4;A0A5F9C5J9	tr|G1U1C0|G1U1C0_RABIT RB binding protein 7, chromatin remodeling factor OS=Oryctolagus cuniculus OX=9986 GN=RBBP7 PE=4 SV=1;tr|A0A5F9CSG4|A0A5F9CSG4_RABIT RB binding protein 7, chromatin remodeling factor OS=Oryctolagus cuniculus OX=9986 GN=RBBP7 PE=4 SV=
	0.502042	0.326574	0.543113	27.8442	26.9043	27.8477	27.6233	A0A5F9DH37;A0A5F9CUQ1;A0A5F9C9F3	tr|A0A5F9DH37|A0A5F9DH37_RABIT Triadin OS=Oryctolagus cuniculus OX=9986 GN=TRDN PE=4 SV=1;tr|A0A5F9CUQ1|A0A5F9CUQ1_RABIT Triadin OS=Oryctolagus cuniculus OX=9986 GN=TRDN PE=4 SV=1
PSMD8	0.502416	0.100112	0.928409	25.2539	24.8345	25.3877	25.0102	G1U354	tr|G1U354|G1U354_RABIT Proteasome 26S subunit, non-ATPase 8 OS=Oryctolagus cuniculus OX=9986 GN=PSMD8 PE=4 SV=2
GOLT1B	0.502789	0.578402	0.525945	22.8496	22.8175	22.8399	23.321	A0A5F9C4P6;G1SVW7	tr|A0A5F9C4P6|A0A5F9C4P6_RABIT Golgi transport 1B OS=Oryctolagus cuniculus OX=9986 GN=GOLT1B PE=4 SV=1;tr|G1SVW7|G1SVW7_RABIT Golgi transport 1B OS=Oryctolagus cuniculus OX=9986 GN=GOLT1B PE=4 SV=1
PALMD	0.504375	0.561015	0.109309	24.6565	24.2136	24.431	24.6435	G1T2X6	tr|G1T2X6|G1T2X6_RABIT Palmdelphin OS=Oryctolagus cuniculus OX=9986 GN=PALMD PE=4 SV=1
SEPHS1	0.504836	0.959675	0.48302	22.9675	22.6625	22.9263	23.1905	G1T920;G1U4M1;A0A5F9D325;A0A5F9DG17;A0A5F9CQB2;A0A5F9C2M9	tr|G1T920|G1T920_RABIT Selenophosphate synthetase 1 OS=Oryctolagus cuniculus OX=9986 GN=SEPHS1 PE=4 SV=1;tr|G1U4M1|G1U4M1_RABIT Selenophosphate synthetase 1 OS=Oryctolagus cuniculus OX=9986 GN=SEPHS1 PE=4 SV=2;tr|A0A5F9D325|A0A5F9D325_RABIT Selenophosphate
ACTN4	0.505065	0.905458	0.859146	26.1911	26.1387	26.275	26.2854	A0A5F9D4S1;G1TUC8	tr|A0A5F9D4S1|A0A5F9D4S1_RABIT Actinin alpha 4 OS=Oryctolagus cuniculus OX=9986 GN=ACTN4 PE=4 SV=1;tr|G1TUC8|G1TUC8_RABIT Actinin alpha 4 OS=Oryctolagus cuniculus OX=9986 GN=ACTN4 PE=4 SV=3
COPZ1	0.505568	0.834902	0.84049	22.997	22.992	23.6158	23.3298	A0A5F9C7V0;G1T593;A0A5F9CG47;A0A5F9C9U6	tr|A0A5F9C7V0|A0A5F9C7V0_RABIT Coatomer subunit zeta OS=Oryctolagus cuniculus OX=9986 GN=COPZ1 PE=3 SV=1;tr|G1T593|G1T593_RABIT Coatomer subunit zeta OS=Oryctolagus cuniculus OX=9986 GN=COPZ1 PE=3 SV=2;tr|A0A5F9CG47|A0A5F9CG47_RABIT Coatomer subunit zeta O
	0.505936	0.426374	0.367594	26.6671	26.5184	26.523	26.5325	A0A5F9DQS0;A0A5F9DA68	tr|A0A5F9DQS0|A0A5F9DQS0_RABIT Uncharacterized protein OS=Oryctolagus cuniculus OX=9986 GN=CCT6A PE=3 SV=1
DHX15	0.506497	0.741199	0.552512	23.1173	22.6978	23.1238	23.2442	G1SIW1	tr|G1SIW1|G1SIW1_RABIT DEAH-box helicase 15 OS=Oryctolagus cuniculus OX=9986 GN=DHX15 PE=4 SV=1
	0.507562	0.37265	0.938733	26.9021	26.4088	26.5551	25.9698	A0A5F9DF79;A0A5F9CZ06	tr|A0A5F9DF79|A0A5F9DF79_RABIT Uncharacterized protein OS=Oryctolagus cuniculus OX=9986 PE=4 SV=1;tr|A0A5F9CZ06|A0A5F9CZ06_RABIT Uncharacterized protein OS=Oryctolagus cuniculus OX=9986 PE=4 SV=1
	0.507645	0.136952	0.674735	27.3471	27.6827	27.4088	27.9978	A0A5F9CNQ8	tr|A0A5F9CNQ8|A0A5F9CNQ8_RABIT Keratin 5 OS=Oryctolagus cuniculus OX=9986 GN=KRT5 PE=3 SV=1
CNTFR	0.507774	0.615099	0.291354	25.4551	25.5841	25.8717	25.5134	A0A5F9CBP3;G1SD46;A0A5F9DCG4;A0A5F9DRS1	tr|A0A5F9CBP3|A0A5F9CBP3_RABIT Ciliary neurotrophic factor receptor OS=Oryctolagus cuniculus OX=9986 GN=CNTFR PE=4 SV=1;tr|G1SD46|G1SD46_RABIT Ciliary neurotrophic factor receptor OS=Oryctolagus cuniculus OX=9986 GN=CNTFR PE=4 SV=3;tr|A0A5F9DCG4|A0A5F9DCG4
	0.50852	0.581866	0.113513	25.7454	23.7895	24.7403	25.71	A0A5F9DEL1	tr|A0A5F9DEL1|A0A5F9DEL1_RABIT Ig-like domain-containing protein OS=Oryctolagus cuniculus OX=9986 PE=4 SV=1
FAM129A	0.508585	0.985276	0.49747	23.6968	23.8278	23.9743	23.836	G1T8T9;A0A5F9DAQ2	tr|G1T8T9|G1T8T9_RABIT Niban apoptosis regulator 1 OS=Oryctolagus cuniculus OX=9986 GN=NIBAN1 PE=4 SV=3;tr|A0A5F9DAQ2|A0A5F9DAQ2_RABIT Niban apoptosis regulator 1 OS=Oryctolagus cuniculus OX=9986 GN=NIBAN1 PE=4 SV=1
RFTN1	0.509434	0.382307	0.452817	23.418	23.379	23.4687	22.9631	G1TAE5;A0A5F9DTY3	tr|G1TAE5|G1TAE5_RABIT Raftlin, lipid raft linker 1 OS=Oryctolagus cuniculus OX=9986 GN=RFTN1 PE=4 SV=3;tr|A0A5F9DTY3|A0A5F9DTY3_RABIT Raftlin, lipid raft linker 1 OS=Oryctolagus cuniculus OX=9986 GN=RFTN1 PE=4 SV=1
VWA8	0.510887	0.541108	0.791215	23.0729	23.3882	23.4128	23.5381	A0A5F9D324;A0A5F9DAG0;G1T8E0	tr|A0A5F9D324|A0A5F9D324_RABIT von Willebrand factor A domain containing 8 OS=Oryctolagus cuniculus OX=9986 GN=VWA8 PE=4 SV=1;tr|A0A5F9DAG0|A0A5F9DAG0_RABIT von Willebrand factor A domain containing 8 OS=Oryctolagus cuniculus OX=9986 GN=VWA8 PE=4 SV=1;tr|G
	0.510893	0.397044	0.693093	30.5834	30.2645	30.6413	30.524	A0A5F9DDG6;G1TV91	tr|A0A5F9DDG6|A0A5F9DDG6_RABIT Glutathione S-transferase OS=Oryctolagus cuniculus OX=9986 GN=GSTM2 PE=3 SV=1;tr|G1TV91|G1TV91_RABIT Uncharacterized protein OS=Oryctolagus cuniculus OX=9986 GN=GSTM2 PE=3 SV=2
MYLPF	0.511392	0.0949536	0.828469	33.1968	33.326	33.2326	33.3986	G1TF03	tr|G1TF03|G1TF03_RABIT Myosin regulatory light chain 2, skeletal muscle isoform type 2 OS=Oryctolagus cuniculus OX=9986 GN=MYLPF PE=4 SV=3
EIF3I	0.51157	0.735803	0.565633	23.972	24.0679	23.9608	23.5941	G1STF9	tr|G1STF9|G1STF9_RABIT Eukaryotic translation initiation factor 3 subunit I OS=Oryctolagus cuniculus OX=9986 GN=EIF3I PE=3 SV=2
	0.511702	0.121454	0.65413	22.8222	24.367	22.6962	23.5646	A0A5F9CF11;A0A5F9D6I0;A0A5F9C4N8;A0A5F9D141	tr|A0A5F9CF11|A0A5F9CF11_RABIT Uncharacterized protein OS=Oryctolagus cuniculus OX=9986 PE=4 SV=1;tr|A0A5F9D6I0|A0A5F9D6I0_RABIT Uncharacterized protein OS=Oryctolagus cuniculus OX=9986 PE=4 SV=1;tr|A0A5F9C4N8|A0A5F9C4N8_RABIT Uncharacterized protein OS=Or
FMO4	0.511801	0.267793	0.458429	25.6166	24.8805	25.0385	24.8891	G1SND1	tr|G1SND1|G1SND1_RABIT Dimethylaniline monooxygenase [N-oxide-forming] OS=Oryctolagus cuniculus OX=9986 GN=FMO2 PE=3 SV=2
AUP1	0.511896	0.331444	0.199524	23.4178	23.612	23.8756	22.5197	G1T9C1	tr|G1T9C1|G1T9C1_RABIT AUP1 lipid droplet regulating VLDL assembly factor OS=Oryctolagus cuniculus OX=9986 GN=AUP1 PE=4 SV=2
TBCB	0.511908	0.160121	0.0697682	24.5874	23.1367	23.973	24.171	G1TAM3	tr|G1TAM3|G1TAM3_RABIT Tubulin folding cofactor B OS=Oryctolagus cuniculus OX=9986 GN=TBCB PE=4 SV=1
	0.513058	0.104249	0.728155	27.2727	27.5568	27.4171	27.604	A0A5F9DIF6	tr|A0A5F9DIF6|A0A5F9DIF6_RABIT Uncharacterized protein OS=Oryctolagus cuniculus OX=9986 PE=4 SV=1
ERMP1	0.513202	0.182775	0.916499	24.514	24.102	24.7653	24.2848	A0A5F9CE15;U3KPE9;G1TE20;A0A5F9CN31	tr|A0A5F9CE15|A0A5F9CE15_RABIT Endoplasmic reticulum metallopeptidase 1 OS=Oryctolagus cuniculus OX=9986 GN=ERMP1 PE=4 SV=1;tr|U3KPE9|U3KPE9_RABIT Endoplasmic reticulum metallopeptidase 1 OS=Oryctolagus cuniculus OX=9986 GN=ERMP1 PE=4 SV=2;tr|G1TE20|G1TE20
IARS2	0.514194	0.130305	0.663496	26.2327	26.4775	26.2109	26.3489	G1SZ93;A0A5F9DLB9	tr|G1SZ93|G1SZ93_RABIT Isoleucyl-tRNA synthetase 2, mitochondrial OS=Oryctolagus cuniculus OX=9986 GN=IARS2 PE=3 SV=3;tr|A0A5F9DLB9|A0A5F9DLB9_RABIT Isoleucyl-tRNA synthetase 2, mitochondrial OS=Oryctolagus cuniculus OX=9986 GN=IARS2 PE=3 SV=1
	0.5142	0.943785	0.102724	26.589	26.2298	26.0799	26.4104	A0A5F9C1C5	tr|A0A5F9C1C5|A0A5F9C1C5_RABIT Uncharacterized protein OS=Oryctolagus cuniculus OX=9986 GN=LOC100352842 PE=4 SV=1
LOC100339811;LOC100346376;LOC100347632;LOC100351957;LOC100352673;LOC100353259;LOC100355326	0.514788	0.663773	0.55944	27.4161	27.3129	27.2856	27.3008	G1SKF7;G1TG04;G1U1N5;G1U375;G1TF89;G1TSW0;G1TXK1;G1U554	tr|G1SKF7|G1SKF7_RABIT 60S ribosomal protein L6 OS=Oryctolagus cuniculus OX=9986 GN=RPL6 PE=1 SV=1;tr|G1TG04|G1TG04_RABIT 60S ribosomal protein L6 OS=Oryctolagus cuniculus OX=9986 PE=1 SV=2;tr|G1U1N5|G1U1N5_RABIT Ribosomal_L6e_N domain-containing protein O
COX5A	0.515029	0.144687	0.176975	31.669	31.4231	31.4848	31.4748	G1TZN7	tr|G1TZN7|G1TZN7_RABIT Cytochrome c oxidase subunit 5A OS=Oryctolagus cuniculus OX=9986 GN=COX5A PE=4 SV=2
IDH3B	0.515452	0.495514	0.22562	27.6694	27.9601	27.9719	27.8885	G1TSL1;A0A5F9DDQ4;A0A5F9D9Z6;A0A5F9CF21	tr|G1TSL1|G1TSL1_RABIT Isocitrate dehydrogenase [NAD] subunit, mitochondrial OS=Oryctolagus cuniculus OX=9986 GN=IDH3B PE=3 SV=2;tr|A0A5F9DDQ4|A0A5F9DDQ4_RABIT Isocitrate dehydrogenase [NAD] subunit, mitochondrial OS=Oryctolagus cuniculus OX=9986 GN=IDH3B
NFKB1	0.51554	0.776487	0.622669	22.3672	22.2936	22.4067	22.6797	G1U2Y0	tr|G1U2Y0|G1U2Y0_RABIT Nuclear factor kappa B subunit 1 OS=Oryctolagus cuniculus OX=9986 GN=NFKB1 PE=4 SV=3
HSPE1;LOC100353436;LOC100357698	0.515721	0.504916	0.956604	29.1488	29.0613	29.2497	29.1467	A0A5F9C1X1;G1TSX5;G1SZ44;G1U675;A0A5F9CBR6;A0A5F9CCQ3	tr|A0A5F9C1X1|A0A5F9C1X1_RABIT Uncharacterized protein OS=Oryctolagus cuniculus OX=9986 PE=3 SV=1;tr|G1TSX5|G1TSX5_RABIT Uncharacterized protein OS=Oryctolagus cuniculus OX=9986 PE=3 SV=1;tr|G1SZ44|G1SZ44_RABIT Uncharacterized protein OS=Oryctolagus cunicu
	0.515797	0.595891	0.60499	23.7707	24.3363	24.4254	24.4325	A0A5F9DV00	tr|A0A5F9DV00|A0A5F9DV00_RABIT Platelet activating factor acetylhydrolase 1b catalytic subunit 2 OS=Oryctolagus cuniculus OX=9986 GN=PAFAH1B2 PE=4 SV=1
SCFD1	0.515903	0.526835	0.947829	24.0114	23.824	23.8212	23.5909	G1STX3	tr|G1STX3|G1STX3_RABIT Sec1 family domain containing 1 OS=Oryctolagus cuniculus OX=9986 GN=SCFD1 PE=3 SV=2
	0.515987	0.368053	0.607692	25.6068	25.3213	26.4829	25.4529	G1TZQ2	tr|G1TZQ2|G1TZQ2_RABIT Caveolin OS=Oryctolagus cuniculus OX=9986 GN=CAV3 PE=3 SV=3
DNAJA4	0.516091	0.199864	0.627223	24.7652	24.4999	24.7269	24.1483	A0A5F9CH38;G1SCV4	tr|A0A5F9CH38|A0A5F9CH38_RABIT DnaJ heat shock protein family (Hsp40) member A4 OS=Oryctolagus cuniculus OX=9986 GN=DNAJA4 PE=4 SV=1
DDO	0.516702	0.979687	0.915592	22.9614	23.0041	22.678	22.6082	G1SF05	tr|G1SF05|G1SF05_RABIT D-aspartate oxidase OS=Oryctolagus cuniculus OX=9986 GN=DDO PE=4 SV=3
GCSH;LOC100338787;LOC100351120;LOC100357312	0.517353	0.623458	0.669152	25.5849	24.7275	25.7537	25.6939	G1U7W7;G1U1E6;G1TSF9;G1TTR4	tr|G1U7W7|G1U7W7_RABIT Glycine cleavage system H protein OS=Oryctolagus cuniculus OX=9986 PE=3 SV=1;tr|G1U1E6|G1U1E6_RABIT Glycine cleavage system H protein OS=Oryctolagus cuniculus OX=9986 GN=GCSH PE=3 SV=1;tr|G1TSF9|G1TSF9_RABIT Glycine cleavage system H
TNPO2	0.517398	0.0899175	0.496545	23.1451	23.5522	22.6208	23.5423	G1SPS6;A0A5F9D2Z2	tr|G1SPS6|G1SPS6_RABIT Uncharacterized protein OS=Oryctolagus cuniculus OX=9986 GN=DHPS PE=4 SV=3;tr|A0A5F9D2Z2|A0A5F9D2Z2_RABIT Uncharacterized protein OS=Oryctolagus cuniculus OX=9986 GN=DHPS PE=4 SV=1
ACLY	0.518012	0.550514	0.845379	24.4965	24.326	24.5897	24.5029	G1T4Z2;A0A5F9C5S1;A0A5F9C811;A0A5F9D719	tr|G1T4Z2|G1T4Z2_RABIT ATP-citrate synthase OS=Oryctolagus cuniculus OX=9986 GN=ACLY PE=3 SV=3;tr|A0A5F9C5S1|A0A5F9C5S1_RABIT ATP-citrate synthase OS=Oryctolagus cuniculus OX=9986 GN=ACLY PE=3 SV=1;tr|A0A5F9C811|A0A5F9C811_RABIT ATP-citrate synthase OS=Ory
GTF2I	0.518357	0.176257	0.915511	22.1552	22.7293	22.3931	23.0622	A0A5F9CI29;A0A5F9DKE0;G1SGR9	tr|A0A5F9CI29|A0A5F9CI29_RABIT General transcription factor IIi OS=Oryctolagus cuniculus OX=9986 GN=GTF2I PE=4 SV=1;tr|A0A5F9DKE0|A0A5F9DKE0_RABIT General transcription factor IIi OS=Oryctolagus cuniculus OX=9986 GN=GTF2I PE=4 SV=1;tr|G1SGR9|G1SGR9_RABIT G
ERLIN2	0.518745	0.76662	0.531055	26.8522	26.7613	26.8482	26.8808	G1T5C5	tr|G1T5C5|G1T5C5_RABIT ER lipid raft associated 2 OS=Oryctolagus cuniculus OX=9986 GN=ERLIN2 PE=4 SV=2
PPP1R12B	0.519172	0.0672153	0.0818717	24.0851	24.4887	24.3689	24.38	G1SJB0;A0A5F9DHR7;A0A5F9CKM6;A0A5F9C9U1;A0A5F9CE45;A0A5F9D935	tr|G1SJB0|G1SJB0_RABIT Protein phosphatase 1 regulatory subunit OS=Oryctolagus cuniculus OX=9986 GN=PPP1R12B PE=4 SV=2;tr|A0A5F9DHR7|A0A5F9DHR7_RABIT Protein phosphatase 1 regulatory subunit OS=Oryctolagus cuniculus OX=9986 GN=PPP1R12B PE=4 SV=1;tr|A0A5F9C
LOC100346197;LOC100351756	0.519422	0.348098	0.471205	23.2667	22.4854	23.1984	23.0939	A0A5F9DJT3;A0A5F9DLW8;G1SZ25;G1TQR4	tr|A0A5F9DJT3|A0A5F9DJT3_RABIT Chromosome 11 open reading frame 58 OS=Oryctolagus cuniculus OX=9986 GN=C11orf58 PE=4 SV=1
EIF3K	0.519696	0.153493	0.775723	23.3082	24.3189	23.116	23.7981	G1T3L2;A0A5F9CZX5;A0A5F9C4T4;A0A5F9C0Q3;A0A5F9DCR2	tr|G1T3L2|G1T3L2_RABIT Eukaryotic translation initiation factor 3 subunit K OS=Oryctolagus cuniculus OX=9986 GN=EIF3K PE=1 SV=1;tr|A0A5F9CZX5|A0A5F9CZX5_RABIT Eukaryotic translation initiation factor 3 subunit K OS=Oryctolagus cuniculus OX=9986 GN=EIF3K PE
USP24	0.520475	0.38131	0.0161509	22.7535	22.3187	21.8754	22.7543	G1T9V6	tr|G1T9V6|G1T9V6_RABIT Ubiquitin specific peptidase 24 OS=Oryctolagus cuniculus OX=9986 GN=USP24 PE=3 SV=2
	0.520654	0.486853	0.886595	25.5726	25.7255	25.7176	25.8187	A0A5F9DNU2	tr|A0A5F9DNU2|A0A5F9DNU2_RABIT Uncharacterized protein OS=Oryctolagus cuniculus OX=9986 PE=4 SV=1
CLIC4	0.520673	0.439447	0.875903	25.237	25.3349	25.3113	25.4583	A0A5F9DNN9;G1SJ77	tr|A0A5F9DNN9|A0A5F9DNN9_RABIT Chloride intracellular channel protein OS=Oryctolagus cuniculus OX=9986 GN=CLIC4 PE=3 SV=1;tr|G1SJ77|G1SJ77_RABIT Chloride intracellular channel protein OS=Oryctolagus cuniculus OX=9986 GN=CLIC4 PE=3 SV=3
PHOSPHO1	0.521688	0.806802	0.901217	24.6894	24.8134	24.5191	24.5596	G1TBF7	tr|G1TBF7|G1TBF7_RABIT Phosphoethanolamine/phosphocholine phosphatase OS=Oryctolagus cuniculus OX=9986 GN=PHOSPHO1 PE=4 SV=1
	0.521953	0.715422	0.681172	29.9713	29.8976	29.9895	29.9939	A0A5F9C503;A0A5F9CS69	tr|A0A5F9C503|A0A5F9C503_RABIT Heat shock protein HSP 90-alpha OS=Oryctolagus cuniculus OX=9986 GN=HSP90AA1 PE=3 SV=1;tr|A0A5F9CS69|A0A5F9CS69_RABIT Heat shock protein HSP 90-alpha OS=Oryctolagus cuniculus OX=9986 GN=HSP90AA1 PE=3 SV=1
NMNAT3;RBP1	0.521962	0.512195	0.756049	22.8561	23.2533	22.7325	22.8751	G1U8B3;A0A5F9CQA9;A0A5F9C436;A0A5F9CR01;A0A5F9CWZ4;G1SQM9;A0A5F9CDF4;A0A5F9DH68;A0A5F9DHX6	tr|G1U8B3|G1U8B3_RABIT CTP_transf_like domain-containing protein OS=Oryctolagus cuniculus OX=9986 GN=NMNAT3 PE=4 SV=2;tr|A0A5F9CQA9|A0A5F9CQA9_RABIT CTP_transf_like domain-containing protein OS=Oryctolagus cuniculus OX=9986 GN=NMNAT3 PE=4 SV=1;tr|A0A5F9C43
SEC24C	0.522446	0.848286	0.976244	23.8142	23.6413	24.2897	24.1633	A0A5F9D3Y0;A0A5F9DQJ0;A0A5F9DIH8;G1TZQ5;A0A5F9DQL5;A0A5F9DR23;A0A5F9D0C4	tr|A0A5F9D3Y0|A0A5F9D3Y0_RABIT Uncharacterized protein OS=Oryctolagus cuniculus OX=9986 GN=SEC24C PE=4 SV=1;tr|A0A5F9DQJ0|A0A5F9DQJ0_RABIT Uncharacterized protein OS=Oryctolagus cuniculus OX=9986 GN=SEC24C PE=4 SV=1;tr|A0A5F9DIH8|A0A5F9DIH8_RABIT Uncharact
LOC100350986	0.522579	0.062374	0.538825	25.9506	25.8242	26.0744	25.8316	G1SFU0;A0A5F9C164;A0A5F9DL22;A0A5F9CCC7;A0A5F9DIH7	tr|G1SFU0|G1SFU0_RABIT Ras-related protein Rab-7a OS=Oryctolagus cuniculus OX=9986 GN=RAB7A PE=4 SV=1;tr|A0A5F9C164|A0A5F9C164_RABIT Ras-related protein Rab-7a OS=Oryctolagus cuniculus OX=9986 GN=RAB7A PE=4 SV=1;tr|A0A5F9DL22|A0A5F9DL22_RABIT Uncharacteriz
PADI2	0.523	0.298855	0.152094	23.1175	22.9603	22.2757	23.2227	A0A5F9DB16;G1T837	tr|A0A5F9DB16|A0A5F9DB16_RABIT Peptidyl arginine deiminase 2 OS=Oryctolagus cuniculus OX=9986 GN=PADI2 PE=4 SV=1;tr|G1T837|G1T837_RABIT Peptidyl arginine deiminase 2 OS=Oryctolagus cuniculus OX=9986 GN=PADI2 PE=4 SV=2
ACSL4	0.523015	0.0291574	0.507752	23.0085	22.613	23.3321	22.621	A0A5F9DMA8;G1SN06;A0A5F9DDE0;A0A5F9CM09	tr|A0A5F9DMA8|A0A5F9DMA8_RABIT Acyl-CoA synthetase long chain family member 4 OS=Oryctolagus cuniculus OX=9986 GN=ACSL4 PE=4 SV=1;tr|G1SN06|G1SN06_RABIT Acyl-CoA synthetase long chain family member 4 OS=Oryctolagus cuniculus OX=9986 GN=ACSL4 PE=4 SV=2;tr|A
IPO7	0.523327	0.175023	0.311025	24.2228	24.1605	24.5235	24.1101	G1SSC9	tr|G1SSC9|G1SSC9_RABIT Importin 7 OS=Oryctolagus cuniculus OX=9986 GN=IPO7 PE=4 SV=1
SH3BGRL3	0.523587	0.0358101	0.975042	26.449	25.1702	26.7898	25.5463	G1TCM9;A0A5F9DUX5	tr|G1TCM9|G1TCM9_RABIT SH3 domain-binding glutamic acid-rich-like protein OS=Oryctolagus cuniculus OX=9986 GN=SH3BGRL3 PE=3 SV=1;tr|A0A5F9DUX5|A0A5F9DUX5_RABIT SH3 domain binding glutamate rich protein like 3 OS=Oryctolagus cuniculus OX=9986 GN=SH3BGRL3 PE
NDUFV2	0.524288	0.711014	0.735969	28.6363	28.4863	28.6933	28.6863	A0A5F9D6Z7;G1SY50;A0A5F9D9W8	tr|A0A5F9D6Z7|A0A5F9D6Z7_RABIT NADH:ubiquinone oxidoreductase core subunit V2 OS=Oryctolagus cuniculus OX=9986 GN=NDUFV2 PE=4 SV=1;tr|G1SY50|G1SY50_RABIT NADH:ubiquinone oxidoreductase core subunit V2 OS=Oryctolagus cuniculus OX=9986 GN=NDUFV2 PE=4 SV=1;tr
DHX9	0.524345	0.305024	0.218703	23.5322	22.9277	23.3393	23.396	G1TGK9;A0A5F9C8S1	tr|G1TGK9|G1TGK9_RABIT DExH-box helicase 9 OS=Oryctolagus cuniculus OX=9986 GN=DHX9 PE=4 SV=2;tr|A0A5F9C8S1|A0A5F9C8S1_RABIT DExH-box helicase 9 OS=Oryctolagus cuniculus OX=9986 GN=DHX9 PE=4 SV=1
CD9	0.52472	0.661145	0.218981	25.9267	25.3266	25.3879	26.634	A0A5F9DSK1;A0A5F9CFE1;G1SYM3;A0A5F9DGR0	tr|A0A5F9DSK1|A0A5F9DSK1_RABIT Tetraspanin OS=Oryctolagus cuniculus OX=9986 PE=3 SV=1;tr|A0A5F9CFE1|A0A5F9CFE1_RABIT Tetraspanin OS=Oryctolagus cuniculus OX=9986 PE=3 SV=1;tr|G1SYM3|G1SYM3_RABIT Tetraspanin OS=Oryctolagus cuniculus OX=9986 PE=3 SV=2;tr|A0A
DYNLRB2;LOC100358485	0.525518	0.425604	0.593689	24.8928	24.566	24.9053	24.8399	G1TVQ3;A0A5F9DRG1;A0A5F9DSX3;G1SVF4	tr|G1TVQ3|G1TVQ3_RABIT Dynein light chain roadblock OS=Oryctolagus cuniculus OX=9986 GN=DYNLRB1 PE=3 SV=1;tr|A0A5F9DRG1|A0A5F9DRG1_RABIT Dynein light chain roadblock OS=Oryctolagus cuniculus OX=9986 PE=3 SV=1
APOOL	0.526659	0.191904	0.775883	26.6624	26.549	26.7643	26.5894	G1SJK0;A0A5F9C0X6;A0A5F9CRL0;A0A5F9D3I1	tr|G1SJK0|G1SJK0_RABIT MICOS complex subunit OS=Oryctolagus cuniculus OX=9986 GN=APOOL PE=4 SV=2;tr|A0A5F9C0X6|A0A5F9C0X6_RABIT MICOS complex subunit OS=Oryctolagus cuniculus OX=9986 GN=APOOL PE=4 SV=1;tr|A0A5F9CRL0|A0A5F9CRL0_RABIT MICOS complex subunit O
PPID	0.527361	0.0531624	0.7493	25.3532	25.1159	25.3818	25.2087	G1SRB6	tr|G1SRB6|G1SRB6_RABIT Peptidylprolyl isomerase D OS=Oryctolagus cuniculus OX=9986 GN=PPID PE=4 SV=2
RALA	0.528157	0.43419	0.575386	25.0925	25.2196	25.2097	25.2309	G1TZW4;G1TBX7;A0A5F9D8Q7	tr|G1TZW4|G1TZW4_RABIT Uncharacterized protein OS=Oryctolagus cuniculus OX=9986 PE=4 SV=3;tr|G1TBX7|G1TBX7_RABIT Uncharacterized protein OS=Oryctolagus cuniculus OX=9986 GN=RALA PE=4 SV=1;tr|A0A5F9D8Q7|A0A5F9D8Q7_RABIT Uncharacterized protein OS=Oryctolagu
	0.528464	0.263684	0.908198	23.2243	22.5786	23.4848	22.9579	G1TLX3	tr|G1TLX3|G1TLX3_RABIT Dual specificity protein phosphatase OS=Oryctolagus cuniculus OX=9986 GN=DUSP13 PE=3 SV=2
MRPS35	0.528734	0.834387	0.138235	22.6473	22.201	22.2965	22.8841	G1TB57	tr|G1TB57|G1TB57_RABIT Mitochondrial ribosomal protein S35 OS=Oryctolagus cuniculus OX=9986 GN=MRPS35 PE=4 SV=1
MGEA5	0.528853	0.693235	0.370674	24.0458	23.9138	23.6271	23.9636	G1SI98;A0A5F9D4Q1	tr|G1SI98|G1SI98_RABIT O-GlcNAcase OS=Oryctolagus cuniculus OX=9986 GN=OGA PE=4 SV=2;tr|A0A5F9D4Q1|A0A5F9D4Q1_RABIT O-GlcNAcase OS=Oryctolagus cuniculus OX=9986 GN=OGA PE=4 SV=1
SDHA	0.530315	0.839272	0.482749	30.0016	29.9489	29.8552	29.9504	G1U7G6;A0A5F9CIE2	tr|G1U7G6|G1U7G6_RABIT Succinate dehydrogenase [ubiquinone] flavoprotein subunit, mitochondrial OS=Oryctolagus cuniculus OX=9986 PE=3 SV=2;tr|A0A5F9CIE2|A0A5F9CIE2_RABIT Uncharacterized protein OS=Oryctolagus cuniculus OX=9986 PE=4 SV=1
LOC100349957	0.530825	0.164716	0.389102	24.2165	24.8126	24.6255	24.7702	G1U4L4;G1SLG0;A0A5F9CSA0;A0A5F9DLN8;A0A5F9C5Z2;G1SWZ6	tr|G1U4L4|G1U4L4_RABIT Uncharacterized protein OS=Oryctolagus cuniculus OX=9986 PE=4 SV=2;tr|G1SLG0|G1SLG0_RABIT Uncharacterized protein OS=Oryctolagus cuniculus OX=9986 GN=ANP32E PE=4 SV=2;tr|A0A5F9CSA0|A0A5F9CSA0_RABIT Uncharacterized protein OS=Oryctola
BIN1	0.531044	0.528029	0.873838	28.9239	28.8323	28.8314	28.7765	A0A5F9DV09;A0A5F9DA50;A0A5F9DHF2;G1T894;A0A5F9CFP8;A0A5F9DAV1;A0A5F9D3X6	tr|A0A5F9DV09|A0A5F9DV09_RABIT Bridging integrator 1 OS=Oryctolagus cuniculus OX=9986 GN=BIN1 PE=4 SV=1;tr|A0A5F9DA50|A0A5F9DA50_RABIT Bridging integrator 1 OS=Oryctolagus cuniculus OX=9986 GN=BIN1 PE=4 SV=1;tr|A0A5F9DHF2|A0A5F9DHF2_RABIT Bridging integrat
C1S	0.531121	0.568547	0.897377	23.046	22.8532	22.8347	22.5298	A0A5F9DS50;G1T7G7	tr|A0A5F9DS50|A0A5F9DS50_RABIT Complement C1s OS=Oryctolagus cuniculus OX=9986 GN=C1S PE=3 SV=1;tr|G1T7G7|G1T7G7_RABIT Complement C1s OS=Oryctolagus cuniculus OX=9986 GN=C1S PE=3 SV=2
LOC100356432;LOC100356749	0.531466	0.387706	0.608892	23.9725	24.2133	24.017	24.9461	G1SQB0;G1SFV8;A0A5F9CV96;G1U6M2	tr|G1SQB0|G1SQB0_RABIT Uncharacterized protein OS=Oryctolagus cuniculus OX=9986 GN=LOC100338096 PE=3 SV=1;tr|G1SFV8|G1SFV8_RABIT Uncharacterized protein OS=Oryctolagus cuniculus OX=9986 PE=3 SV=2;tr|A0A5F9CV96|A0A5F9CV96_RABIT Uncharacterized protein OS=Or
TOP1	0.531596	0.557919	0.0740697	22.9676	23.4745	23.5268	22.5542	G1SUQ9	tr|G1SUQ9|G1SUQ9_RABIT DNA topoisomerase I OS=Oryctolagus cuniculus OX=9986 GN=TOP1 PE=3 SV=1
TMPO	0.532344	0.933611	0.524012	25.843	25.7782	25.8344	25.9186	G1T3V5;A0A5F9DGP2;A0A5F9DLW3;A0A5F9DFF1;A0A5F9CAN8;A0A5F9CYI2	tr|G1T3V5|G1T3V5_RABIT Thymopoietin OS=Oryctolagus cuniculus OX=9986 GN=TMPO PE=4 SV=3;tr|A0A5F9DGP2|A0A5F9DGP2_RABIT Thymopoietin OS=Oryctolagus cuniculus OX=9986 GN=TMPO PE=4 SV=1;tr|A0A5F9DLW3|A0A5F9DLW3_RABIT Thymopoietin OS=Oryctolagus cuniculus OX=99
GNPDA1	0.532409	0.496384	0.372134	24.9422	24.963	24.9765	24.8251	G1TCQ4	tr|G1TCQ4|G1TCQ4_RABIT Glucosamine-6-phosphate isomerase OS=Oryctolagus cuniculus OX=9986 GN=GNPDA1 PE=3 SV=1
GPD2	0.532579	0.887484	0.951704	27.0272	26.9831	27.1491	27.1314	A0A5F9DEB5;G1SXW0;A0A5F9C7K9;A0A5F9D6B6;A0A5F9CY04;A0A5F9C4X3;A0A5F9DLD9;A0A5F9CSG1;A4GT89	tr|A0A5F9DEB5|A0A5F9DEB5_RABIT Glycerol-3-phosphate dehydrogenase OS=Oryctolagus cuniculus OX=9986 GN=GPD2 PE=3 SV=1;tr|G1SXW0|G1SXW0_RABIT Glycerol-3-phosphate dehydrogenase OS=Oryctolagus cuniculus OX=9986 GN=GPD2 PE=3 SV=3;tr|A0A5F9C7K9|A0A5F9C7K9_RABIT
MTCH2	0.532857	0.415245	0.420946	27.228	27.2269	27.3952	27.2143	G1SQW0	tr|G1SQW0|G1SQW0_RABIT Mitochondrial carrier 2 OS=Oryctolagus cuniculus OX=9986 GN=MTCH2 PE=3 SV=2
LDHD	0.532949	0.576705	0.293282	25.3508	25.0783	24.3891	25.2644	G1SGE9	tr|G1SGE9|G1SGE9_RABIT Lactate dehydrogenase D OS=Oryctolagus cuniculus OX=9986 GN=LDHD PE=4 SV=1
HMGCS2	0.533225	0.0190389	0.293911	22.4977	24.7322	23.6049	24.5183	A0A5F9D1S8;A0A5F9CMG2;G1SPL7	tr|A0A5F9D1S8|A0A5F9D1S8_RABIT 3-hydroxy-3-methylglutaryl coenzyme A synthase OS=Oryctolagus cuniculus OX=9986 GN=HMGCS2 PE=3 SV=1;tr|A0A5F9CMG2|A0A5F9CMG2_RABIT 3-hydroxy-3-methylglutaryl coenzyme A synthase OS=Oryctolagus cuniculus OX=9986 GN=HMGCS2 PE=3
KRT14	0.533873	0.95991	0.00512754	25.3426	23.7908	23.3094	24.9117	G1T1Y7;CON__Q8N1A0;CON__Q7Z3Y9	tr|G1T1Y7|G1T1Y7_RABIT Keratin 15 OS=Oryctolagus cuniculus OX=9986 GN=KRT15 PE=3 SV=3
EIF5	0.534028	0.0933648	0.81501	24.5089	24.681	24.477	24.6084	A0A5F9C5D3;G1TGW1;A0A5F9DL34	tr|A0A5F9C5D3|A0A5F9C5D3_RABIT W2 domain-containing protein OS=Oryctolagus cuniculus OX=9986 GN=EIF5 PE=4 SV=1;tr|G1TGW1|G1TGW1_RABIT W2 domain-containing protein OS=Oryctolagus cuniculus OX=9986 GN=EIF5 PE=4 SV=2;tr|A0A5F9DL34|A0A5F9DL34_RABIT W2 domain-c
LY6G6C	0.53416	0.80682	0.178679	22.4624	22.9956	23.4618	22.6987	G1SU56	tr|G1SU56|G1SU56_RABIT Lymphocyte antigen 6 family member G6C OS=Oryctolagus cuniculus OX=9986 GN=LY6G6C PE=4 SV=1
PDCD6	0.53438	0.241951	0.626077	22.9653	23.3571	23.0147	23.9505	G1TUP1;A0A5F9CD91;A0A5F9DHJ3	tr|G1TUP1|G1TUP1_RABIT Programmed cell death 6 OS=Oryctolagus cuniculus OX=9986 GN=PDCD6 PE=4 SV=2
LOC100356307	0.535249	0.00145287	0.85011	28.6945	29.1544	28.6455	29.0607	G1TY06;A0A5F9CHL8	tr|G1TY06|G1TY06_RABIT Glutathione S-transferase OS=Oryctolagus cuniculus OX=9986 GN=LOC100356307 PE=3 SV=3;tr|A0A5F9CHL8|A0A5F9CHL8_RABIT Glutathione S-transferase OS=Oryctolagus cuniculus OX=9986 GN=LOC100356307 PE=3 SV=1
AMY2A;LOC100343481	0.536187	0.426873	0.853628	23.416	22.9799	23.0531	22.7803	G1TSW8;G1U8L3;G1TSP2;G1TYA3;CON__Q3MHH8	tr|G1TSW8|G1TSW8_RABIT Alpha-amylase OS=Oryctolagus cuniculus OX=9986 GN=LOC100343225 PE=3 SV=2;tr|G1U8L3|G1U8L3_RABIT Alpha-amylase OS=Oryctolagus cuniculus OX=9986 GN=LOC100343481 PE=3 SV=2;tr|G1TSP2|G1TSP2_RABIT Alpha-amylase OS=Oryctolagus cuniculus OX
	0.536603	0.298307	0.168764	25.4364	24.3291	25.0223	25.1827	A0A5F9DCR4	tr|A0A5F9DCR4|A0A5F9DCR4_RABIT Calumenin OS=Oryctolagus cuniculus OX=9986 GN=CALU PE=4 SV=1
EMC7	0.536604	0.579725	0.891494	23.9634	23.7018	24.4419	24.0101	G1SW36	tr|G1SW36|G1SW36_RABIT ER membrane protein complex subunit 7 OS=Oryctolagus cuniculus OX=9986 GN=EMC7 PE=4 SV=1
NEB	0.53784	0.496065	0.785985	31.475	31.5462	31.4511	31.4819	G1TDU6;Q04020;REV__A0A5F9CS94	tr|G1TDU6|G1TDU6_RABIT Nebulin OS=Oryctolagus cuniculus OX=9986 GN=NEB PE=4 SV=2
TTN	0.537878	0.289322	0.391917	28.6544	28.8618	28.6893	28.7119	G1U9S3	tr|G1U9S3|G1U9S3_RABIT Uncharacterized protein OS=Oryctolagus cuniculus OX=9986 PE=4 SV=2
	0.538123	0.911491	0.74894	29.1169	29.0641	28.9988	29.0244	A0A5F9CUP1;A0A5F9CZ57;A0A5F9DV24;A0A5F9DTD4;A0A5F9C8N0	tr|A0A5F9CUP1|A0A5F9CUP1_RABIT NAD-dependent protein deacylase sirtuin-5, mitochondrial OS=Oryctolagus cuniculus OX=9986 GN=SIRT5 PE=3 SV=1;tr|A0A5F9CZ57|A0A5F9CZ57_RABIT NAD-dependent protein deacylase sirtuin-5, mitochondrial OS=Oryctolagus cuniculus OX=
ENOPH1	0.538145	0.278189	0.887672	23.1418	23.4858	23.3072	23.7522	G1T659;A0A5F9CUD5	tr|G1T659|G1T659_RABIT Enolase-phosphatase E1 OS=Oryctolagus cuniculus OX=9986 GN=ENOPH1 PE=3 SV=3;tr|A0A5F9CUD5|A0A5F9CUD5_RABIT Enolase-phosphatase E1 OS=Oryctolagus cuniculus OX=9986 GN=ENOPH1 PE=3 SV=1
IMPA1	0.53829	0.734316	0.722777	24.676	24.4199	24.7601	24.7658	G1T7L5	tr|G1T7L5|G1T7L5_RABIT Inositol monophosphatase 1 OS=Oryctolagus cuniculus OX=9986 GN=IMPA1 PE=4 SV=2
MYOM3	0.538474	0.958353	0.766715	28.4441	28.4781	28.4157	28.3919	G1SRL1	tr|G1SRL1|G1SRL1_RABIT Myomesin 3 OS=Oryctolagus cuniculus OX=9986 GN=MYOM3 PE=4 SV=3
DYNC1LI1	0.538538	0.711625	0.428453	24.5508	24.6485	24.6751	24.6393	G1SXE6;A0A5F9CPL0;A0A5F9D899;A0A5F9DJ98;A0A5F9C5A3	tr|G1SXE6|G1SXE6_RABIT Dynein light intermediate chain OS=Oryctolagus cuniculus OX=9986 GN=DYNC1LI1 PE=3 SV=1;tr|A0A5F9CPL0|A0A5F9CPL0_RABIT Dynein light intermediate chain OS=Oryctolagus cuniculus OX=9986 GN=DYNC1LI1 PE=3 SV=1;tr|A0A5F9D899|A0A5F9D899_RAB
LOC100349231;NPM1	0.538639	0.248356	0.697765	26.7455	26.8451	26.614	26.812	A0A5F9CLB9;G1T0N4;A0A5F9DPE8;B7NZF9;G1U1F7;A0A5F9D7N6;G1TUM7;A0A5F9D9P9	tr|A0A5F9CLB9|A0A5F9CLB9_RABIT Uncharacterized protein OS=Oryctolagus cuniculus OX=9986 GN=NPM1 PE=4 SV=1;tr|G1T0N4|G1T0N4_RABIT Uncharacterized protein OS=Oryctolagus cuniculus OX=9986 GN=NPM1 PE=4 SV=2;tr|A0A5F9DPE8|A0A5F9DPE8_RABIT Nucleoplasmin domain-
DBY;DDX3X;DDX4	0.539845	0.633182	0.966739	25.3122	25.3715	25.3873	25.4371	G1T336;C7SAM4;A0A5F9CTK9;A0A5F9C4E9;A0A5F9DMV9;A0A5F9C6E8;G1SVI0	tr|G1T336|G1T336_RABIT DEAD-box helicase 3 X-linked OS=Oryctolagus cuniculus OX=9986 GN=DDX3X PE=3 SV=2
FAH	0.540265	0.474775	0.391368	23.3208	24.0792	24.0657	23.9958	G1SM91	tr|G1SM91|G1SM91_RABIT Fumarylacetoacetase OS=Oryctolagus cuniculus OX=9986 GN=FAH PE=3 SV=2
SPEG	0.541618	0.649702	0.755597	25.7719	25.8651	25.7389	25.7564	B7NZH2;G1T7E5	tr|B7NZH2|B7NZH2_RABIT SPEG complex locus (Predicted) OS=Oryctolagus cuniculus OX=9986 GN=SPEG PE=4 SV=1
SNX5	0.541644	0.841615	0.611377	22.7362	23.034	23.226	23.0959	A0A5F9DSC7;A0A5F9CPW1;A0A5F9CQW6;G1TCY4;A0A5F9DTN2	tr|A0A5F9DSC7|A0A5F9DSC7_RABIT Sorting nexin OS=Oryctolagus cuniculus OX=9986 GN=SNX5 PE=3 SV=1;tr|A0A5F9CPW1|A0A5F9CPW1_RABIT Sorting nexin OS=Oryctolagus cuniculus OX=9986 GN=LOC100354104 PE=3 SV=1
LOC100350609	0.541904	0.67598	0.734942	25.7517	25.7383	25.9163	25.7891	A0A5F9C870;G1ST68;A0A5F9CDW9;G1TKV1;A0A5F9DMM0	tr|A0A5F9C870|A0A5F9C870_RABIT Uncharacterized protein OS=Oryctolagus cuniculus OX=9986 GN=LOC100344388 PE=3 SV=1;tr|G1ST68|G1ST68_RABIT Uncharacterized protein OS=Oryctolagus cuniculus OX=9986 PE=3 SV=2;tr|A0A5F9CDW9|A0A5F9CDW9_RABIT Uncharacterized prote
TOLLIP	0.543069	0.531426	0.727824	23.7333	23.6657	23.6783	23.4429	G1TMW2;A0A5F9C491;A0A5F9CZ76	tr|G1TMW2|G1TMW2_RABIT Toll interacting protein OS=Oryctolagus cuniculus OX=9986 GN=TOLLIP PE=4 SV=2;tr|A0A5F9C491|A0A5F9C491_RABIT Toll interacting protein OS=Oryctolagus cuniculus OX=9986 GN=TOLLIP PE=4 SV=1
	0.543145	0.559905	0.637589	23.1509	24.1059	23.0667	23.1689	G1U2Q3	tr|G1U2Q3|G1U2Q3_RABIT Uncharacterized protein OS=Oryctolagus cuniculus OX=9986 PE=4 SV=2
FUNDC2	0.543993	0.151395	0.171865	26.9632	24.7863	26.2654	26.2092	B7NZR6;G1TTS1	tr|B7NZR6|B7NZR6_RABIT FUN14 domain containing 2 (Predicted) OS=Oryctolagus cuniculus OX=9986 GN=FUNDC2 PE=4 SV=1;tr|G1TTS1|G1TTS1_RABIT FUN14 domain containing 2 OS=Oryctolagus cuniculus OX=9986 GN=FUNDC2 PE=4 SV=2
RAB5B	0.544145	0.955903	0.97915	25.801	25.8038	25.8564	25.8642	G1T6C0;A0A5F9CR64	tr|G1T6C0|G1T6C0_RABIT RAB5B, member RAS oncogene family OS=Oryctolagus cuniculus OX=9986 GN=RAB5B PE=4 SV=2;tr|A0A5F9CR64|A0A5F9CR64_RABIT RAB5B, member RAS oncogene family OS=Oryctolagus cuniculus OX=9986 GN=RAB5B PE=4 SV=1
TUBB	0.544281	0.522588	0.792029	30.0768	30.1097	30.1045	30.1831	G1SH05	tr|G1SH05|G1SH05_RABIT Tubulin beta chain OS=Oryctolagus cuniculus OX=9986 GN=TUBB PE=3 SV=1
NT5C3A	0.544354	0.915524	0.773358	28.3504	28.3753	28.4766	28.4225	G1U1X6;A0A5F9CQE8;A1BN59;A0A5F9CQI8;A0A5F9CTF1;A0A5F9CGM9;A0A5F9CJI7	tr|G1U1X6|G1U1X6_RABIT 5-nucleotidase OS=Oryctolagus cuniculus OX=9986 GN=NT5C3A PE=3 SV=1;tr|A0A5F9CQE8|A0A5F9CQE8_RABIT 5-nucleotidase OS=Oryctolagus cuniculus OX=9986 GN=NT5C3A PE=3 SV=1;tr|A1BN59|A1BN59_RABIT 5-nucleotidase OS=Oryctolagus cuniculus
	0.545564	0.421044	0.874685	23.5058	23.2591	23.6159	23.4495	A0A5F9DL41	tr|A0A5F9DL41|A0A5F9DL41_RABIT Uncharacterized protein OS=Oryctolagus cuniculus OX=9986 PE=4 SV=1
GBAS;LOC100351745	0.54603	0.39728	0.587644	29.1306	29.3011	29.2766	29.3144	G1SG30;A0A5F9DQ39;A0A5F9C2P3;G1SG31	tr|G1SG30|G1SG30_RABIT Nipsnap homolog 2 OS=Oryctolagus cuniculus OX=9986 GN=NIPSNAP2 PE=4 SV=2;tr|A0A5F9DQ39|A0A5F9DQ39_RABIT Nipsnap homolog 2 OS=Oryctolagus cuniculus OX=9986 GN=NIPSNAP2 PE=4 SV=1;tr|A0A5F9C2P3|A0A5F9C2P3_RABIT Nipsnap homolog 2 OS=Oryc
FHL1	0.546709	0.50759	0.756152	31.4352	31.5128	31.4928	31.706	A0A5F9DLR9;G1U6H6;A0A5F9D7C5;A0A5F9D270;A0A5F9DG08	tr|A0A5F9DLR9|A0A5F9DLR9_RABIT Four and a half LIM domains 1 OS=Oryctolagus cuniculus OX=9986 GN=FHL1 PE=4 SV=1;tr|G1U6H6|G1U6H6_RABIT Four and a half LIM domains 1 OS=Oryctolagus cuniculus OX=9986 GN=FHL1 PE=4 SV=3;tr|A0A5F9D7C5|A0A5F9D7C5_RABIT Four and
LOC100338798;LOC100344204;LOC100345053;LOC100346036;LOC100347148;LOC100349127;LOC100350114;LOC100351336	0.547379	0.0994202	0.665947	26.8239	26.5414	26.7952	26.3216	G1TI26;G1SWI6;G1U4I5;G1TJA2;G1T5X8;G1TF70;G1TSI1;G1U752;G1TXH8;A0A5F9CDA0;G1SUB9	tr|G1TI26|G1TI26_RABIT Uncharacterized protein OS=Oryctolagus cuniculus OX=9986 PE=4 SV=1;tr|G1SWI6|G1SWI6_RABIT Uncharacterized protein OS=Oryctolagus cuniculus OX=9986 GN=LOC100354760 PE=1 SV=2;tr|G1U4I5|G1U4I5_RABIT Uncharacterized protein OS=Oryctolagu
ELAVL1	0.5478	0.654584	0.278005	24.9857	24.7833	24.7996	25.2795	D7R608;G1TAE2	tr|D7R608|D7R608_RABIT ELAV-like protein OS=Oryctolagus cuniculus OX=9986 GN=ELAVL1 PE=2 SV=1;tr|G1TAE2|G1TAE2_RABIT ELAV-like protein OS=Oryctolagus cuniculus OX=9986 GN=ELAVL1 PE=3 SV=3
S100A11	0.548688	0.209462	0.492583	28.7769	28.8812	28.75	29.0973	G1SNE8	tr|G1SNE8|G1SNE8_RABIT Uncharacterized protein OS=Oryctolagus cuniculus OX=9986 GN=S100A10 PE=3 SV=2
NTPCR	0.548882	0.31245	0.0656567	23.3502	22.7448	22.7958	22.9816	G1T786;A0A5F9CD60	tr|G1T786|G1T786_RABIT Nucleoside-triphosphatase, cancer-related OS=Oryctolagus cuniculus OX=9986 GN=NTPCR PE=3 SV=1;tr|A0A5F9CD60|A0A5F9CD60_RABIT Nucleoside-triphosphatase, cancer-related OS=Oryctolagus cuniculus OX=9986 GN=NTPCR PE=3 SV=1
NPEPPS	0.549063	0.356373	0.736097	26.6116	26.685	26.6675	26.7019	G1U2R2;A0A5F9DNF9	tr|G1U2R2|G1U2R2_RABIT Aminopeptidase OS=Oryctolagus cuniculus OX=9986 GN=NPEPPS PE=3 SV=1;tr|A0A5F9DNF9|A0A5F9DNF9_RABIT Aminopeptidase OS=Oryctolagus cuniculus OX=9986 GN=NPEPPS PE=3 SV=1
NSF	0.549122	0.310006	0.00168191	25.3572	24.8136	24.9649	25.2686	A0A5F9C892;G1T845;A0A5F9C4Z2;A0A5F9CTI1	tr|A0A5F9C892|A0A5F9C892_RABIT N-ethylmaleimide sensitive factor, vesicle fusing ATPase OS=Oryctolagus cuniculus OX=9986 GN=NSF PE=4 SV=1;tr|G1T845|G1T845_RABIT N-ethylmaleimide sensitive factor, vesicle fusing ATPase OS=Oryctolagus cuniculus OX=9986 GN=NS
MARC1;MARC2	0.549487	0.405392	0.80306	25.8986	25.8194	26.0153	25.8693	G1T4V2;A0A5F9D1L3;A0A5F9C501;A0A5F9D5D6;G1T4V9;A0A5F9D6B1	tr|G1T4V2|G1T4V2_RABIT MOSC domain-containing protein OS=Oryctolagus cuniculus OX=9986 GN=MARC1 PE=4 SV=1;tr|A0A5F9D1L3|A0A5F9D1L3_RABIT MOSC domain-containing protein OS=Oryctolagus cuniculus OX=9986 GN=MARC1 PE=4 SV=1;tr|A0A5F9C501|A0A5F9C501_RABIT MOSC
LOC100357307	0.549648	0.0710077	0.955283	27.4347	24.6026	26.4754	23.8062	A0A5F9CZL2;A0A5F9DRL2;A0A5F9CIV3;A0A5F9DE79;A0A5F9C930;G1TQG4;A0A5F9CZF0;G1T6S5	tr|A0A5F9CZL2|A0A5F9CZL2_RABIT Uncharacterized protein OS=Oryctolagus cuniculus OX=9986 GN=LOC100338350 PE=4 SV=1;tr|A0A5F9DRL2|A0A5F9DRL2_RABIT Uncharacterized protein OS=Oryctolagus cuniculus OX=9986 GN=LOC100342906 PE=4 SV=1;tr|A0A5F9CIV3|A0A5F9CIV3_RAB
	0.549677	0.247594	0.808363	25.3294	25.2145	25.2884	25.1139	A0A5F9D4V6	tr|A0A5F9D4V6|A0A5F9D4V6_RABIT Uncharacterized protein OS=Oryctolagus cuniculus OX=9986 PE=4 SV=1
PNP	0.549834	0.995458	0.315412	26.0997	25.8366	25.9666	26.2326	G1SN21	tr|G1SN21|G1SN21_RABIT Purine nucleoside phosphorylase OS=Oryctolagus cuniculus OX=9986 GN=PNP PE=3 SV=2
MAT1A;MAT2A	0.549862	0.765631	0.279129	24.3108	23.4906	23.9578	24.428	G1SHD6;A0A5F9CTC4;G1TC46;A0A5F9CLC1	tr|G1SHD6|G1SHD6_RABIT S-adenosylmethionine synthase OS=Oryctolagus cuniculus OX=9986 GN=MAT2A PE=3 SV=3;tr|A0A5F9CTC4|A0A5F9CTC4_RABIT S-adenosylmethionine synthase OS=Oryctolagus cuniculus OX=9986 GN=MAT2A PE=3 SV=1
NAE1	0.550776	0.245908	0.716885	24.5008	24.6536	24.5382	24.8266	A0A5F9CEX8;G1SDK8	tr|A0A5F9CEX8|A0A5F9CEX8_RABIT NEDD8-activating enzyme E1 regulatory subunit OS=Oryctolagus cuniculus OX=9986 GN=NAE1 PE=3 SV=1;tr|G1SDK8|G1SDK8_RABIT NEDD8-activating enzyme E1 regulatory subunit OS=Oryctolagus cuniculus OX=9986 GN=NAE1 PE=3 SV=3
	0.551198	0.423413	0.277372	27.8418	28.0503	27.9082	27.8758	A0A5F9DL83	tr|A0A5F9DL83|A0A5F9DL83_RABIT Glutathione S-transferase OS=Oryctolagus cuniculus OX=9986 GN=GSTM3 PE=3 SV=1
GFPT1	0.55172	0.411631	0.8348	23.5895	23.0529	23.7799	23.4591	U3KNL7;A0A5F9DRV0	tr|U3KNL7|U3KNL7_RABIT Glutamine--fructose-6-phosphate transaminase 1 OS=Oryctolagus cuniculus OX=9986 GN=GFPT1 PE=4 SV=2;tr|A0A5F9DRV0|A0A5F9DRV0_RABIT Glutamine--fructose-6-phosphate transaminase 1 OS=Oryctolagus cuniculus OX=9986 GN=GFPT1 PE=4 SV=1
SDF2	0.552047	0.371392	0.868064	22.9614	22.5592	23.3846	22.8013	G1T6A3	tr|G1T6A3|G1T6A3_RABIT Stromal cell derived factor 2 OS=Oryctolagus cuniculus OX=9986 GN=SDF2 PE=4 SV=1
ACSS2	0.552467	0.505721	0.528448	24.0667	23.4465	24.0206	24.0036	G1SH60;A0A5F9DHN3	tr|G1SH60|G1SH60_RABIT Acyl-CoA synthetase short chain family member 2 OS=Oryctolagus cuniculus OX=9986 GN=ACSS2 PE=4 SV=3;tr|A0A5F9DHN3|A0A5F9DHN3_RABIT Acyl-CoA synthetase short chain family member 2 OS=Oryctolagus cuniculus OX=9986 GN=ACSS2 PE=4 SV=1
CFH	0.553729	0.192813	0.824824	23.9447	24.7202	23.7697	24.3244	A0A5F9CG95;G1TBS8;A0A5F9C6A3	tr|A0A5F9CG95|A0A5F9CG95_RABIT Uncharacterized protein OS=Oryctolagus cuniculus OX=9986 GN=CFH PE=4 SV=1;tr|G1TBS8|G1TBS8_RABIT Uncharacterized protein OS=Oryctolagus cuniculus OX=9986 GN=CFH PE=4 SV=3
EIF4G2	0.55407	0.383747	0.310048	24.3451	23.9386	24.232	24.2638	A0A5F9DAS8;A0A5F9DEP8;A0A5F9CZM5;G1T573;A0A5F9CXD1;A0A5F9DMU5	tr|A0A5F9DAS8|A0A5F9DAS8_RABIT Eukaryotic translation initiation factor 4 gamma 2 OS=Oryctolagus cuniculus OX=9986 GN=EIF4G2 PE=4 SV=1;tr|A0A5F9DEP8|A0A5F9DEP8_RABIT Eukaryotic translation initiation factor 4 gamma 2 OS=Oryctolagus cuniculus OX=9986 GN=EIF
CHP1;LOC100354380	0.554342	0.771547	0.00724987	24.7251	23.7474	23.5765	24.3807	G1T673;A0A5F9CJ58;G1U4L1	tr|G1T673|G1T673_RABIT Calcineurin like EF-hand protein 1 OS=Oryctolagus cuniculus OX=9986 GN=CHP1 PE=4 SV=2
	0.555722	0.0177254	0.657743	29.1252	29.4056	29.225	29.4228	A0A5F9DBJ1;Q7M2V6	tr|A0A5F9DBJ1|A0A5F9DBJ1_RABIT Gelsolin OS=Oryctolagus cuniculus OX=9986 GN=GSN PE=4 SV=1
THBS4	0.556525	0.187161	0.598895	22.7355	23.7571	22.7288	23.1766	A0A5F9D0T9;A0A5F9CBT1;G1SWV4;CON__ENSEMBL:ENSBTAP00000006074	tr|A0A5F9D0T9|A0A5F9D0T9_RABIT Thrombospondin 4 OS=Oryctolagus cuniculus OX=9986 GN=THBS4 PE=4 SV=1;tr|A0A5F9CBT1|A0A5F9CBT1_RABIT Thrombospondin 4 OS=Oryctolagus cuniculus OX=9986 GN=THBS4 PE=4 SV=1;tr|G1SWV4|G1SWV4_RABIT Thrombospondin 4 OS=Oryctolagus c
CBX1;LOC100348684;LOC100354048	0.557563	0.962065	0.304027	24.8608	24.7185	24.782	24.938	G1SUA4;G1TUI3;G1U611;G1U996	tr|G1SUA4|G1SUA4_RABIT Uncharacterized protein OS=Oryctolagus cuniculus OX=9986 GN=CBX1 PE=4 SV=2;tr|G1TUI3|G1TUI3_RABIT Uncharacterized protein OS=Oryctolagus cuniculus OX=9986 PE=4 SV=2;tr|G1U611|G1U611_RABIT Uncharacterized protein OS=Oryctolagus cunicu
LOC100348685	0.558076	0.835424	0.386648	25.1047	24.9978	25.0457	25.2193	A0A5F9D345;G1TJW3	tr|A0A5F9D345|A0A5F9D345_RABIT Uncharacterized protein OS=Oryctolagus cuniculus OX=9986 GN=LOC100346936 PE=4 SV=1;tr|G1TJW3|G1TJW3_RABIT Uncharacterized protein OS=Oryctolagus cuniculus OX=9986 GN=NONO PE=4 SV=2
LOC100341006	0.55897	0.859172	0.75729	26.8003	26.7414	26.6887	26.7047	G1TH09	tr|G1TH09|G1TH09_RABIT Ribosomal_L7Ae domain-containing protein OS=Oryctolagus cuniculus OX=9986 GN=LOC100341006 PE=4 SV=2
UTRN	0.55942	0.258093	0.793494	27.7244	27.5469	27.8979	27.6159	G1T8R3;A0A5F9CXG6;A0A5F9CYA4;A0A5F9D727	tr|G1T8R3|G1T8R3_RABIT Utrophin OS=Oryctolagus cuniculus OX=9986 GN=UTRN PE=4 SV=3
	0.559575	0.0924838	0.562925	26.4019	25.9699	26.1764	25.9596	G1U1V6	tr|G1U1V6|G1U1V6_RABIT Y-box-binding protein 1 OS=Oryctolagus cuniculus OX=9986 GN=YBX1 PE=4 SV=2
LOC100339111	0.559682	0.588749	0.428965	24.6357	24.7096	24.7188	24.3303	G1SRN2;G1TU04	tr|G1SRN2|G1SRN2_RABIT NmrA domain-containing protein OS=Oryctolagus cuniculus OX=9986 GN=NMRAL1 PE=4 SV=2
TOM1L2	0.559765	0.527344	0.975743	22.8164	23.0013	22.9845	23.188	G1SLM2;A0A5F9DKI4;A0A5F9CCR7	tr|G1SLM2|G1SLM2_RABIT Target of myb1 like 2 membrane trafficking protein OS=Oryctolagus cuniculus OX=9986 GN=TOM1L2 PE=4 SV=3;tr|A0A5F9DKI4|A0A5F9DKI4_RABIT Target of myb1 like 2 membrane trafficking protein OS=Oryctolagus cuniculus OX=9986 GN=TOM1L2 PE=4
LOC100357214	0.560531	0.613211	0.93297	25.8416	26.0461	26.0748	26.2211	G1SF18;A0A5F9D9E3	tr|G1SF18|G1SF18_RABIT Carboxylic ester hydrolase OS=Oryctolagus cuniculus OX=9986 GN=LOC100357214 PE=3 SV=1;tr|A0A5F9D9E3|A0A5F9D9E3_RABIT Carboxylic ester hydrolase OS=Oryctolagus cuniculus OX=9986 GN=LOC100357214 PE=3 SV=1
LOC100338046;LOC100341713;LOC100343018	0.560737	0.0769401	0.0636756	26.3362	25.9248	26.169	26.1797	G1SYJ6;G1SZF4;G1SZ30;A0A5F9CA09;A0A5F9DQG3	tr|G1SYJ6|G1SYJ6_RABIT 60S ribosomal protein L5 OS=Oryctolagus cuniculus OX=9986 GN=RPL5 PE=1 SV=2;tr|G1SZF4|G1SZF4_RABIT Ribosomal_L18_c domain-containing protein OS=Oryctolagus cuniculus OX=9986 PE=3 SV=1;tr|G1SZ30|G1SZ30_RABIT Ribosomal_L18_c domain-con
CTSZ;LOC100348105	0.561178	0.621905	0.0104943	23.3101	21.9723	22.3037	23.2417	G1SPB7;G1TRH3;A5HC51	tr|G1SPB7|G1SPB7_RABIT Cathepsin Z OS=Oryctolagus cuniculus OX=9986 GN=CTSZ PE=3 SV=2;tr|G1TRH3|G1TRH3_RABIT Cathepsin Z OS=Oryctolagus cuniculus OX=9986 GN=CTSZ PE=3 SV=2;tr|A5HC51|A5HC51_RABIT Cathepsin Z (Fragment) OS=Oryctolagus cuniculus OX=9986 PE=2
ATL1;ATL2	0.561302	0.635215	0.414901	25.9194	25.9691	26.1311	25.9452	G1TB34;A0A5F9DNY8;A0A5F9DTN4;A0A5F9D558;A0A5F9DLY8;G1TE90	tr|G1TB34|G1TB34_RABIT Atlastin GTPase 2 OS=Oryctolagus cuniculus OX=9986 GN=ATL2 PE=4 SV=1;tr|A0A5F9DNY8|A0A5F9DNY8_RABIT Atlastin GTPase 2 OS=Oryctolagus cuniculus OX=9986 GN=ATL2 PE=4 SV=1;tr|A0A5F9DTN4|A0A5F9DTN4_RABIT Atlastin GTPase 2 OS=Oryctolagus
	0.561576	0.688	0.15535	23.8813	24.3633	24.8709	24.0229	A0A5F9D7X2;A0A5F9DPW4	tr|A0A5F9D7X2|A0A5F9D7X2_RABIT Ras-related protein Rab-2A OS=Oryctolagus cuniculus OX=9986 GN=RAB2A PE=4 SV=1;tr|A0A5F9DPW4|A0A5F9DPW4_RABIT Ras-related protein Rab-2A OS=Oryctolagus cuniculus OX=9986 GN=RAB2A PE=4 SV=1
HMGB2	0.56241	0.023189	0.326389	24.8488	23.5698	24.2301	23.6906	G1SCI9;A0A5F9DVD7;A0A5F9D507;A0A5F9D013;G1TI92;G1U1U4;A0A5F9DTQ1;G1TFZ3	tr|G1SCI9|G1SCI9_RABIT Uncharacterized protein OS=Oryctolagus cuniculus OX=9986 GN=HMGB2 PE=4 SV=1;tr|A0A5F9DVD7|A0A5F9DVD7_RABIT Uncharacterized protein OS=Oryctolagus cuniculus OX=9986 PE=4 SV=1;tr|A0A5F9D507|A0A5F9D507_RABIT Uncharacterized protein OS=O
DMBT1	0.562437	0.930425	0.255108	24.6347	23.6442	24.0017	25.1535	G1T5J0;A0A5F9CTW5;A0A5F9D8X5	tr|G1T5J0|G1T5J0_RABIT Uncharacterized protein OS=Oryctolagus cuniculus OX=9986 GN=DMBT1 PE=4 SV=2;tr|A0A5F9CTW5|A0A5F9CTW5_RABIT Uncharacterized protein OS=Oryctolagus cuniculus OX=9986 GN=DMBT1 PE=4 SV=1;tr|A0A5F9D8X5|A0A5F9D8X5_RABIT Uncharacterized pro
ARL1	0.562771	0.177674	0.976398	24.3562	24.035	24.4805	24.1727	G1SH25;A0A5F9DP51;A0A5F9C5K0;A0A5F9CGF2	tr|G1SH25|G1SH25_RABIT Uncharacterized protein OS=Oryctolagus cuniculus OX=9986 GN=ARL1 PE=3 SV=2;tr|A0A5F9DP51|A0A5F9DP51_RABIT Uncharacterized protein OS=Oryctolagus cuniculus OX=9986 GN=ARL1 PE=3 SV=1;tr|A0A5F9C5K0|A0A5F9C5K0_RABIT Uncharacterized prote
CCT3	0.562842	0.127596	0.809712	26.7131	26.5796	26.7363	26.6383	G1SCN8;A0A5F9CJQ3;Q6R8J5	tr|G1SCN8|G1SCN8_RABIT T-complex protein 1 subunit gamma OS=Oryctolagus cuniculus OX=9986 GN=CCT3 PE=3 SV=2;tr|A0A5F9CJQ3|A0A5F9CJQ3_RABIT T-complex protein 1 subunit gamma OS=Oryctolagus cuniculus OX=9986 GN=CCT3 PE=3 SV=1
KRT7	0.563314	0.392507	0.55854	26.2941	26.4088	26.268	26.8709	G1SHZ4	tr|G1SHZ4|G1SHZ4_RABIT Keratin 7 OS=Oryctolagus cuniculus OX=9986 GN=KRT7 PE=3 SV=3
SRPRB	0.563521	0.530082	0.256104	24.4177	23.8994	24.2195	24.3717	G1STG2	tr|G1STG2|G1STG2_RABIT SRP receptor subunit beta OS=Oryctolagus cuniculus OX=9986 GN=SRPRB PE=1 SV=1
C11orf73	0.564402	0.754875	0.276995	23.3059	22.9229	23.0018	23.6869	G1T4R0;A0A5F9CF49;A0A5F9CZR9	tr|G1T4R0|G1T4R0_RABIT Heat shock protein nuclear import factor hikeshi OS=Oryctolagus cuniculus OX=9986 GN=HIKESHI PE=4 SV=1;tr|A0A5F9CF49|A0A5F9CF49_RABIT Heat shock protein nuclear import factor hikeshi OS=Oryctolagus cuniculus OX=9986 GN=HIKESHI PE=4 S
LOC100351873	0.564484	0.169697	0.890333	27.6777	27.5777	27.7348	27.6132	G1SCY4;A0A5F9DEB0;A0A5F9D8J8	tr|G1SCY4|G1SCY4_RABIT F-actin-capping protein subunit alpha OS=Oryctolagus cuniculus OX=9986 GN=CAPZA1 PE=3 SV=2;tr|A0A5F9DEB0|A0A5F9DEB0_RABIT F-actin-capping protein subunit alpha OS=Oryctolagus cuniculus OX=9986 PE=3 SV=1
NIT1	0.565078	0.333208	0.971382	25.2829	25.4145	25.2135	25.3358	G1SHF3;A0A5F9CW64	tr|G1SHF3|G1SHF3_RABIT Nitrilase 1 OS=Oryctolagus cuniculus OX=9986 GN=NIT1 PE=4 SV=2;tr|A0A5F9CW64|A0A5F9CW64_RABIT Nitrilase 1 OS=Oryctolagus cuniculus OX=9986 GN=NIT1 PE=4 SV=1
LOC100344976;LOC100348752;LOC100356974	0.565116	0.830623	0.363228	26.3003	26.1479	26.088	26.1829	G1TXF6;G1U5T4;G1TM43	tr|G1TXF6|G1TXF6_RABIT 60S ribosomal protein L27 OS=Oryctolagus cuniculus OX=9986 GN=LOC100356974 PE=1 SV=1;tr|G1U5T4|G1U5T4_RABIT 60S ribosomal protein L27 OS=Oryctolagus cuniculus OX=9986 PE=3 SV=1;tr|G1TM43|G1TM43_RABIT 60S ribosomal protein L27 OS=Oryc
LOC100342903	0.56596	0.744986	0.871907	26.8247	26.8767	26.7821	26.7997	G1SPZ9	tr|G1SPZ9|G1SPZ9_RABIT Pyrophosphatase (inorganic) 2 OS=Oryctolagus cuniculus OX=9986 GN=PPA2 PE=4 SV=2
RCN1	0.566759	0.0817152	0.361452	23.2044	23.695	22.9663	24.4693	G1TB98;A0A5F9D9P7	tr|G1TB98|G1TB98_RABIT Uncharacterized protein OS=Oryctolagus cuniculus OX=9986 GN=RCN1 PE=4 SV=2;tr|A0A5F9D9P7|A0A5F9D9P7_RABIT Uncharacterized protein OS=Oryctolagus cuniculus OX=9986 GN=RCN1 PE=4 SV=1
GCLC	0.566987	0.634881	0.992682	22.907	23.1061	22.6586	22.8655	A0A5F9C326;A0A5F9DDZ2;A0A5F9CED7;A0A5F9C550;G1T442;A0A5F9CR70	tr|A0A5F9C326|A0A5F9C326_RABIT Glutamate-cysteine ligase catalytic subunit OS=Oryctolagus cuniculus OX=9986 GN=GCLC PE=4 SV=1;tr|A0A5F9DDZ2|A0A5F9DDZ2_RABIT Glutamate-cysteine ligase catalytic subunit OS=Oryctolagus cuniculus OX=9986 GN=GCLC PE=4 SV=1;tr|A
EMC2	0.56701	0.156782	0.568217	25.0193	24.3262	25.0013	24.6996	G1SHL9;A0A5F9CFS8	tr|G1SHL9|G1SHL9_RABIT ER membrane protein complex subunit 2 OS=Oryctolagus cuniculus OX=9986 GN=EMC2 PE=4 SV=1;tr|A0A5F9CFS8|A0A5F9CFS8_RABIT ER membrane protein complex subunit 2 OS=Oryctolagus cuniculus OX=9986 GN=EMC2 PE=4 SV=1
GSTP1	0.567305	0.361853	0.414417	30.7601	30.5122	30.7138	30.6998	G1U9R0;A0A5F9DEF9;A0A5F9CPB1	tr|G1U9R0|G1U9R0_RABIT Uncharacterized protein OS=Oryctolagus cuniculus OX=9986 PE=4 SV=3;tr|A0A5F9DEF9|A0A5F9DEF9_RABIT Uncharacterized protein OS=Oryctolagus cuniculus OX=9986 PE=4 SV=1;tr|A0A5F9CPB1|A0A5F9CPB1_RABIT Uncharacterized protein OS=Oryctolagu
TMEM143	0.568522	0.9738	0.67288	25.398	25.4711	25.3805	25.3179	A0A5F9CY88;A0A5F9CHD5;G1U204;A0A5F9DUJ7	tr|A0A5F9CY88|A0A5F9CY88_RABIT Transmembrane protein 143 OS=Oryctolagus cuniculus OX=9986 GN=TMEM143 PE=4 SV=1;tr|A0A5F9CHD5|A0A5F9CHD5_RABIT Transmembrane protein 143 OS=Oryctolagus cuniculus OX=9986 GN=TMEM143 PE=4 SV=1;tr|G1U204|G1U204_RABIT Transmembra
IMPA2	0.569331	0.914892	0.121907	24.9148	24.5135	24.5986	25.0574	G1TCX4;A0A5F9CE11;A0A5F9CRJ1	tr|G1TCX4|G1TCX4_RABIT Inositol-1-monophosphatase OS=Oryctolagus cuniculus OX=9986 GN=IMPA2 PE=3 SV=2;tr|A0A5F9CE11|A0A5F9CE11_RABIT Inositol-1-monophosphatase OS=Oryctolagus cuniculus OX=9986 GN=IMPA2 PE=3 SV=1;tr|A0A5F9CRJ1|A0A5F9CRJ1_RABIT Uncharacteriz
MRPL38	0.570056	0.445935	0.628205	23.4301	23.5813	23.4505	24.1214	G1SZN2;A0A5F9C3W0	tr|G1SZN2|G1SZN2_RABIT Mitochondrial ribosomal protein L38 OS=Oryctolagus cuniculus OX=9986 GN=MRPL38 PE=4 SV=1;tr|A0A5F9C3W0|A0A5F9C3W0_RABIT Mitochondrial ribosomal protein L38 OS=Oryctolagus cuniculus OX=9986 GN=MRPL38 PE=4 SV=1
CUL4A;CUL4B	0.570174	0.145175	0.351305	23.1769	22.5815	23.0646	22.9287	G1SXJ6;A0A5F9CPW9;G1T9W3;A0A5F9D3K0;A0A5F9DGW6	tr|G1SXJ6|G1SXJ6_RABIT Cullin 4A OS=Oryctolagus cuniculus OX=9986 GN=CUL4A PE=3 SV=2;tr|A0A5F9CPW9|A0A5F9CPW9_RABIT Cullin 4A OS=Oryctolagus cuniculus OX=9986 GN=CUL4A PE=3 SV=1
OBSCN	0.570558	0.551813	0.977015	26.1186	26.1824	26.0641	26.122	G1T1I5	tr|G1T1I5|G1T1I5_RABIT Uncharacterized protein OS=Oryctolagus cuniculus OX=9986 PE=4 SV=2
MPZ	0.570924	0.0317513	0.982207	28.008	27.3157	28.188	27.4821	G1T7D3	tr|G1T7D3|G1T7D3_RABIT Myelin protein zero OS=Oryctolagus cuniculus OX=9986 GN=MPZ PE=4 SV=2
AKR1A1;LOC100346892	0.571193	0.967145	0.0483104	28.4996	28.7065	28.6659	28.467	G1SQ01;G1TDJ6;A0A5F9CKZ1	tr|G1SQ01|G1SQ01_RABIT Aldo-keto reductase family 1 member A1 OS=Oryctolagus cuniculus OX=9986 GN=AKR1A1 PE=4 SV=2;tr|G1TDJ6|G1TDJ6_RABIT Aldo-keto reductase family 1 member A1 OS=Oryctolagus cuniculus OX=9986 GN=AKR1A1 PE=4 SV=2;tr|A0A5F9CKZ1|A0A5F9CKZ1_R
NDUFB6	0.571978	0.733577	0.978116	27.1492	27.0712	27.2624	27.1961	G1SN66	tr|G1SN66|G1SN66_RABIT NADH:ubiquinone oxidoreductase subunit B6 OS=Oryctolagus cuniculus OX=9986 GN=NDUFB6 PE=4 SV=2
NUDT9	0.572	0.284363	0.261619	24.9767	24.2629	24.7586	24.7762	A0A5F9D4P6;G1SI19	tr|A0A5F9D4P6|A0A5F9D4P6_RABIT Nudix hydrolase 9 OS=Oryctolagus cuniculus OX=9986 GN=NUDT9 PE=4 SV=1;tr|G1SI19|G1SI19_RABIT Nudix hydrolase 9 OS=Oryctolagus cuniculus OX=9986 GN=NUDT9 PE=4 SV=2
	0.572205	0.2733	0.0554908	23.48	25.8871	24.7381	24.0431	A0A5F9DH89	tr|A0A5F9DH89|A0A5F9DH89_RABIT Uncharacterized protein OS=Oryctolagus cuniculus OX=9986 PE=4 SV=1
RPN1	0.572347	0.624592	0.77972	26.8536	26.7586	26.7463	26.7203	G1T0L9;A0A5F9CFW2	tr|G1T0L9|G1T0L9_RABIT Dolichyl-diphosphooligosaccharide--protein glycosyltransferase subunit 1 OS=Oryctolagus cuniculus OX=9986 GN=RPN1 PE=3 SV=1;tr|A0A5F9CFW2|A0A5F9CFW2_RABIT Dolichyl-diphosphooligosaccharide--protein glycosyltransferase subunit 1 OS=Or
SDPR	0.572405	0.11408	0.460525	25.9853	26.2367	26.0114	26.1057	G1TEA3	tr|G1TEA3|G1TEA3_RABIT Caveolae associated protein 2 OS=Oryctolagus cuniculus OX=9986 GN=CAVIN2 PE=4 SV=1
UBE2M	0.572713	0.511661	0.593336	24.4221	25.0691	24.4333	24.5004	G1TC10	tr|G1TC10|G1TC10_RABIT UBIQUITIN_CONJUGAT_2 domain-containing protein OS=Oryctolagus cuniculus OX=9986 PE=3 SV=2
FGG	0.57273	0.46173	0.366169	28.8728	29.3029	28.9853	28.9405	G1TKX3;A0A5F9DHV4;A0A5F9CEA5;A0A5F9CTI9	tr|G1TKX3|G1TKX3_RABIT Fibrinogen gamma chain OS=Oryctolagus cuniculus OX=9986 GN=FGG PE=4 SV=1;tr|A0A5F9DHV4|A0A5F9DHV4_RABIT Fibrinogen gamma chain OS=Oryctolagus cuniculus OX=9986 GN=FGG PE=4 SV=1;tr|A0A5F9CEA5|A0A5F9CEA5_RABIT Fibrinogen gamma chain OS
LOC100353482	0.573366	0.33241	0.984408	30.4215	30.3188	30.3637	30.2569	U3KM71	tr|U3KM71|U3KM71_RABIT ATP synthase subunit OS=Oryctolagus cuniculus OX=9986 GN=ATP5MG PE=3 SV=1
FGA	0.573399	0.365945	0.347011	28.8969	29.3718	29.0179	29.0083	G1T0X2;O97644;Q28703;Q28702	tr|G1T0X2|G1T0X2_RABIT Fibrinogen alpha chain OS=Oryctolagus cuniculus OX=9986 GN=FGA PE=4 SV=2;tr|O97644|O97644_RABIT Fibrinogen A-alpha chain (Fragment) OS=Oryctolagus cuniculus OX=9986 PE=4 SV=1
STXBP1	0.574702	0.74107	0.684592	22.9794	23.1352	23.1917	23.1756	A0A5F9CDM0;A0A5F9DVP2;G1TMP7	tr|A0A5F9CDM0|A0A5F9CDM0_RABIT Syntaxin binding protein 1 OS=Oryctolagus cuniculus OX=9986 GN=STXBP1 PE=3 SV=1;tr|A0A5F9DVP2|A0A5F9DVP2_RABIT Syntaxin binding protein 1 OS=Oryctolagus cuniculus OX=9986 GN=STXBP1 PE=3 SV=1;tr|G1TMP7|G1TMP7_RABIT Syntaxin bi
NOMO2	0.574893	0.494555	0.633913	26.1009	25.8121	26.1107	26.0587	A0A5F9DUE9;G1TP59;A0A5F9DEW1;U3KLU1	tr|A0A5F9DUE9|A0A5F9DUE9_RABIT Uncharacterized protein OS=Oryctolagus cuniculus OX=9986 GN=LOC100345328 PE=4 SV=1;tr|G1TP59|G1TP59_RABIT Uncharacterized protein OS=Oryctolagus cuniculus OX=9986 GN=LOC100345328 PE=4 SV=2;tr|A0A5F9DEW1|A0A5F9DEW1_RABIT Uncha
ALPK3	0.574901	0.294928	0.384622	23.2325	22.3311	22.5274	22.4415	G1SQ37	tr|G1SQ37|G1SQ37_RABIT Alpha kinase 3 OS=Oryctolagus cuniculus OX=9986 GN=ALPK3 PE=4 SV=2
ANXA11	0.575337	0.267506	0.775782	26.7483	26.8432	26.7315	26.7882	G1U9U1	tr|G1U9U1|G1U9U1_RABIT Annexin OS=Oryctolagus cuniculus OX=9986 GN=ANXA11 PE=3 SV=2
	0.575343	0.0680422	0.537327	29.3904	29.169	29.3803	29.2672	A0A5F9CV98	tr|A0A5F9CV98|A0A5F9CV98_RABIT UTP--glucose-1-phosphate uridylyltransferase OS=Oryctolagus cuniculus OX=9986 GN=UGP2 PE=3 SV=1
EFHD1;EFHD2	0.575574	0.22353	0.562073	24.3767	24.0033	24.3613	24.2261	A0A5F9C522;G1TR45;A0A5F9CM13;G1T7I7;A0A5F9C265	tr|A0A5F9C522|A0A5F9C522_RABIT EF-hand domain family member D2 OS=Oryctolagus cuniculus OX=9986 GN=EFHD2 PE=4 SV=1;tr|G1TR45|G1TR45_RABIT EF-hand domain family member D2 OS=Oryctolagus cuniculus OX=9986 GN=EFHD2 PE=4 SV=3
SNTA1	0.57559	0.151376	0.00446618	26.9926	27.2817	27.1738	27.0673	G1T281;A0A5F9C274	tr|G1T281|G1T281_RABIT Alpha-1-syntrophin OS=Oryctolagus cuniculus OX=9986 GN=SNTA1 PE=4 SV=2;tr|A0A5F9C274|A0A5F9C274_RABIT Alpha-1-syntrophin OS=Oryctolagus cuniculus OX=9986 GN=SNTA1 PE=4 SV=1
KARS	0.575921	0.00846895	0.980536	24.6998	24.3661	24.6333	24.3051	G1TKC4;A0A5F9C713	tr|G1TKC4|G1TKC4_RABIT Lysine--tRNA ligase OS=Oryctolagus cuniculus OX=9986 GN=KARS PE=3 SV=3;tr|A0A5F9C713|A0A5F9C713_RABIT Lysine--tRNA ligase OS=Oryctolagus cuniculus OX=9986 GN=KARS PE=3 SV=1
NAMPT	0.577091	0.329763	0.513545	23.642	23.7171	23.3523	23.7262	G1T5D3;A0A5F9CB16	tr|G1T5D3|G1T5D3_RABIT Nicotinamide phosphoribosyltransferase OS=Oryctolagus cuniculus OX=9986 GN=NAMPT PE=3 SV=1;tr|A0A5F9CB16|A0A5F9CB16_RABIT Nicotinamide phosphoribosyltransferase OS=Oryctolagus cuniculus OX=9986 PE=3 SV=1
ALAD	0.577947	0.488775	0.431859	25.9615	25.9492	25.7795	25.9702	G1U6B2	tr|G1U6B2|G1U6B2_RABIT Delta-aminolevulinic acid dehydratase OS=Oryctolagus cuniculus OX=9986 GN=ALAD PE=3 SV=2
FECH	0.579051	0.545476	0.988032	22.6666	22.4494	22.8545	22.6477	A0A5F9DGZ6;G1SIV3;A0A5F9CYN2;A0A5F9DT39	tr|A0A5F9DGZ6|A0A5F9DGZ6_RABIT Ferrochelatase OS=Oryctolagus cuniculus OX=9986 GN=FECH PE=3 SV=1;tr|G1SIV3|G1SIV3_RABIT Ferrochelatase OS=Oryctolagus cuniculus OX=9986 GN=FECH PE=3 SV=3;tr|A0A5F9CYN2|A0A5F9CYN2_RABIT Ferrochelatase OS=Oryctolagus cuniculus
PTRH2	0.579376	0.0978362	0.224959	23.6157	22.2317	23.243	23.0174	G1U3G6	tr|G1U3G6|G1U3G6_RABIT Peptidyl-tRNA hydrolase 2 OS=Oryctolagus cuniculus OX=9986 GN=PTRH2 PE=4 SV=2
	0.579472	0.202646	0.760907	31.6202	31.3888	31.6521	31.5084	G1T0R9;A0A5F9D4U8	tr|G1T0R9|G1T0R9_RABIT Glutathione S-transferase OS=Oryctolagus cuniculus OX=9986 GN=GSTM3 PE=3 SV=1;tr|A0A5F9D4U8|A0A5F9D4U8_RABIT Glutathione S-transferase OS=Oryctolagus cuniculus OX=9986 GN=GSTM3 PE=3 SV=1
LIMCH1	0.579593	0.355545	0.416933	24.4778	24.4613	24.684	24.4341	A0A5F9D2C6;G1T9Q0;A0A5F9CLF5;A0A5F9D617;A0A5F9D5F4;A0A5F9DHT8;A0A5F9CIW6;A0A5F9CAK5;A0A5F9DJ46	tr|A0A5F9D2C6|A0A5F9D2C6_RABIT LIM and calponin homology domains 1 OS=Oryctolagus cuniculus OX=9986 GN=LIMCH1 PE=4 SV=1;tr|G1T9Q0|G1T9Q0_RABIT LIM and calponin homology domains 1 OS=Oryctolagus cuniculus OX=9986 GN=LIMCH1 PE=4 SV=3;tr|A0A5F9CLF5|A0A5F9CLF5
HSPD1	0.580193	0.976894	0.387472	28.5162	28.5799	28.6225	28.5629	G1T3Y8	tr|G1T3Y8|G1T3Y8_RABIT Uncharacterized protein OS=Oryctolagus cuniculus OX=9986 GN=HSPD1 PE=3 SV=3
HRG	0.580662	0.739073	0.496	31.5829	31.475	31.523	31.8355	G1U754;A0A5F9CC72	tr|G1U754|G1U754_RABIT Histidine-rich glycoprotein OS=Oryctolagus cuniculus OX=9986 GN=HRG PE=4 SV=3;tr|A0A5F9CC72|A0A5F9CC72_RABIT Histidine-rich glycoprotein OS=Oryctolagus cuniculus OX=9986 GN=HRG PE=4 SV=1
	0.582905	0.470448	0.869045	35.6923	35.5684	35.7436	35.6655	A0A5F9D5U7	tr|A0A5F9D5U7|A0A5F9D5U7_RABIT Fructose-bisphosphate aldolase OS=Oryctolagus cuniculus OX=9986 GN=ALDOA PE=3 SV=1
NRBP1	0.583628	0.147564	0.30443	22.6031	23.2119	22.7446	22.8526	A0A5F9CNH0;A0A5F9DDT3;G1U6A6;A0A5F9CM23	tr|A0A5F9CNH0|A0A5F9CNH0_RABIT Nuclear receptor binding protein 1 OS=Oryctolagus cuniculus OX=9986 GN=NRBP1 PE=4 SV=1;tr|A0A5F9DDT3|A0A5F9DDT3_RABIT Nuclear receptor binding protein 1 OS=Oryctolagus cuniculus OX=9986 GN=NRBP1 PE=4 SV=1;tr|G1U6A6|G1U6A6_RAB
TMCO1	0.584181	0.810475	0.640853	22.9499	22.5737	22.9695	23.0906	A0A5F9D2Y2;G1SV60;A0A5F9CG39	tr|A0A5F9D2Y2|A0A5F9D2Y2_RABIT Transmembrane and coiled-coil domains 1 OS=Oryctolagus cuniculus OX=9986 GN=TMCO1 PE=4 SV=1;tr|G1SV60|G1SV60_RABIT Calcium load-activated calcium channel OS=Oryctolagus cuniculus OX=9986 GN=TMCO1 PE=3 SV=1
AQP1	0.584508	0.136907	0.759472	24.6993	23.0173	25.9056	23.3844	G1TN20;Q8SPR8;A0A5F9DGU5;A0A5F9CHM7;A0A5F9DF16;A0A5F9CMV2	tr|G1TN20|G1TN20_RABIT Uncharacterized protein OS=Oryctolagus cuniculus OX=9986 GN=GHRHR PE=3 SV=3;tr|Q8SPR8|Q8SPR8_RABIT Aquaporin 1 (Fragment) OS=Oryctolagus cuniculus OX=9986 PE=2 SV=1;tr|A0A5F9DGU5|A0A5F9DGU5_RABIT Uncharacterized protein OS=Oryctolagu
PPP2R5A	0.584725	0.10135	0.710905	25.2922	25.0471	25.4674	25.0856	G1TDZ1;U3KMB2;A0A5F9D807;A0A5F9C6M4;A0A5F9CUF5	tr|G1TDZ1|G1TDZ1_RABIT Serine/threonine-protein phosphatase 2A 56 kDa regulatory subunit OS=Oryctolagus cuniculus OX=9986 GN=PPP2R5A PE=3 SV=2;tr|U3KMB2|U3KMB2_RABIT Serine/threonine-protein phosphatase 2A 56 kDa regulatory subunit OS=Oryctolagus cuniculus
	0.584932	0.0645019	0.551024	28.0701	27.942	28.0804	27.8379	A0A5F9DCT8;A0A5F9D6I2;A0A5F9CXC9;A0A5F9CJG0	tr|A0A5F9DCT8|A0A5F9DCT8_RABIT Mitochondrial pyruvate carrier OS=Oryctolagus cuniculus OX=9986 GN=ADCY10 PE=3 SV=1;tr|A0A5F9D6I2|A0A5F9D6I2_RABIT Mitochondrial pyruvate carrier OS=Oryctolagus cuniculus OX=9986 GN=ADCY10 PE=3 SV=1;tr|A0A5F9CXC9|A0A5F9CXC9_R
	0.585336	0.215605	0.39846	28.6612	28.5133	28.5581	28.5293	G1TZ63;A0A5F9DRL6;G1TB05;A0A5F9C6B1;A0A5F9CNI2	tr|G1TZ63|G1TZ63_RABIT UDP-glucose glycoprotein glucosyltransferase 1 OS=Oryctolagus cuniculus OX=9986 GN=UGGT1 PE=4 SV=3;tr|A0A5F9DRL6|A0A5F9DRL6_RABIT UDP-glucose glycoprotein glucosyltransferase 1 OS=Oryctolagus cuniculus OX=9986 GN=UGGT1 PE=4 SV=1;tr|G
MYBPH	0.585887	0.613255	0.973645	26.211	26.0605	26.0496	25.8781	G1T0G2	tr|G1T0G2|G1T0G2_RABIT Myosin binding protein H OS=Oryctolagus cuniculus OX=9986 GN=MYBPH PE=4 SV=2
ATP1B3	0.586338	0.66095	0.488102	24.027	23.9017	23.9216	24.4736	G1SD34	tr|G1SD34|G1SD34_RABIT Sodium/potassium-transporting ATPase subunit beta OS=Oryctolagus cuniculus OX=9986 GN=ATP1B3 PE=3 SV=1
NUCB2	0.586912	0.457481	0.498935	23.7449	22.901	23.6273	23.587	A0A5F9CZD4;A0A5F9CXP2;G1SN95;A0A5F9DAU6	tr|A0A5F9CZD4|A0A5F9CZD4_RABIT Nucleobindin 2 OS=Oryctolagus cuniculus OX=9986 GN=NUCB2 PE=4 SV=1;tr|A0A5F9CXP2|A0A5F9CXP2_RABIT Nucleobindin 2 OS=Oryctolagus cuniculus OX=9986 GN=NUCB2 PE=4 SV=1;tr|G1SN95|G1SN95_RABIT Nucleobindin 2 OS=Oryctolagus cunicul
[truncated: 853 more rows]

## Sheet: b. main effect_(de)hydration
Table S1b. Proteins significantly affected by hydration status.
[truncated: 2,287 more rows]

## Sheet: c. interaction
Table S1c. Proteins significantly affected by the interaction of age and hydration status.
[truncated: 2,287 more rows]
