# Supplementary material for: Proteomic analysis reveals that aging rabbit vocal folds are more vulnerable to changes caused by systemic dehydration
Source: BMC Genomics. 2022 Nov 21;23:762. doi: 10.1186/s12864-022-08975-x (PMC9677652; doi:10.1186/s12864-022-08975-x)
Supplement: Supplementary file 2 — Additional file 2. [file 12864_2022_8975_MOESM2_ESM.xlsx]

## Sheet: Glossary
FID	First Uniprot ID
Name	Protein name from FASTA
Gene	Gene symbol
P.Age	Unadjusted p-values
P.Dehy
P.Interaction
Bon.Age	Bonferroni adjusted
C1	Correlation to PC1
YC	LFQ Group mean
YD
OC
OD
d.Age	Mean(Young) - Mean(Old)
d.Dehy	Mean(Dehy) - Mean(Cont)
OC-YC	Pairwise difference
OC-OD
OC-YD
YC-OD
YC-YD
OD-YD
OC1	Individual Rabbits
OC2
OC3
OC4
OC5
OD1
OD2
OD3
OD4
OD5
OD6
YC1
YC2
YC3
YC4
YC5
YD1
YD2
YD3
YD4
YD5
YD6

## Sheet: Age correlation
Table S2a. Correlation analysis between proteins affected by age (p ≤ 0.05) to principal component 1 (PC1).
FID	Name	Gene	P.Age	P.Dehy	P.Interaction	Bon.Age	C1	YC	YD	OC	OD	d.Age	d.Dehy	OC-YC	OC-OD	OC-YD	YC-OD	YC-YD	OD-YD	OC1	OC2	OC3	OC4	OC5	OD1	OD2	OD3	OD4	OD5	OD6	YC1	YC2	YC3	YC4	YC5	YD1	YD2	YD3	YD4	YD5	YD6
G1T021	Myosin light chain 4	MYL4	7.72888e-05	0.438963	0.165262	0.0136801	0.841048	25.768	25.3952	21.9873	23.2611	2.95738	0.450549	-3.78071	-1.27388	-3.40793	2.50683	0.372784	-2.13404	21.6057	21.5136	21.9015	22.6323	22.2832	21.8603	23.5531	22.4289	22.7921	26.5895	22.3429	26.9289	26.1608	26.6214	24.5704	24.5584	24.8731	26.066	26.6425	25.5438	22.6953	26.5504
G1ST69	Lamin B1	LMNB1	0.00221132	0.5486	0.820934	0.391404	0.792219	26.3988	26.4428	25.9601	26.0572	0.412134	0.0705501	-0.438638	-0.0970538	-0.482684	0.341584	-0.0440463	-0.38563	26.076	25.5921	26.5718	25.8096	25.7513	25.6636	26.2089	25.8713	25.9189	26.5684	26.112	26.4968	26.3461	26.3608	26.2922	26.4981	26.5729	26.2675	26.5851	26.599	26.1389	26.4935
G1SZR6	Cullin 3	CUL3	0.00781652	0.133913	0.607739	1	0.731067	25.1041	24.8729	24.7118	24.5961	0.334573	-0.173472	-0.392311	0.115734	-0.161101	0.508045	0.23121	-0.276834	24.8291	24.5081	24.7674	24.8725	24.582	24.6668	24.4991	24.0272	24.51	25.253	24.6204	25.1316	25.1244	25.1963	24.9415	25.1268	24.9975	24.9345	25.1386	24.6692	24.502	24.9958
G1TY84	Kelch like family member 33	KLHL33	0.0181631	0.810641	0.492037	1	0.724046	23.0804	23.2512	22.4013	22.0493	0.940566	-0.0906152	-0.679178	0.352003	-0.84995	1.03118	-0.170772	-1.20195	22.4748	21.8632	22.3728	23.2893	22.0062	22.6822	21.7003	20.8141	21.2278	24.1071	21.764	23.2552	23.887	22.3769	22.1183	23.7648	22.8965	23.5311	23.6323	24.0402	21.924	23.4831
A0A5F9DCV7	Dihydropyrimidinase like 3	CRMP1;DPYS;DPYSL3;DPYSL4	0.00285707	0.474287	0.20299	0.505702	0.717159	25.2227	25.5665	24.8885	24.7896	0.555498	0.122446	-0.334143	0.0989089	-0.677945	0.433052	-0.343802	-0.776854	25.3082	24.5517	25.1111	24.9465	24.525	24.2585	25.2771	24.5313	24.3815	25.0872	25.2021	25.605	25.3269	25.2218	24.5228	25.4369	25.7867	25.1174	26.0191	25.5261	25.2473	25.7023
A0A5F9DVP3	Collagen type XIV alpha 1 chain	COL14A1	0.00263961	0.394785	0.154409	0.467211	0.712052	27.8748	27.7649	26.9644	27.386	0.644706	0.155856	-0.910477	-0.421627	-0.800562	0.48885	0.109916	-0.378934	27.044	26.9527	27.17	26.9203	26.7349	27.2095	28.0101	26.903	26.7268	27.9228	27.5438	27.9537	27.9628	27.4114	27.2514	28.7949	27.7101	27.4989	27.9235	27.9579	27.6224	27.8767
G1TC33	Myosin heavy chain 10	MYH10	0.00746061	0.52566	0.856233	1	0.700299	25.0442	24.952	24.4866	24.3212	0.594177	-0.128855	-0.557586	0.165446	-0.465322	0.723032	0.092264	-0.630768	24.8652	23.8295	24.9128	24.5034	24.3223	24.5062	24.7486	23.459	23.6422	24.7403	24.8308	25.3223	25.069	25.1273	24.5011	25.2014	25.083	24.279	24.6519	25.0503	25.3266	25.321
G1SHY5	Hyaluronan and proteoglycan link protein 1	HAPLN1	0.00243323	0.976124	0.616632	0.430682	0.698145	25.0355	24.7472	22.8652	23.121	1.89821	-0.0162084	-2.1703	-0.255885	-1.882	1.91442	0.288302	-1.62612	22.994	22.2474	24.1673	21.5704	23.3467	23.4303	24.2557	22.8642	22.9113	22.1985	23.0663	26.0096	25.8294	25.1129	22.3938	25.8316	24.9249	25.1929	25.9071	26.5914	22.261	23.6057
G1TWR1	Histone H3	HIST1H3E;HIST1H3H;LOC100354642	0.00824656	0.563361	0.851262	1	0.674383	24.93	24.4068	22.8057	22.538	1.99658	-0.395429	-2.12435	0.267662	-1.60115	2.39201	0.523197	-1.86881	21.5521	22.5007	26.2232	21.2145	22.5378	22.5328	21.829	22.8422	21.4565	24.5144	22.0531	25.5131	26.4726	22.5858	26.2595	23.819	23.4949	25.4608	23.152	25.9044	22.5728	25.856
A0A5F9D150	Fibulin 5	FBLN5	0.000142758	0.0107175	0.012465	0.0252681	0.674371	27.5383	27.5675	24.3045	26.6323	2.08452	1.17849	-3.23385	-2.32781	-3.26301	0.906036	-0.0291604	-0.935197	24.7549	24.1088	25.7806	22.8642	24.014	24.8534	27.4006	26.7533	27.0664	27.7579	25.9623	28.0746	27.3484	27.9399	26.3885	27.9403	27.393	27.2332	28.3957	28.1505	25.8844	28.3482
G1SK52	X-prolyl aminopeptidase 1	XPNPEP1	0.0282412	0.414055	0.868657	1	0.665235	25.0129	25.1149	24.6224	24.7756	0.36493	0.127607	-0.39053	-0.153208	-0.492537	0.237323	-0.102006	-0.339329	24.5837	24.4156	25.0033	24.6619	24.4473	24.6543	24.7772	24.6076	24.2148	25.8937	24.5057	25.2072	25.2133	24.5741	25.0964	24.9734	25.0296	25.0094	25.4028	25.0966	25.052	25.099
G1TDJ5	Uncharacterized protein	MYL6B	0.0076813	0.210076	0.0263905	1	0.654	29.1995	28.6564	26.4686	28.2735	1.55696	0.63089	-2.73098	-1.8049	-2.18785	0.926074	0.543124	-0.38295	27.64	25.0156	27.1005	27.3638	25.223	27.555	29.3748	28.8097	27.3127	29.9289	26.6596	29.2585	29.3625	30.1229	28.4495	28.8042	28.4479	28.576	28.8949	29.8664	26.5329	29.6203
G1SZ90	Troponin I, slow skeletal muscle	TNNI1	0.00648661	0.365801	0.0175431	1	0.646576	26.8358	25.8587	23.4088	25.4604	1.91268	0.537286	-3.42698	-2.05158	-2.44997	1.3754	0.977008	-0.398391	24.6905	23.1211	23.2822	23.279	22.6711	24.6258	26.5371	25.8587	24.6539	27.5609	23.5258	27.0792	26.7234	28.1363	25.9915	26.2484	26.0645	26.947	26.3629	27.341	22.2279	26.2092
A0A5F9DLC0	Creatine kinase B-type	CKB	0.0352535	0.971059	0.527542	1	0.638112	26.9801	27.0693	26.775	26.6954	0.289448	0.00482111	-0.205018	0.0796089	-0.294269	0.284627	-0.0892511	-0.373878	26.8788	26.4415	27.5962	26.479	26.4797	26.4626	26.746	26.5963	26.4401	27.1311	26.7964	27.0644	27.0872	27.2205	26.7112	26.817	26.8422	26.8789	27.2953	27.1091	26.9778	27.3126
G1T5V2	PITH domain containing 1	PITHD1	0.0106894	0.621335	0.281478	1	0.635188	25.2933	25.2198	24.8037	24.9988	0.355297	0.0608091	-0.489631	-0.195143	-0.416106	0.294488	0.0735249	-0.220963	24.7204	24.5288	25.019	24.9888	24.7615	24.6363	24.7746	25.2925	24.9869	25.3831	24.9196	25.6995	25.1909	25.3054	25.3121	24.9587	25.2894	25.1303	25.5676	25.5726	24.6892	25.0697
G1TF09	Mannose receptor C type 2	MRC2	0.0179275	0.694284	0.45426	1	0.634704	23.1911	22.871	22.2486	22.3491	0.732211	-0.109811	-0.942496	-0.100473	-0.6224	0.842022	0.320096	-0.521927	23.0332	21.8794	22.1049	22.6851	21.5403	21.6069	22.6377	22.9256	22.3548	23.2437	21.3257	23.3344	23.0893	22.9322	23.4078	23.1917	23.314	22.0386	23.35	23.2891	21.7298	23.5046
G1TAN9	Cytoplasmic aconitate hydratase	FRP	0.00546155	0.106006	0.290807	0.966694	0.633412	26.4305	26.4866	26.0348	26.2897	0.296272	0.155506	-0.395722	-0.254957	-0.451778	0.140765	-0.056056	-0.196821	26.0189	26.064	26.1431	26.1361	25.8118	26.1385	26.6013	26.4526	26.0056	26.5989	25.9415	26.6195	26.5273	26.3722	26.3421	26.2915	26.6176	26.7138	26.604	26.2117	26.2296	26.5427
G1SS79	Myristoylated alanine rich protein kinase C substrate	MARCKS	0.023347	0.175806	0.707567	1	0.632229	27.5508	27.3789	27.2076	26.9082	0.406964	-0.235706	-0.343217	0.299453	-0.171258	0.642671	0.171959	-0.470711	27.3071	26.7743	27.5912	27.1324	27.2331	26.8431	26.344	26.5332	26.7533	27.962	27.0134	27.62	27.3633	27.8227	27.1888	27.7595	27.3664	26.7685	27.5201	27.4712	27.6767	27.4705
G1TEW4	Ubiquitin specific peptidase 9 X-linked	USP9X	0.000906859	0.0532366	0.212236	0.160514	0.632168	26.3346	26.2309	25.9952	25.5456	0.512366	-0.27665	-0.339412	0.449604	-0.235716	0.789017	0.103696	-0.685321	26.1521	25.7896	26.141	26.0645	25.8287	25.4413	24.8791	25.6081	25.5319	26.1341	25.6788	26.4569	26.6415	26.0104	26.3788	26.1852	26.0566	26.1303	26.0888	26.0013	26.9083	26.1999
G1TV79	SERPIN domain-containing protein	SERPINH1	0.0141651	0.116511	0.214479	1	0.628202	27.2988	27.3504	26.7132	27.1316	0.402186	0.23503	-0.585599	-0.418442	-0.637216	0.167157	-0.0516176	-0.218774	26.9738	26.5585	26.8286	26.3917	26.8134	26.9639	26.9258	27.1339	26.9419	27.8706	26.9536	27.3845	27.3016	27.1365	27.2778	27.3935	27.6857	27.4651	27.8167	27.4044	26.5245	27.2059
Q9MYS5	Myosin heavy chain (Fragment)	myh6	0.020512	0.501754	0.241644	1	0.621865	25.773	25.2995	22.3021	24.0114	2.37951	0.617911	-3.47087	-1.70928	-2.99742	1.7616	0.473454	-1.28814	21.8121	23.472	22.0734	21.2702	22.8829	24.738	22.244	23.6594	22.6439	27.9313	22.8518	26.6859	27.1174	27.8572	21.3579	25.8465	26.0034	26.8359	22.114	27.3724	22.5072	26.9643
G1TFQ4	Myosin regulatory light chain 2, ventricular/cardiac muscle isoform	MYL2	0.000690331	0.0155518	0.0024478	0.122189	0.619591	28.1047	27.5315	22.7557	26.9423	2.96915	1.80667	-5.34903	-4.18654	-4.77582	1.16248	0.573208	-0.589277	25.6568	21.9321	22.188	21.7808	22.2208	26.4507	28.1501	27.4147	26.1908	29.0273	24.42	28.845	28.2831	29.2187	26.5289	27.648	26.9189	28.3939	28.2205	28.0958	24.1834	29.3768
A0A5F9DH17	Septin-type G domain-containing protein		0.0292818	0.924739	0.981132	1	0.618227	25.8246	25.8325	25.5615	25.5747	0.260471	0.0105713	-0.263117	-0.0132175	-0.271042	0.249899	-0.00792497	-0.257824	25.6299	25.1704	25.9167	25.4629	25.6275	25.5723	25.7798	25.3206	25.1247	25.6432	26.0078	25.9743	26.0874	25.6849	25.4978	25.8787	25.8602	25.4806	25.918	25.8786	25.822	26.0359
A0A5F9C9V2	FMC1-LUC7L2 readthrough		0.00118178	0.403878	0.57877	0.209175	0.614996	34.2049	31.2403	24.921	24.3169	8.10369	-1.78439	-9.28395	0.604129	-6.3193	9.88808	2.96465	-6.92343	22.5353	20.719	23.5129	22.4276	35.4102	21.8369	23.2041	22.4177	21.759	21.4652	35.2183	35.2371	33.6286	34.8246	31.377	35.9573	33.7918	29.7702	35.6402	35.6127	30.3864	22.2405
G1TXN1	Nitrilase family member 2	NIT2	0.0157023	0.115162	0.566323	1	0.600738	26.1125	25.9858	25.8738	25.6091	0.307697	-0.195676	-0.238642	0.264731	-0.112021	0.503373	0.126621	-0.376752	26.0135	25.5405	26.3365	25.5601	25.9184	25.8207	25.5728	25.1924	25.7978	25.9554	25.3155	26.158	25.9806	25.8568	26.1844	26.3825	25.9583	25.6086	26.0301	26.0173	25.9246	26.3762
G1TW48	Myosin-7	MYH7	0.0148485	0.152202	0.145315	1	0.597938	33.5515	33.5411	31.8889	33.044	1.07984	0.572334	-1.66256	-1.15505	-1.65218	0.50751	0.0103834	-0.497127	32.1768	32.1504	31.4093	31.5702	32.1379	32.0533	33.8776	33.467	32.354	34.731	31.781	34.242	33.8079	34.4075	32.0918	33.2081	32.7908	34.0637	33.7237	34.0491	32.2347	34.3845
G1U634	Neprilysin	MME	0.0349115	0.501973	0.351678	1	0.58719	23.7194	23.3605	22.9946	23.0538	0.515717	-0.149791	-0.724746	-0.0592382	-0.365926	0.665508	0.358819	-0.306688	23.085	22.8135	23.1644	23.6382	22.272	22.3567	23.4973	23.2787	22.3961	23.5849	23.2095	24.0593	23.5768	24.0678	23.3468	23.5462	23.5871	23.7117	23.5999	23.9693	22.9384	22.3568
A0A5F9DC04	Corticosteroid-binding globulin	SERPINA6	0.0272087	0.682321	0.405462	1	0.584789	26.6685	26.127	25.2491	25.4353	1.05552	-0.177677	-1.41937	-0.186167	-0.877844	1.2332	0.541521	-0.691677	23.9143	26.1684	25.1012	25.271	25.7907	25.8725	26.3709	25.975	22.1165	26.1865	26.0904	26.5982	26.9205	26.7491	26.421	26.6538	26.6911	25.6938	26.19	26.7197	25.35	26.1172
A0A5F9CC60	Dynamin 3	DNM3	0.00262429	0.0705728	0.543933	0.4645	0.584214	23.8894	22.8858	22.2506	21.7357	1.39443	-0.759247	-1.63878	0.514891	-0.635182	2.15368	1.0036	-1.15007	22.3215	23.6156	21.5507	20.8903	22.8749	22.4971	21.1889	22.0246	22.0759	21.6117	21.016	24.5874	24.3667	24.6694	22.4146	23.4087	22.9622	22.9928	24.1668	21.891	21.5058	23.796
G1SGA6	C-type lectin domain family 3 member A	CLEC3A	0.01279	0.294041	0.0597887	1	0.580109	24.565	24.9694	24.3206	22.9742	1.1198	-0.470991	-0.244389	1.3464	-0.648811	1.59079	-0.404421	-1.99521	24.0314	23.7611	24.0971	25.3777	24.3357	24.429	23.0753	22.8481	22.1355	23.0521	22.3049	25.7289	24.9569	25.2506	21.4546	25.4338	25.2874	25.5792	24.3481	25.1744	24.3012	25.1259
G1SQR6	Calponin	LOC100358440	0.0221889	0.230512	0.331659	1	0.578055	24.426	24.5479	22.6324	23.7538	1.29388	0.621701	-1.79366	-1.12148	-1.91559	0.672183	-0.121923	-0.794107	24.9429	21.3994	24.6742	21.4448	20.7006	23.7263	24.9182	22.2395	22.4212	24.4331	24.7848	24.9164	24.4465	24.5627	24.2523	23.9522	24.3689	23.8641	24.6172	24.3882	25.1233	24.9259
G1SHX8	Versican	VCAN	0.038952	0.6307	0.709038	1	0.571892	27.0655	27.0958	26.3396	26.5791	0.621264	0.134906	-0.72584	-0.239483	-0.75617	0.486357	-0.03033	-0.516687	26.8353	25.5821	26.9508	26.1931	26.1367	26.6371	27.3883	26.2896	26.4733	26.6209	26.0655	27.62	27.5781	26.8457	25.9266	27.3569	26.7575	27.3098	28.1459	27.8321	26.3327	26.1968
G1SV35	Uncharacterized protein	PRKAG1	0.034093	0.30765	0.513077	1	0.570605	25.0529	25.0017	24.845	24.6155	0.297073	-0.140303	-0.207907	0.229469	-0.15677	0.437377	0.0511368	-0.38624	24.9641	24.7707	24.7704	24.8636	24.856	24.7351	24.0665	24.8725	24.1784	25.3607	24.4797	24.7891	24.9877	25.0349	25.4795	24.9732	25.1692	24.5416	25.0769	25.0933	24.8962	25.2332
G1TPZ1	Galectin	LGALS1	0.0249069	0.493877	0.951557	1	0.568914	30.3316	30.4291	29.9483	30.0646	0.37394	0.106926	-0.383372	-0.116359	-0.480866	0.267013	-0.0974941	-0.364507	29.2583	29.836	30.5655	30.1951	29.8864	29.9435	30.5565	30.0729	29.7389	29.9053	30.1706	30.4712	30.5342	30.3827	29.81	30.4601	30.6905	30.4297	30.8231	30.4335	29.8035	30.3944
A0A5F9C332	Carbonic anhydrase 2		0.00103931	0.746441	0.29947	0.183958	0.566052	28.401	28.5166	27.9755	27.7573	0.592431	-0.0513104	-0.425475	0.218266	-0.54112	0.643741	-0.115646	-0.759387	27.6101	27.3535	28.2437	28.5213	28.149	27.3278	28.2732	27.6389	28.2894	27.5581	27.4562	28.2833	28.4881	28.2525	28.9171	28.0639	28.3304	28.3221	28.4719	28.5279	28.811	28.6366
A0A5F9CUH6	Solute carrier family 44 member 2	SLC44A2	0.0388146	0.392426	0.503068	1	0.56469	23.0051	23.6027	22.4404	22.5143	0.826603	0.335743	-0.564766	-0.0739063	-1.16235	0.49086	-0.597581	-1.08844	23.4104	21.6814	23.3135	21.5804	22.2162	23.2765	23.5795	21.1046	21.0598	22.9346	23.1307	23.529	24.0195	23.615	22.3929	21.4692	23.3522	23.8248	24.1517	23.2549	23.4438	23.5889
G1STI3	KH RNA binding domain containing, signal transduction associated 1	KHDRBS1	0.0166366	0.139279	0.928555	1	0.564001	25.3824	25.1955	25.0712	24.9051	0.300861	-0.176472	-0.311234	0.166099	-0.12439	0.477333	0.186844	-0.290489	25.0125	24.8208	25.3577	24.982	25.1828	25.0595	24.7309	24.4087	24.8913	25.1541	25.1859	25.5133	25.4268	25.3267	25.1468	25.4984	25.2043	24.5955	25.2068	25.416	25.602	25.1486
A0A5F9CPG8	GNAS complex locus	GNAL;GNAS	0.047311	0.801005	0.705206	1	0.559871	26.6896	26.6998	26.5539	26.5028	0.166356	-0.0204066	-0.135692	0.05107	-0.145949	0.186762	-0.0102568	-0.197019	26.7733	26.6005	26.3242	26.7281	26.3435	26.3811	26.4297	26.2518	26.397	26.9407	26.6167	26.767	26.8022	26.4318	26.6795	26.7675	26.8713	26.7666	26.6855	26.5652	26.637	26.6734
G1SN16	DNA-(apurinic or apyrimidinic site) lyase	APEX1	0.0410534	0.913386	0.892815	1	0.559681	24.1671	24.0943	23.4771	23.4849	0.649655	-0.0325147	-0.689938	-0.00776825	-0.617141	0.68217	0.0727976	-0.609372	23.9507	23.4294	24.2366	23.7479	22.021	24.037	24.3667	23.454	23.502	23.9776	21.572	23.9983	24.2485	24.4081	23.9371	24.2433	24.2769	23.6973	24.3568	24.1733	23.7837	24.2777
G1SG44	DnaJ heat shock protein family (Hsp40) member C10	DNAJC10	0.0394696	0.0785594	0.575025	1	0.555813	23.348	23.0006	22.9216	22.2676	0.579685	-0.500702	-0.426379	0.654008	-0.0789833	1.08039	0.347395	-0.732991	23.1826	22.0933	23.7971	23.0845	22.4507	21.8551	21.647	21.7329	21.8992	23.6821	22.7895	23.2037	23.5998	23.0395	23.4718	23.4252	22.9022	23.275	22.9915	23.3293	23.6306	21.8752
Q6B712	Immunglobulin heavy chain variable region (Fragment)		0.031513	0.908874	0.569963	1	0.549458	24.3179	24.6746	23.0141	22.4785	1.74997	-0.0894974	-1.30379	0.535671	-1.66047	1.83946	-0.356676	-2.19614	24.1046	22.5444	23.1838	23.3402	21.8977	21.0449	21.8502	22.6737	23.1365	23.2581	22.9073	27.3083	24.1086	22.0901	22.3145	25.7681	26.9824	21.795	27.406	26.4019	22.435	23.0272
G1TCD0	Serpin family B member 5	SERPINB5	0.0301033	0.801862	0.377599	1	0.536507	23.5316	23.9957	22.9881	22.7279	0.905671	0.101945	-0.543543	0.260184	-1.00762	0.803727	-0.464073	-1.2678	23.3632	21.5574	24.0435	23.1294	22.847	22.1385	25.0184	21.753	22.0846	22.0821	23.2909	24.7979	23.7035	23.6436	21.9658	23.5475	24.3761	23.7971	23.8557	23.5728	23.9162	24.4564
G1SUR4	Zinc binding alcohol dehydrogenase domain containing 2	ZADH2	0.0267341	0.107565	0.95741	1	0.532099	25.7564	25.5848	25.5147	25.3537	0.236443	-0.166343	-0.241762	0.161024	-0.0701001	0.402786	0.171662	-0.231125	25.4366	25.7187	25.4242	25.6342	25.3597	25.4565	25.2031	25.509	25.2397	25.638	25.0756	26.0248	25.5327	25.6356	25.9255	25.6636	25.6621	25.3912	25.6575	25.413	25.2747	26.1101
G1SYU0	NIMA related kinase 9	NEK9	0.00863354	0.620037	0.829124	1	0.528996	23.5784	23.4002	22.7965	22.7261	0.727995	-0.124323	-0.78196	0.0703576	-0.603671	0.852318	0.178289	-0.674029	22.9863	21.4488	23.1197	23.1594	23.2683	21.4815	23.3607	22.166	23.2035	22.6098	23.5353	23.713	23.568	23.2539	23.8608	23.4964	23.1793	23.6416	23.2186	23.5012	23.6829	23.1773
A0A5F9D4L2	Myosin light chain 3	MYL3	0.0280715	0.114583	0.0107675	1	0.527886	28.7603	27.9013	24.7898	28.0511	1.91033	1.20117	-3.97044	-3.26127	-3.1115	0.709166	0.858934	0.149768	27.6246	22.1539	25.7975	25.9428	22.4303	27.4843	29.2075	28.5645	27.4404	29.0946	26.5154	29.3885	29.0656	29.4284	27.1424	28.7766	27.6003	28.9803	28.6312	28.6024	24.0947	29.4991
A0A5F9D8E5	Sorting nexin	SNX9	0.0163163	0.575455	0.921338	1	0.527824	23.2461	23.0857	22.3836	22.155	0.896623	-0.194527	-0.862471	0.228679	-0.702095	1.09115	0.160375	-0.930775	23.2992	21.6121	22.5875	23.5369	20.8824	22.3025	22.5447	22.7072	21.991	21.9288	21.4555	23.3174	23.6822	23.2954	22.2196	23.7159	23.8488	23.428	21.9135	22.0424	23.8187	23.463
G1SKP2	Importin 5	IPO5	0.0441704	0.0274515	0.89188	1	0.527441	25.4871	25.2985	25.3158	25.1477	0.161109	-0.178365	-0.171357	0.168118	0.017256	0.339475	0.188613	-0.150862	25.5651	25.1127	25.3811	25.1825	25.3375	25.268	25.0541	24.9138	25.1328	25.4655	25.0517	25.4199	25.7648	25.2518	25.567	25.4322	25.3908	25.2283	25.1652	25.1843	25.3332	25.4892
G1SR77	Calcium-transporting ATPase	ATP2B4	0.0179677	0.442799	0.926126	1	0.520231	24.2957	24.7209	23.0911	23.4252	1.25016	0.379655	-1.20468	-0.334166	-1.62982	0.870509	-0.425144	-1.29565	25.1276	24.5535	21.6642	22.7612	21.3488	22.5533	24.8156	22.6722	21.8653	23.914	24.7309	25.2897	24.6847	22.8929	24.2019	24.4094	25.0059	24.1837	24.6609	24.4646	25.2747	24.7354
G1TFZ5	Flotillin	FLOT2	0.0261726	0.265144	0.218926	1	0.519923	25.1567	25.1702	25.045	24.7805	0.250654	-0.125508	-0.111647	0.264515	-0.125146	0.376162	-0.0134998	-0.389662	24.9405	24.9145	25.3606	25.2348	24.7747	24.964	24.891	24.3179	25.055	24.7272	24.7278	25.407	25.3205	24.8738	24.8222	25.3598	25.0826	24.8949	25.3736	25.5048	25.1743	24.9907
A0A5F9CPT6	Acyl-CoA dehydrogenase short/branched chain	ACADSB	0.0193042	0.922041	0.912369	1	0.519866	25.6496	25.6519	25.1951	25.1558	0.475316	-0.0185098	-0.454501	0.0393257	-0.456807	0.493826	-0.00230598	-0.496132	25.2527	25.0232	25.4993	25.3532	24.8472	24.7173	24.314	25.9863	25.6558	25.3669	24.8944	25.9909	25.6759	25.4661	25.6316	25.4834	25.7958	25.8252	26.2902	25.6251	24.941	25.4341
G1SJZ4	Obg-like ATPase 1	OLA1	0.045878	0.0738463	0.746347	1	0.517063	27.7947	27.5909	27.5663	27.4226	0.198321	-0.173815	-0.228401	0.143735	-0.024506	0.372136	0.203895	-0.168241	27.4893	27.6056	27.5786	27.4465	27.7117	27.4032	26.8915	27.3118	27.4252	28.012	27.4921	27.6718	27.7445	27.8906	27.9306	27.7363	27.7685	27.6267	27.4367	27.7003	27.4774	27.5355
G1SN05	Uncharacterized protein	EIF4A2	0.0160046	0.0809454	0.0140801	1	0.516818	27.4981	27.5376	27.5126	27.305	0.109073	-0.0840275	0.0144764	0.207577	-0.0250453	0.1931	-0.0395217	-0.232622	27.5107	27.5541	27.4853	27.4737	27.5391	27.1618	27.2645	27.194	27.3412	27.6197	27.2487	27.3469	27.5358	27.5045	27.5911	27.5123	27.5402	27.5376	27.6629	27.4427	27.4921	27.5503
G1TY83	NLR family member X1	NLRX1	0.012558	0.365454	0.58763	1	0.510509	23.2241	23.1305	22.6875	22.3194	0.673851	-0.230806	-0.53659	0.368067	-0.443046	0.904657	0.0935441	-0.811113	23.2267	22.2062	22.9035	23.1278	21.9733	21.0865	22.8849	21.8207	23.2303	22.522	22.3721	23.1607	23.4408	23.5218	23.5489	22.4482	22.9288	23.3697	23.1082	22.4051	23.253	23.7184
G1T1V9	Heat shock protein family A (Hsp70) member 2	HSPA2	0.0467306	0.438439	0.135545	1	0.510219	23.4334	23.7511	23.2594	22.288	0.81853	-0.326852	-0.173974	0.971407	-0.491678	1.14538	-0.317704	-1.46309	24.2521	22.4041	24.2811	23.2102	22.1496	22.6025	23.2456	21.7215	22.4571	22.4102	21.2911	23.2957	21.9161	24.1108	22.7166	25.1277	24.479	22.4734	24.4697	24.6881	23.1609	23.2356
G1SCY3	Ubiquitin protein ligase E3 component n-recognin 4	UBR4	0.0100156	0.0402074	0.338248	1	0.506449	25.1197	24.8328	24.7006	23.9535	0.649186	-0.517015	-0.419145	0.747056	-0.13217	1.1662	0.286974	-0.879226	25.0398	24.5158	24.8515	24.7049	24.3909	24.6556	22.9339	23.7018	23.6248	24.1511	24.6541	24.6656	25.7563	25.3669	24.8631	24.9468	25.2944	25.1633	23.9023	24.4887	25.6549	24.4928
A0A5F9DSP9	PPFIA binding protein 1	PPFIBP1;PPFIBP2	0.0165647	0.186429	0.381896	1	0.504472	22.8044	23.5239	22.2803	22.4316	0.808159	0.435396	-0.524041	-0.151278	-1.24356	0.372762	-0.719514	-1.09228	22.6023	23.2595	23.1829	21.5553	20.8016	23.6357	21.4252	22.0142	22.0652	23.101	22.3483	22.7564	22.2019	22.4805	23.2416	23.3414	23.9831	23.8065	23.2458	23.6755	23.7255	22.7069
G1SH46	Transmembrane anterior posterior transformation 1	TAPT1	0.0289856	0.366418	0.0792166	1	0.502142	23.275	23.5495	23.177	22.3578	0.644843	-0.272318	-0.0979984	0.819162	-0.372524	0.917161	-0.274526	-1.19169	21.6456	23.7842	23.2679	23.882	23.3053	23.0841	22.0102	22.1225	21.7415	23.7436	21.445	23.2127	23.1651	22.7052	23.776	23.5161	23.5236	23.2149	24.3084	23.3106	23.452	23.4876
G1TCU2	Carnosine N-methyltransferase 1	C9orf41	0.0434562	0.957611	0.657352	1	0.497158	25.9753	25.9098	25.5371	25.6204	0.363786	0.00889572	-0.43823	-0.0833395	-0.372682	0.354891	0.0655481	-0.289343	25.4226	25.8729	25.0379	25.7197	25.6323	25.5134	25.3724	25.0863	25.604	26.3977	25.7486	25.99	26.2561	25.7396	25.8818	26.0091	26.0459	26.5035	25.9394	26.1425	25.7418	25.0856
G1TAV9	Transforming growth factor beta receptor 3	TGFBR3	0.0256962	0.803616	0.819602	1	0.492949	22.9924	22.9991	22.1404	22.2946	0.778244	0.0804056	-0.851974	-0.154136	-0.858649	0.697838	-0.00667547	-0.704514	23.3264	21.256	22.8862	21.0254	22.208	22.1314	22.1123	21.7586	22.3752	22.2158	23.174	23.7132	21.5955	23.3504	22.6832	23.6196	22.9196	21.9197	23.6121	23.1281	23.4325	22.9824
Q75NJ2	Aldehyde dehydrogenase	aldDH	0.00908734	0.0483029	0.0953337	1	0.491676	30.2574	30.5999	30.17	30.2016	0.242863	0.187053	-0.0874367	-0.031626	-0.429916	0.0558107	-0.342479	-0.39829	30.3137	29.7766	30.1817	30.476	30.102	30.5107	30.3896	30.0401	29.9883	29.8961	30.3849	30.3832	30.3293	30.041	30.104	30.4296	30.5557	30.7244	30.5312	30.6623	30.4839	30.6419
G1T7M3	TOR signaling pathway regulator	TIPRL	0.0466233	0.845911	0.676696	1	0.491312	25.1989	24.8841	23.8858	24.0008	1.09822	-0.0999574	-1.3131	-0.114928	-0.998261	1.19818	0.314843	-0.883333	24.9636	22.3064	24.6931	24.7345	22.7316	25.492	22.0613	25.2826	24.8724	25.2253	21.0711	25.3046	25.0823	25.3496	24.9603	25.298	25.0821	25.2131	24.6568	24.5929	24.8213	24.9384
A0A5F9D1P4	Serine/threonine-protein kinase mTOR	MTOR	0.0342672	0.237178	0.689364	1	0.487889	23.1063	22.7454	22.5028	22.322	0.513455	-0.270842	-0.603433	0.180864	-0.242613	0.784297	0.360819	-0.423478	22.7792	22.1974	22.5163	22.6529	22.3683	23.0106	22.6556	21.4252	22.437	22.4364	21.9671	22.2696	22.7316	23.7261	23.2094	23.5946	21.6572	22.8549	22.7901	23.24	22.8052	23.1252
G1STF7	Serotransferrin	TRF	0.0380837	0.662711	0.454599	1	0.486037	32.2011	31.9688	31.6121	31.6738	0.442072	-0.0852945	-0.589071	-0.0617049	-0.356777	0.527366	0.232294	-0.295073	32.0086	31.472	31.3572	31.6542	31.5683	31.861	32.7628	31.2715	31.3901	30.9656	31.7916	32.427	32.089	32.3288	31.4689	32.6919	32.2198	31.753	32.0719	32.4077	31.4911	31.8695
G1TE56	Aminopeptidase N	ANPEP	0.0199251	0.0979273	0.231721	1	0.479631	24.6057	24.9743	24.4583	24.5211	0.300317	0.215638	-0.147418	-0.0627389	-0.515955	0.0846793	-0.368537	-0.453217	24.3064	24.0621	24.957	24.7456	24.2204	24.4674	24.8865	24.0696	24.6885	24.4882	24.5261	24.9107	24.5926	24.633	24.3162	24.5762	24.7958	24.7686	24.9544	24.7394	25.1379	25.4496
G1SWY0	RAB6A, member RAS oncogene family	RAB39A;RAB6A;RAB6B	0.00813357	0.0118731	0.0153498	1	0.474845	28.0613	27.9801	28.0343	24.3405	1.8333	-1.88754	-0.0270348	3.69381	0.0542442	3.72084	0.0812789	-3.63956	28.3415	27.8416	28.098	27.9657	27.9247	27.8867	22.6434	22.8396	21.3073	23.0683	28.2977	28.2606	27.9618	27.9484	27.9852	28.1506	27.828	28.0236	27.6929	27.9196	28.3377	28.0785
A0A5F9DAC4	Acyl-protein thioesterase 1	LOC100353663;LYPLA1	0.0461917	0.121862	0.79261	1	0.474045	25.6653	25.8294	25.372	25.6008	0.260972	0.196462	-0.293264	-0.228755	-0.457434	0.0645095	-0.164169	-0.228679	25.1736	25.5513	25.2796	25.3243	25.5312	25.5797	25.6165	24.9426	25.7299	26.2212	25.5147	25.9157	25.3147	25.7738	25.8876	25.4346	25.6719	25.9679	25.7778	25.9912	25.5493	26.0185
A0A5F9CWB8	Peptidyl-prolyl cis-trans isomerase		0.0167007	0.402431	0.681705	1	0.474028	29.7524	29.8356	29.1707	29.4113	0.50303	0.161851	-0.581711	-0.240532	-0.664882	0.341179	-0.0831704	-0.424349	29.0197	28.8188	30.1426	29.0072	28.8653	29.5901	30.4101	29.0291	29.3704	28.7286	29.3392	29.9394	30.0769	29.4496	29.5814	29.7149	29.9952	29.6964	29.4556	29.6779	30.2109	29.9776
A0A5F9DTC8	Ig-like domain-containing protein	RLA-A1	0.031864	0.735092	0.680064	1	0.473169	25.0016	25.5014	23.7829	23.7334	1.49335	0.225198	-1.21867	0.049479	-1.71855	1.26815	-0.499874	-1.76803	22.4276	22.0311	25.9186	23.3248	25.2123	21.5168	25.6534	21.7132	24.9031	22.8608	25.7531	25.8895	25.4259	25.6787	22.162	25.8516	25.978	25.4151	26.2978	25.0971	25.1391	25.0814
G1ST24	Acetyl-CoA carboxylase beta	ACACB	0.0351735	0.106541	0.296301	1	0.471181	33.5814	27.9714	26.6225	25.3622	4.78403	-3.43514	-6.95882	1.26034	-1.34888	8.21917	5.60994	-2.60923	23.0456	22.124	32.6358	22.2659	33.0414	32.8175	22.7604	22.9581	21.2505	29.7071	22.6796	33.0727	33.8364	34.0434	32.8057	34.1486	23.2549	32.0482	22.7051	22.6377	32.8134	34.3692
U3KN72	Uncharacterized protein	COX15	0.0248566	0.347774	0.545937	1	0.468729	23.9103	23.1849	22.4826	22.3225	1.14507	-0.442714	-1.42771	0.160081	-0.702358	1.58779	0.725347	-0.862439	21.6066	22.3196	22.8286	22.2831	23.3749	22.3843	21.9314	22.2876	22.8695	22.9325	21.5297	22.4435	25.0399	24.9236	24.9853	22.1591	25.4354	21.2797	23.2305	22.8398	23.1274	23.1968
G1SNI4	Dimethylarginine dimethylaminohydrolase 1	DDAH1	0.0266647	0.634915	0.196881	1	0.464091	26.0755	25.8071	24.8648	25.4358	0.790993	0.151275	-1.21071	-0.570993	-0.942268	0.639718	0.268443	-0.371275	24.3816	25.0603	24.6872	25.1825	25.0126	25.0664	23.9531	25.372	26.5926	26.6996	24.9311	26.3085	26.2045	25.9596	26.8967	25.0085	26.133	26.5656	25.7833	25.6763	24.7733	25.911
A0A5F9CLW2	Ro60, Y RNA binding protein	TROVE2	0.0386948	0.368233	0.598977	1	0.458613	23.3082	23.4276	22.4441	22.8933	0.699162	0.284309	-0.864063	-0.44921	-0.983471	0.414853	-0.119408	-0.534261	22.1441	22.0294	23.232	21.5522	23.2628	22.4209	21.6571	22.6704	22.9595	23.5318	24.1203	23.2585	22.2237	23.6539	23.5165	23.8882	23.9712	22.5005	23.8558	23.782	23.1106	23.3454
G1T7M5	SH3 domain-containing protein	EVPL	0.0203473	0.689148	0.661626	1	0.456794	23.6627	24.0186	22.8066	22.7906	1.04204	0.169912	-0.856049	0.0160798	-1.21195	0.872129	-0.355905	-1.22803	23.8522	23.0636	21.8677	23.0085	22.2412	23.0932	25.4949	22.1669	21.4132	21.9065	22.6687	24.3167	22.8039	23.9353	24.4808	22.7768	24.3264	23.1612	24.4613	23.5042	24.5361	24.1225
G1T090	Dipeptidyl peptidase 3	DPP3	0.00715345	0.245073	0.435156	1	0.455383	27.5421	27.4983	27.309	27.0921	0.319666	-0.130308	-0.233107	0.216866	-0.189358	0.449974	0.0437496	-0.406224	26.918	27.3359	27.5907	27.1366	27.5637	27.158	27.6197	27.2421	27.0829	26.4976	26.9525	27.4921	27.5119	27.6322	27.4444	27.6299	27.3519	27.3066	27.4825	27.5941	27.53	27.725
G1SLR9	NADH:ubiquinone oxidoreductase subunit C1	NDUFC1	0.0462225	0.265409	0.274287	1	0.455205	25.8245	25.8055	25.0389	23.0553	1.7679	-1.0013	-0.785627	1.98358	-0.7666	2.76921	0.0190273	-2.75018	23.4461	21.3886	25.9193	27.1373	27.3032	26.1752	21.5458	21.9759	23.0051	23.6918	21.9381	22.427	27.1495	26.3351	26.4376	26.7735	27.2494	21.9351	26.196	26.3797	26.3764	26.6963
G1T398	UMP-CMP kinase	CMPK1	0.035363	0.458674	0.147008	1	0.451311	24.8878	25.1584	24.6693	23.8581	0.759407	-0.270263	-0.218552	0.811118	-0.489145	1.02967	-0.270592	-1.30026	24.6594	24.7215	25.3485	24.2559	24.361	24.376	20.9276	24.1389	24.0737	25.0055	24.6271	24.9396	24.9212	24.8745	24.8036	24.9003	24.9006	24.8941	25.7279	24.8178	25.6617	24.9484
G1T6E8	Tumor susceptibility 101	TSG101	0.0487279	0.200445	0.0906617	1	0.443138	23.8637	23.9318	23.8407	23.3779	0.288456	-0.197326	-0.0230156	0.462767	-0.0911297	0.485782	-0.0681142	-0.553896	23.7844	23.8962	23.9339	23.8947	23.6942	24.0444	22.547	22.7791	23.5875	23.99	23.3196	23.9143	24.0044	23.7948	23.8854	23.7195	23.7431	23.9285	23.8578	23.7784	24.2087	24.0745
A0A5F9D3B6	Malic enzyme	ME2	0.0366843	0.0119063	0.136748	1	0.439188	24.34	24.7279	23.1053	24.4677	0.747428	0.87511	-1.2347	-1.36238	-1.62254	-0.127682	-0.387839	-0.260157	23.504	22.0521	25.0441	22.599	22.3276	24.6395	24.4984	24.7444	24.0418	24.8213	24.0608	25.0978	24.4974	24.6695	23.9802	23.4554	24.0496	24.0517	25.0041	24.7943	25.1553	25.3123
A0A5F9CST5	Hook microtubule tethering protein 3	FNTA	0.0278948	0.1969	0.655694	1	0.434951	24.8524	24.6513	24.4243	24.0174	0.531019	-0.304017	-0.428161	0.406875	-0.227002	0.835036	0.201159	-0.633876	24.0817	24.4092	24.9247	24.55	24.1558	24.122	24.3703	25.2337	23.9091	23.7797	22.6896	24.681	25.0151	25.0355	24.9661	24.5645	24.7981	24.9698	25.2639	24.1483	24.5212	24.2063
G1SVJ5	Serine--tRNA ligase, cytoplasmic	SARS	0.0453907	0.124729	0.815554	1	0.42706	24.557	24.6622	24.3731	24.5147	0.165726	0.123397	-0.183865	-0.141536	-0.289123	0.0423292	-0.105258	-0.147587	24.1291	24.3031	24.6734	24.3664	24.3936	24.3459	24.5876	24.2756	24.8057	24.6022	24.471	24.4636	24.5075	24.7702	24.2991	24.7445	24.8774	24.6001	24.5061	24.6995	24.6181	24.6722
G1TAI4	Phosphatidylinositol-5-phosphate 4-kinase type 2 beta	PIP4K2B	0.026829	0.394949	0.00508078	1	0.423551	23.9375	22.7476	22.2146	22.8937	0.788421	-0.255371	-1.72294	-0.67915	-0.533051	1.04379	1.18989	0.146099	21.5877	22.392	22.4289	21.9471	22.7171	22.303	22.7598	23.6455	22.606	22.8656	23.1823	24.7771	24.4577	23.1701	22.9351	24.3475	22.5714	23.9952	22.9852	23.3204	21.9752	21.6383
G1SL46	PDZ domain-containing protein	LOC100345290	0.0326392	0.512868	0.419913	1	0.421949	24.3956	24.4495	23.9166	23.4075	0.760479	-0.22765	-0.47899	0.509139	-0.532829	0.988129	-0.0538386	-1.04197	21.8672	24.4814	24.417	24.4111	24.4065	22.3286	22.704	22.4754	24.755	24.4122	23.7697	24.8078	24.2317	23.9525	24.4497	24.5364	24.3395	24.122	24.3506	24.6735	24.7384	24.4729
G1SX71	Acyltransf_C domain-containing protein	AGPAT5	0.00621558	0.471997	0.0647945	1	0.419618	25.6416	24.8926	22.4626	24.1047	1.98342	0.446533	-3.17893	-1.64205	-2.42995	1.53688	0.748983	-0.787901	22.2736	20.6259	22.5435	21.1313	25.7389	22.6141	24.8042	23.041	26.076	22.5822	25.5107	25.5079	25.4006	25.8289	25.8711	25.5993	24.1311	22.6622	25.1618	25.5999	25.9003	25.9002
G1T444	Calcium-binding mitochondrial carrier protein SCaMC-1	SLC25A24	0.0391582	0.265906	0.0108015	1	0.419004	26.9173	27.1701	27.0495	26.454	0.291983	-0.17134	0.132199	0.595522	-0.120643	0.463323	-0.252842	-0.716165	27.3493	26.5415	27.4121	27.2665	26.678	26.7498	26.4876	26.5119	26.3547	26.1597	26.4601	27.1762	26.8332	27.2253	26.5843	26.7675	27.443	26.7722	26.5186	27.16	27.3846	27.7424
G1SMZ8	Thioredoxin related transmembrane protein 3	TMX3	0.0378032	0.107965	0.718784	1	0.417148	24.5209	24.3093	24.2283	23.8999	0.351005	-0.269965	-0.292628	0.328342	-0.0810409	0.62097	0.211587	-0.409383	24.1334	24.1914	24.6783	24.3821	23.756	23.9232	23.6466	24.1395	24.1523	23.9982	23.5397	24.0195	24.6259	24.4019	25.2655	24.2915	24.7871	23.6806	23.9768	24.3563	24.508	24.547
G1SZI0	SPG7 matrix AAA peptidase subunit, paraplegin	SPG7	0.00967563	0.136615	0.038447	1	0.410588	23.4371	23.2857	22.2444	23.0947	0.691832	0.349441	-1.19274	-0.850353	-1.04127	0.342391	0.151471	-0.19092	22.1167	23.3615	21.232	22.1961	22.3156	23.7408	22.9288	22.5837	23.0984	23.5323	22.6844	23.1849	23.8683	23.303	23.7272	23.1022	22.4429	23.4919	23.1333	23.2765	23.5913	23.7781
G1SRE9	E3 ubiquitin-protein ligase	UBR3	0.0213529	0.224361	0.888522	1	0.406893	25.6852	24.7769	23.9563	23.2324	1.63667	-0.816093	-1.72888	0.723884	-0.820574	2.45276	0.908302	-1.54446	21.3568	25.5608	25.591	25.2882	21.985	23.101	21.1614	25.6359	22.4521	22.0845	24.9597	25.9361	26.0047	25.4674	25.5297	25.4882	23.7958	25.5177	25.257	22.6014	25.6482	25.8412
A0A5F9CJC1	Elongin C	TCEB1	0.0303286	0.109837	0.734495	1	0.402516	26.3272	26.5279	26.1325	26.265	0.228807	0.166617	-0.194685	-0.132496	-0.395424	0.0621892	-0.200739	-0.262928	26.3361	25.858	25.9261	26.5246	26.0177	26.4067	25.8337	26.4502	26.2325	26.3747	26.2922	26.4337	26.2146	26.368	26.5633	26.0564	26.8486	26.6185	26.4528	26.1963	26.4992	26.5522
A0A5F9C648	Trafficking from ER to golgi regulator	LOC100359064	0.0310603	0.931727	0.279357	1	0.401552	24.5757	24.1377	23.2839	23.6586	0.885467	-0.0316465	-1.29176	-0.374646	-0.853821	0.917114	0.437939	-0.479175	22.8701	24.4372	24.9164	21.8279	22.3679	22.6191	24.4185	24.0523	23.857	22.3364	24.668	24.7814	24.6047	24.9455	23.8101	24.7367	24.5097	23.7942	24.2775	23.8382	23.9623	24.4444
U3KMR2	Alpha-2-HS-glycoprotein	AHSG	0.0494176	0.676713	0.0497022	1	0.395537	31.2662	30.9651	30.4788	30.9318	0.410321	0.0759596	-0.787401	-0.453039	-0.486281	0.334361	0.30112	-0.0332413	31.2135	30.023	30.225	30.2556	30.6768	31.1446	31.6597	30.9173	30.5251	30.4893	30.8551	31.1794	31.2548	31.4074	30.5715	31.9179	30.6721	30.9735	31.3696	31.033	31.0988	30.6435
G1SS49	Haloacid dehalogenase like hydrolase domain containing 2	HDHD2	0.046326	0.434513	0.629337	1	0.391834	25.5195	25.4239	25.0251	24.6251	0.64666	-0.247768	-0.494457	0.39997	-0.398892	0.894428	0.0955655	-0.798862	24.1802	25.1581	25.0807	25.2074	25.4989	24.7107	25.1306	24.9432	25.4476	25.1926	22.3257	25.5311	25.978	25.6557	25.5263	24.9064	25.7633	25.8334	25.6321	24.5849	25.6378	25.0921
G1TX83	Peptidyl-prolyl cis-trans isomerase	LOC100350633	0.0451734	0.651957	0.84961	1	0.390931	30.1784	30.2229	29.7854	29.8942	0.360846	0.0765876	-0.392966	-0.108708	-0.437433	0.284258	-0.0444675	-0.328725	29.6714	29.5972	30.6802	29.7045	29.274	30.0841	30.6275	30.0278	29.8093	29.1147	29.7015	30.0664	30.502	30.1295	30.2008	29.9933	30.4551	30.3012	30.3821	29.931	30.268	29.9999
G1TCW5	Peptidase D	PEPD	0.0370937	0.823029	0.612856	1	0.387097	25.9405	25.7976	24.5497	24.9177	1.13534	0.112569	-1.39077	-0.367999	-1.24791	1.02277	0.142861	-0.879913	21.6019	25.6398	25.0034	25.4198	25.0836	25.7574	25.934	26.2408	22.7101	23.3158	25.5482	25.9616	26.0572	25.923	25.9686	25.792	24.7898	25.5417	25.9736	26.263	25.8377	26.3799
G1U5X6	2-oxoisovalerate dehydrogenase subunit alpha	BCKDHA	0.033061	0.0906805	0.830341	1	0.386239	26.0747	26.243	25.8029	26.0178	0.248492	0.191589	-0.271791	-0.214888	-0.440081	0.0569033	-0.168289	-0.225192	25.5544	25.8119	25.9272	25.8934	25.8276	25.7239	25.7551	26.171	26.0344	26.2972	26.1251	26.2485	26.249	26.0724	26.3224	25.4811	25.9407	26.3148	25.971	26.2393	26.488	26.504
A0A5F9DCT3	Eukaryotic translation initiation factor 4B	EIF4B	0.00564916	0.000591148	0.0021537	0.999901	0.385502	24.5409	24.3929	24.7383	22.7666	0.714436	-1.05984	0.197408	1.97168	0.345404	1.77427	0.147995	-1.62628	24.4719	25.0412	25.1887	24.414	24.5759	23.1384	22.0316	22.8754	24.4004	22.7529	21.4012	24.5496	24.7298	24.4765	24.3259	24.6228	24.2252	24.4863	23.8585	24.7181	24.3144	24.755
W0UV77	Ribonuclease A E1	RAE1	0.0467026	0.202204	0.740397	1	0.374881	23.1074	24.2412	21.9055	22.5797	1.43169	0.904002	-1.20187	-0.674186	-2.33569	0.527685	-1.13382	-1.6615	22.2708	22.4197	22.38	21.329	21.1278	22.4418	21.6235	22.2281	22.4262	24.88	21.8785	22.034	22.8061	26.2048	22.7084	21.7835	21.754	24.8962	25.4201	22.0049	27.6155	23.7563
G1TPV3	S10_plectin domain-containing protein	LOC100352164;RPS10;RPS10-NUDT3	0.0438785	0.451873	0.392407	1	0.368524	26.2347	26.0544	25.8934	25.9052	0.245261	-0.0842775	-0.3413	-0.0117617	-0.160983	0.329538	0.180317	-0.149222	25.5724	25.6041	26.2735	26.0859	25.9313	25.7088	25.6889	26.0306	26.0058	26.046	25.9512	26.0129	26.2019	26.2232	26.5033	26.2325	26.2168	25.8211	25.6814	25.921	26.6165	26.0697
G1T3E6	Aspartyl aminopeptidase	DNPEP	0.040159	0.0404612	0.794957	1	0.354062	25.9462	26.2537	25.7081	25.9499	0.270964	0.274618	-0.238158	-0.241812	-0.545582	-0.00365429	-0.307424	-0.30377	25.4449	25.6579	25.6188	25.9266	25.8921	25.931	25.7264	25.4487	26.0388	26.2278	26.3265	26.2023	25.6872	25.845	26.1862	25.8105	26.0284	26.2557	25.673	26.519	26.5808	26.465
G1SK04	Enolase 2	ENO2	0.0302434	0.526843	0.221435	1	0.344036	29.9061	29.9832	29.7867	29.5493	0.276645	-0.0801554	-0.119324	0.237476	-0.19649	0.3568	-0.0771654	-0.433966	29.7589	29.6644	29.7956	29.8065	29.9083	29.5053	30.0628	29.8212	29.5865	28.7146	29.6052	29.8765	29.6894	29.9845	29.7914	30.1884	30.3256	29.721	30.181	29.8536	29.7622	30.0558
G1SV22	Phosphatidylethanolamine-binding protein 1	LOC100345711	0.025833	0.910515	0.740363	1	0.335879	30.6272	30.6821	30.3773	30.3502	0.290915	0.0138829	-0.249925	0.0271064	-0.304797	0.277032	-0.0548721	-0.331904	29.8877	30.5393	30.3772	30.5929	30.4893	30.557	30.6125	30.3886	30.4143	29.5466	30.582	30.3949	30.8296	30.5817	30.7934	30.5363	30.8007	30.8819	30.557	30.7673	30.3607	30.7248
G1TSH8	CSD domain-containing protein	LOC100356968	0.0168866	0.0515413	0.272069	1	0.332347	25.7795	27.2507	25.1459	25.5812	1.1515	0.953284	-0.633569	-0.435351	-2.10479	0.198218	-1.47122	-1.66943	25.6272	25.349	25.5747	25.8771	23.3015	25.8882	23.0138	26.3116	27.2862	23.9245	27.0632	25.143	25.8214	25.8075	25.769	26.3564	27.4535	27.5571	27.0851	27.1342	26.8995	27.3747
G1SEC8	Mitofusin 1	MFN1	0.0498385	0.689477	0.0354076	1	0.33119	23.6495	22.9604	22.4734	22.9537	0.591393	-0.104383	-1.17606	-0.480285	-0.48701	0.695776	0.689051	-0.00672531	23.3943	22.0865	22.0771	21.1991	23.6102	23.0447	22.302	22.6254	23.5516	23.0443	23.1543	23.5601	23.5297	23.9222	23.6535	23.582	22.95	23.4554	23.3344	21.9977	22.8522	23.173
G1TVH4	Endostatin domain-containing protein	COL18A1	0.00148921	0.000194791	0.00104993	0.26359	0.325202	24.4849	24.6719	22.5211	24.6271	1.00431	1.14654	-1.9638	-2.10603	-2.15086	-0.14223	-0.187052	-0.0448227	21.3632	22.6742	22.5287	22.5843	23.455	24.3153	25.293	25.0023	24.7036	24.0653	24.3833	24.8549	24.5059	24.3092	23.833	24.9215	24.3363	23.9024	25.4449	24.6102	25.3552	24.3825
G1T641	4HBT domain-containing protein	ACOT13	0.0493237	0.347724	0.863697	1	0.287088	27.5522	27.3085	27.0621	26.893	0.452815	-0.206434	-0.490099	0.16915	-0.246381	0.659249	0.243718	-0.415531	26.8943	27.2734	26.9552	26.906	27.2818	26.6399	26.357	26.8369	27.1773	27.0991	27.2477	26.5481	27.3172	27.728	27.9199	28.2481	27.4761	27.5943	27.191	26.4598	28.2898	26.84
G1TBW9	Dynein light chain	DYNLL2	0.0355283	0.018805	0.0225549	1	-0.308092	27.0591	27.0665	27.0203	27.4501	-0.172408	0.218563	-0.0387825	-0.429754	-0.0461548	-0.390971	-0.00737228	0.383599	27.0559	26.9964	27.2013	26.8911	26.9569	27.3592	27.5809	27.5101	27.3766	27.689	27.1848	27.0868	27.0017	26.9263	27.0461	27.2346	26.9972	26.6598	26.7991	27.3797	27.2546	27.3085
G1SFV7	Damage specific DNA binding protein 1	DDB1	0.0450098	0.0346805	0.180685	1	-0.320256	26.1816	26.2331	26.2177	26.43	-0.116524	0.131875	0.0361401	-0.212259	-0.0153506	-0.248399	-0.0514907	0.196908	26.1717	26.1741	26.1431	26.2908	26.309	26.4416	26.4311	26.4594	26.3194	26.6425	26.2861	26.2768	26.2492	25.8327	26.3677	26.1817	26.3012	26.3407	26.2411	26.3065	26.1092	26.1
G1TJR7	Histone H3	LOC100341005;LOC100341225;LOC100357927	0.0375818	0.810083	0.214119	1	-0.334627	31.1795	31.3678	31.8362	31.5599	-0.424438	-0.0439981	0.656773	0.276334	0.468436	-0.38044	-0.188338	0.192102	31.8214	31.5179	32.4773	31.9812	31.3833	31.9258	32.1159	31.9464	30.5416	31.5413	31.2884	31.1526	31.2442	31.1894	31.2263	31.0847	31.6774	31.2044	31.1007	31.5646	31.8307	30.8289
G1T8R1	Platelet-activating factor acetylhydrolase IB subunit alpha	RAP1GAP2	0.014717	0.000635728	0.989708	1	-0.336901	25.6835	25.4294	25.8475	25.5951	-0.164872	-0.253249	0.164069	0.252446	0.41812	0.088377	0.254052	0.165675	26.0101	25.8139	25.8409	25.7849	25.7878	25.5384	25.3942	25.455	25.861	25.7451	25.5766	25.7021	25.6127	25.7266	25.715	25.661	25.126	25.2961	25.4949	25.5505	25.4858	25.6231
G1T581	Myozenin 3	MYOZ3	0.04018	0.429841	0.708653	1	-0.343503	29.0729	29.0407	29.2701	29.1806	-0.168553	-0.0608594	0.197161	0.0894671	0.229413	-0.107694	0.0322517	0.139946	29.257	29.2468	29.1745	29.3656	29.3064	29.2425	28.7455	29.1126	29.3364	29.5207	29.1261	28.9869	28.9281	29.2375	29.0651	29.1469	28.9634	29.0043	29.2713	28.95	28.8451	29.2099
A0A5F9C4V2	Cathepsin B	CTSB	0.0213813	0.0932482	0.407783	1	-0.364032	26.2896	26.3632	26.4157	26.6239	-0.193387	0.140887	0.126011	-0.208263	0.0524993	-0.334274	-0.073512	0.260762	26.5623	26.2833	26.6523	26.3203	26.2601	26.4013	26.7556	26.5535	26.7247	26.8357	26.4728	26.4519	26.2663	26.2918	26.0399	26.3983	26.733	26.2667	26.1411	26.1813	26.382	26.4748
G1SD77	Armadillo repeat-containing protein 1	ARMC1	0.0303014	0.307727	0.0109556	1	-0.36506	22.6141	22.1964	22.4382	23.347	-0.487345	0.245516	-0.175955	-0.908816	0.241829	-0.732861	0.417784	1.15065	22.0777	23.4912	22.3602	22.14	22.1218	23.5663	22.8703	23.5308	23.1435	23.8297	23.1415	22.4222	24.1131	22.0714	22.259	22.205	22.1492	21.7421	22.1571	22.6024	22.4295	22.0979
G1SZ16	tRNA methyltransferase 2 homolog A	TXNRD2	0.0305302	0.973005	0.184711	1	-0.400596	25.3385	25.1684	25.4439	25.6228	-0.279869	0.00434052	0.105398	-0.178811	0.275528	-0.284209	0.17013	0.454339	25.1399	25.1893	25.4773	25.8466	25.5666	25.4528	25.8333	25.3466	25.8908	25.7132	25.4998	25.7496	25.4195	24.8448	25.4725	25.2063	24.8748	25.0736	25.0633	25.2488	24.9638	25.7861
G1SJX5	Ankyrin 3	ANK3	0.0242856	0.00997244	0.369849	1	-0.407984	24.4411	24.6882	24.6657	24.7932	-0.164736	0.187325	0.224568	-0.127493	-0.0225885	-0.352061	-0.247156	0.104905	24.5933	24.6168	24.8497	24.5258	24.7428	24.8409	24.6645	24.7035	24.9792	24.9469	24.6241	24.4549	24.3063	24.5548	24.4061	24.4834	24.8141	24.4165	24.4907	24.9164	24.8268	24.665
A0A5F9DHE8	Ubiquinone biosynthesis monooxygenase COQ6, mitochondrial	COQ6	0.0178894	0.268983	0.109402	1	-0.408147	26.1455	26.0942	26.217	26.4835	-0.23036	0.107612	0.0714615	-0.266511	0.122749	-0.337972	0.051287	0.389259	25.9227	26.1974	26.1837	26.396	26.3851	26.2102	26.2121	26.4517	26.6209	26.8206	26.5855	26.3472	26.1369	26.0357	26.2503	25.9575	26.313	26.1351	26.4041	26.1169	25.7183	25.878
G1T8Y6	Uncharacterized protein	DMD	0.0469338	0.0415397	0.0367665	1	-0.412453	26.476	26.4706	26.4462	26.8404	-0.169984	0.194388	-0.0298073	-0.39418	-0.024404	-0.364373	0.00540326	0.369776	26.3856	26.4873	26.3826	26.5064	26.4693	26.4144	26.8114	27.0835	27.2107	26.8461	26.6763	26.4731	26.3956	26.3205	26.5763	26.6147	26.2696	26.4911	26.8383	26.6465	26.1933	26.385
A0A5F9DJG1	Integrin linked kinase		0.0335887	0.0355117	0.788416	1	-0.413772	25.2976	25.4633	25.4628	25.6736	-0.187681	0.188238	0.165123	-0.210797	-0.0005572	-0.375919	-0.16568	0.210239	25.6168	25.4487	25.6592	25.2355	25.3536	25.8187	25.891	25.674	25.5431	25.6366	25.4779	25.4215	25.3997	25.1279	25.0448	25.4944	25.6218	25.2744	25.5194	25.3621	25.8077	25.1946
G1TPV7	COX6C domain-containing protein	LOC100354859	0.0250564	0.0746878	0.527619	1	-0.41447	29.4924	29.8662	29.9547	30.1387	-0.367421	0.27892	0.462377	-0.183964	0.0885004	-0.646341	-0.373876	0.272464	29.7889	30.0208	29.8581	29.9073	30.1987	29.9114	30.2687	30.2918	30.0668	30.6289	29.6646	28.9846	28.9055	29.9331	29.9798	29.6588	30.0674	30.1927	29.9358	29.8843	29.3779	29.7393
G1T379	Methylcrotonoyl-CoA carboxylase 1	MCCC1	0.0446303	0.735454	0.590847	1	-0.426441	25.8026	25.7796	25.9778	26.0782	-0.236904	0.0387139	0.175152	-0.100466	0.19819	-0.275618	0.0230384	0.298656	25.6716	26.15	26.0033	25.9912	26.0726	26.0731	25.7567	25.8579	26.3495	26.2305	26.2016	26.3506	25.8682	25.7369	25.91	25.1474	25.9616	25.71	25.5919	25.8963	25.6723	25.8453
A0A5F9C3R6	Uteroglobin		0.0324541	0.932102	0.276413	1	-0.436761	30.4176	30.878	31.9873	31.4501	-1.07093	-0.0383938	1.56972	0.537186	1.10932	-1.03253	-0.460398	0.572133	30.8213	32.1155	33.2692	32.3685	31.3621	31.6488	32.9205	29.5077	31.6544	31.1127	31.8568	30.6516	30.3499	29.4528	31.1966	30.4371	32.8504	31.8804	30.4739	29.6857	30.6932	29.6844
G1SVP7	Glutathione S-transferase omega 1	GSTO1	0.0346862	0.308541	0.894239	1	-0.43768	26.8982	26.8171	27.0442	26.9815	-0.155232	-0.0718843	0.145982	0.0626351	0.227116	-0.0833473	0.0811336	0.164481	27.1624	26.8596	27.0803	27.0262	27.0923	26.9088	27.3345	26.8271	27.0076	26.6527	27.1585	27.0394	26.8822	26.9409	26.882	26.7465	26.8339	26.7295	26.6923	26.8965	26.7441	27.006
A0A068BCW7	Beta-tropomyosin isoform 1	Tpm2	0.0321797	0.890736	0.711723	1	-0.441571	33.1641	33.1258	33.3059	33.3234	-0.169667	-0.0103776	0.141704	-0.0175855	0.180044	-0.159289	0.0383406	0.19763	33.4851	33.4747	33.0302	33.3872	33.1521	33.1391	33.3217	33.4532	33.3406	33.3943	33.2917	33.213	33.0227	32.8892	33.3606	33.3352	33.1126	33.3025	33.2262	33.2721	32.8583	32.9832
A0A5F9CNR1	Glutathione peroxidase		0.0376294	0.167392	0.250718	1	-0.446134	27.6074	27.6502	27.7671	28.2132	-0.36141	0.244457	0.15975	-0.446117	0.116953	-0.605867	-0.0427972	0.56307	27.9922	27.4681	27.6903	27.9165	27.7685	28.2278	29.1909	28.0415	28.2875	27.5654	27.9663	27.8534	27.2502	28.0087	27.1019	27.8226	27.2727	27.3744	27.8028	28.1571	27.7966	27.4975
A0A5F9D776	Polypyrimidine tract binding protein 2	PTBP2	0.0104257	0.385287	0.00185553	1	-0.44769	21.6706	22.8476	23.4417	22.7267	-0.825077	0.230984	1.77102	0.714961	0.594093	-1.05606	-1.17693	-0.120868	22.6803	23.2246	23.8797	23.7228	23.701	23.2971	22.9896	22.5064	22.8976	22.7014	21.9682	21.2044	21.1727	22.2191	21.3829	22.374	23.4214	21.4263	23.4206	22.4785	23.5142	22.8244
G1SG80	Adenylate kinase 2, mitochondrial	LOC100352295	0.0371472	0.0390465	0.956404	1	-0.45219	26.5996	26.4121	26.7986	26.6014	-0.194135	-0.192356	0.198926	0.197146	0.386491	-0.00177943	0.187565	0.189344	26.9199	26.9508	26.6649	26.7811	26.6761	26.6312	26.017	26.5581	27.0288	26.6655	26.7081	26.6816	26.6395	26.573	26.5695	26.5346	26.3028	26.2433	26.557	26.3009	26.5654	26.5032
A0A5F9CP41	Ubiquitin-like domain-containing protein	LOC100348379;RPS27A;UBBP4	0.0250591	0.0587509	0.948297	1	-0.461952	30.6495	30.5097	30.8289	30.6797	-0.17471	-0.14451	0.179419	0.149218	0.31922	-0.030201	0.139801	0.170002	30.8089	30.7949	30.8781	30.6311	31.0317	30.3692	30.8436	30.5949	30.7184	30.8119	30.7403	30.6788	30.6118	30.6784	30.6654	30.6132	30.3107	30.3945	30.4004	30.4712	30.951	30.5306
G1SXR1	Proline and arginine rich end leucine rich repeat protein	PRELP	0.0188974	0.289777	0.738907	1	-0.474841	28.4117	28.557	28.8367	29.1128	-0.490368	0.210741	0.424967	-0.276141	0.279627	-0.701109	-0.14534	0.555769	29.149	28.5337	29.2834	28.5984	28.6188	29.2965	29.6821	29.0908	28.7778	28.5327	29.2968	28.6072	28.2573	28.392	27.7146	29.0875	28.4235	27.7422	29.1462	28.6808	29.0312	28.3183
G1TCC2	Enoyl-CoA hydratase domain containing 2	ECHDC2	0.0390881	0.525569	0.312271	1	-0.475191	25.7374	25.3604	25.9792	26.0669	-0.474127	-0.144676	0.241782	-0.0876689	0.618803	-0.329451	0.377021	0.706472	25.3356	26.1354	25.9533	26.5394	25.9322	26.1055	25.1104	26.5825	26.2841	26.3346	25.984	25.4192	25.7693	26.0766	26.7474	24.6744	25.1318	25.4107	25.1615	25.104	25.4403	25.9141
A0A5F9D3E2	Transforming growth factor-beta-induced protein ig-h3	TGFBI	0.0390035	0.170052	0.306675	1	-0.480042	26.8549	26.9761	27.1985	27.9958	-0.681653	0.459245	0.3436	-0.797297	0.222408	-1.1409	-0.121192	1.01971	27.6298	26.7217	27.7846	26.9475	26.9092	27.5044	29.5522	28.6804	28.302	26.7412	27.1948	27.0045	26.8792	26.9324	25.8987	27.5599	26.6295	26.1197	27.8732	26.9029	27.7203	26.6112
G1T5W5	Fibrinogen like 2	FGL2	0.0165576	0.0904348	0.201932	1	-0.480791	24.3576	24.4515	24.5974	25.2268	-0.507572	0.361667	0.239843	-0.629396	0.145905	-0.869239	-0.0939381	0.775301	24.869	24.4925	25.1882	24.3173	24.12	25.0203	26.0851	25.4363	25.212	24.4332	25.1739	24.5797	24.6443	24.1979	23.4912	24.8747	24.2985	24.1704	24.8773	24.6351	24.7562	23.9715
G1SQ27	Clusterin	CLU	0.0276996	0.831655	0.778733	1	-0.484909	24.7755	24.9656	25.799	25.7726	-0.915255	0.0818727	1.02352	0.0263925	0.833383	-0.997128	-0.190138	0.80699	26.6709	25.6659	25.8263	26.0751	24.7568	25.8741	26.3875	25.8039	25.6669	24.8128	26.0904	25.7349	25.5599	24.8469	22.3979	25.3377	24.3695	25.1969	24.5912	24.1541	26.3978	25.0843
G1TZC1	Uncharacterized protein		0.00770355	0.0428585	0.079879	1	-0.490468	24.7288	22.6086	25.2341	25.0645	-1.48057	-1.14496	0.505269	0.169662	2.62553	-0.335606	2.12027	2.45587	27.0449	26.0037	24.0288	24.5528	24.5404	25.4312	26.7557	26.2872	24.4287	22.1856	25.2983	25.6112	24.911	24.2424	25.2907	23.589	23.3531	21.6747	22.927	23.5813	21.0941	23.0212
A0A5F9DT70	Uncharacterized protein	USMG5	0.0295116	0.197308	0.679402	1	-0.494714	30.1283	30.3446	30.4742	30.5871	-0.29422	0.164629	0.345877	-0.112972	0.129591	-0.458849	-0.216286	0.242564	30.4486	30.7446	30.4685	30.56	30.149	30.1188	30.3731	30.6395	31.1081	30.7146	30.5687	30.3689	30.084	30.0025	30.5575	29.6286	30.2937	30.4592	30.5096	30.164	30.0415	30.5994
G1T4P7	Talin 2	TLN2	0.0164463	0.111504	0.401705	1	-0.501093	24.7772	24.8829	24.9973	25.3257	-0.33145	0.216985	0.220094	-0.328341	0.114465	-0.548435	-0.105629	0.442806	25.1891	24.7692	25.2265	24.8857	24.9162	25.2281	25.5272	25.0554	25.6596	25.2631	25.2207	24.7988	24.9142	24.8337	24.0864	25.2531	24.9145	24.7131	24.9758	24.4461	25.4145	24.8332
G1TNE6	Coenzyme Q10A	COQ10A	0.044841	0.136407	0.89281	1	-0.502255	27.0955	27.2395	27.2978	27.4694	-0.21609	0.1578	0.202257	-0.171633	0.0582906	-0.37389	-0.143966	0.229924	27.0928	27.3697	27.3376	27.3684	27.3204	27.4717	27.0227	27.7229	27.6979	27.418	27.4833	27.3229	26.9504	26.956	27.3452	26.9032	26.9516	27.3757	27.5348	26.9193	27.0685	27.5871
G1SUE4	Cystatin-C	CST3	0.00555926	0.419102	0.810075	0.983988	-0.50668	26.7176	26.6191	26.9814	26.9278	-0.286283	-0.0760461	0.263855	0.0536177	0.362329	-0.210237	0.0984745	0.308711	27.1213	27.1013	26.9111	26.8751	26.8982	26.5389	26.9543	26.7294	27.2035	27.2395	26.9013	27.1502	26.7004	26.6822	26.6603	26.3947	26.6694	26.8356	26.6464	26.6146	26.5736	26.375
A0A5F9C2T0	CAP-Gly domain containing linker protein 1	CLIP1	0.0167302	0.186467	0.900818	1	-0.510186	25.1208	24.9671	25.4615	25.2767	-0.325096	-0.169269	0.340673	0.184846	0.494365	-0.155827	0.153691	0.309519	25.4713	25.4136	25.2289	25.3907	25.803	24.8066	24.7899	25.4013	25.6626	25.6591	25.3405	25.0071	25.1172	25.2742	25.268	24.9378	24.9458	25.1779	25.0302	24.4127	24.9649	25.2713
G1TCE9	Hydroxysteroid dehydrogenase like 2	HSDL2	0.0111673	0.688207	0.920008	1	-0.518717	27.6616	27.7095	27.9365	27.9653	-0.265359	0.0383129	0.274927	-0.0287455	0.227046	-0.303672	-0.0478803	0.255792	28.0171	27.9109	27.9584	27.8842	27.9122	28.2725	27.5785	27.6444	28.508	28.1547	27.6336	27.7584	27.619	27.6606	27.7483	27.5217	27.7605	27.6933	27.6638	27.7129	27.6017	27.8248
G1U5B3	Prosaposin	PSAP	0.0495273	0.52672	0.468153	1	-0.518732	26.9305	27.1828	27.4591	27.4417	-0.393772	0.117443	0.528612	0.0173967	0.276329	-0.511215	-0.252282	0.258933	27.2431	27.5936	27.9844	27.3306	27.1438	28.0511	27.0165	28.0518	27.8019	26.7818	26.9472	26.709	27.2534	26.8029	27.1212	26.766	27.177	26.9416	27.9568	26.9041	27.2319	26.8853
B7NZP6	Methyl-CpG-binding protein 2	MECP2	0.0220368	0.342725	0.26463	1	-0.522382	25.4939	25.7142	25.8826	25.8643	-0.269447	0.100984	0.388763	0.0183324	0.168463	-0.37043	-0.220299	0.150131	25.8914	25.4905	26.039	26.1926	25.7996	25.5039	26.061	25.7706	26.0121	25.6536	26.1843	25.4691	25.5536	25.4328	25.4328	25.5809	25.8912	25.478	25.5702	25.7752	26.1634	25.4068
A0A5F9CAE5	Uncharacterized protein	TXNRD1	0.00223748	0.258437	0.614236	0.396033	-0.523528	25.5503	25.4624	25.7066	25.6724	-0.18309	-0.0610709	0.156247	0.0342284	0.244161	-0.122019	0.0879134	0.209932	25.655	25.5296	25.8355	25.8423	25.6705	25.6379	25.7546	25.5197	25.7583	25.7151	25.6486	25.6094	25.6334	25.4132	25.6067	25.4889	25.5768	25.6491	25.2459	25.5428	25.437	25.323
G1SN83	Laminin subunit beta 2	LAMB2	0.0233786	0.0794902	0.122798	1	-0.528513	27.1389	27.1812	27.2626	27.8768	-0.40968	0.328238	0.123752	-0.614166	0.0814425	-0.737918	-0.0423094	0.695609	27.4594	27.1358	27.3534	27.1089	27.2556	27.2548	28.5229	28.3169	28.4775	27.1901	27.4985	27.243	27.1061	27.0665	26.6674	27.6114	26.8181	26.9046	27.7037	27.2946	27.3323	27.0338
G1TBL1	Solute carrier family 25 member 20	SLC25A20	0.0185078	0.276089	0.227501	1	-0.528537	25.9733	25.9612	26.0907	26.3197	-0.237949	0.108426	0.117341	-0.229034	0.129523	-0.346375	0.0121825	0.358557	25.8709	26.1767	26.1692	26.1369	26.0996	26.4182	25.9193	26.4153	26.7248	26.3788	26.0619	26.1375	25.6788	26.0632	26.2481	25.7391	26.0677	26.0039	25.9299	25.7801	25.7315	26.2539
G1T437	Palmitoyl-protein thioesterase 1	PPT1	0.0029412	0.00395611	0.0027971	0.520592	-0.531451	22.5263	24.7883	24.9336	24.8812	-1.25006	1.10481	2.40726	0.0523945	0.145257	-2.35487	-2.26201	0.0928628	24.3287	25.5931	25.1996	24.5632	24.9832	25.0988	23.2431	26.1572	25.2132	24.9462	24.6285	21.765	22.2956	24.1262	21.9548	22.4898	25.0703	24.9859	25.2042	23.998	25.4409	24.0304
G1T159	RAS related 2	RRAS2	0.0282734	0.865698	0.855692	1	-0.532734	24.2536	24.2447	25.7516	25.9969	-1.62508	0.118209	1.49797	-0.245327	1.50688	-1.74329	0.00890891	1.7522	25.252	25.4188	25.537	26.4007	26.1494	25.8876	26.0681	25.4501	25.9836	26.014	26.5779	21.9776	25.7809	25.9698	25.7049	21.8348	24.9009	25.6606	21.473	21.1882	26.2702	25.9752
G1SHB7	Bone marrow stromal cell antigen 1	BST1	0.0112429	0.549201	0.90563	1	-0.534955	27.2038	27.1197	27.7091	27.5836	-0.484631	-0.104787	0.50527	0.125426	0.589417	-0.379844	0.0841478	0.463991	27.6943	27.6094	27.5651	28.1068	27.5696	27.8921	27.8743	27.2161	27.0937	27.129	28.2967	27.664	26.9666	26.989	26.8299	27.5695	27.0293	26.9536	26.7532	27.4261	27.7843	26.7715
A0A5F9DBD2	Aldedh domain-containing protein	ALDH2	0.0496788	0.910372	0.604986	1	-0.540418	29.5501	29.6101	29.9386	29.8454	-0.311835	-0.0166096	0.388432	0.0932058	0.328445	-0.295226	-0.0599867	0.235239	29.6618	29.5577	30.2525	29.8212	30.3996	30.027	29.3042	29.9303	30.2008	29.5013	30.1085	29.4094	29.5759	29.1261	30.1802	29.4591	29.4204	29.2972	29.8979	29.5225	29.8288	29.6939
A0A5F9C3C4	Integrin beta	integrin beta 1;ITGB1	0.0292276	0.383968	0.817197	1	-0.543369	25.9577	26.0145	26.1392	26.2365	-0.201735	0.0770046	0.181495	-0.0972453	0.124731	-0.27874	-0.0567639	0.221976	26.1766	26.1591	26.3086	26.1164	25.9354	26.0444	26.3862	26.0734	26.3956	26.078	26.4412	26.1348	26.0809	25.8119	25.8355	25.9255	26.1873	25.9159	25.8231	25.9391	26.4955	25.726
G1TT75	Progesterone receptor membrane component 1	PGRMC1	0.0346436	0.419106	0.620641	1	-0.543939	25.7087	25.8635	26.0373	26.0749	-0.270003	0.0961718	0.328573	-0.0376015	0.173831	-0.366175	-0.154742	0.211433	25.7977	25.9746	26.275	25.977	26.1622	26.3665	25.7735	26.128	26.1029	25.9068	26.1717	25.7142	25.7072	25.6036	25.5995	25.9191	25.7421	25.2791	25.8392	25.8363	26.6041	25.8799
A0A5F9DS44	Kynurenine aminotransferase 3	CCBL2	0.0111073	0.54441	0.298923	1	-0.552919	25.6628	25.4805	25.8411	25.8899	-0.293874	-0.0667373	0.178339	-0.0487977	0.360612	-0.227137	0.182272	0.40941	25.5244	25.9763	25.921	25.9395	25.8444	25.8056	25.9071	25.7082	26.1538	25.9555	25.8094	26.2457	25.6998	25.4217	25.7188	25.2279	25.3415	25.5847	25.7086	25.0519	25.6471	25.5492
G1U4P8	Asporin	ASPN	0.0070292	0.0111257	0.65506	1	-0.553756	25.8371	26.3859	26.4225	27.1813	-0.690377	0.653808	0.585385	-0.7588	0.036569	-1.34419	-0.548816	0.795369	26.4058	26.0198	26.8197	26.395	26.472	26.8872	28.3729	27.2953	26.7997	26.5324	27.2001	26.1943	25.6614	25.9408	25.3027	26.0862	25.8287	25.8941	26.6855	26.4032	27.5909	25.9131
G1U9R7	Collagen type IV alpha 1 chain	COL4A1	0.0164194	0.0867056	0.279222	1	-0.559097	27.0938	27.2313	27.3739	27.952	-0.50039	0.357836	0.280057	-0.578169	0.142553	-0.858226	-0.137503	0.720723	27.4521	27.6363	27.6371	26.9068	27.237	27.3031	28.674	28.4845	28.5943	27.4195	27.2368	27.2172	27.1416	27.2255	26.5675	27.3173	26.9633	27.0959	27.8711	26.9095	27.4253	27.1227
A0A5F9DRG5	Collagen type IV alpha 2 chain	COL4A2	0.013436	0.031143	0.179573	1	-0.572415	26.7434	26.8983	26.9418	27.556	-0.428028	0.384511	0.198354	-0.614184	0.0435167	-0.812539	-0.154838	0.657701	26.9272	26.976	27.108	26.7793	26.9185	27.0093	28.0521	27.9144	28.3326	27.0598	26.9676	26.8616	26.5941	26.6235	26.5835	27.0546	26.7783	26.6678	27.5333	26.6082	26.9415	26.8606
G1SPZ7	Glutathione peroxidase	GPX1	0.00181494	0.0201802	0.791908	0.321244	-0.575051	28.4895	28.6766	28.7641	28.9951	-0.296594	0.20908	0.274621	-0.231053	0.0875142	-0.505674	-0.187107	0.318567	28.6266	28.8664	28.7597	29.0066	28.5611	28.9139	29.15	28.6299	28.9336	29.0351	29.3084	28.1921	28.577	28.3565	28.6588	28.6629	28.8718	28.635	28.5363	28.5278	28.726	28.7627
A0A5F9CKB4	Tensin 1	TNS1	0.00666043	0.365881	0.505542	1	-0.576588	25.3074	25.43	25.5969	25.6159	-0.237707	0.0707919	0.289554	-0.0189443	0.166915	-0.308499	-0.122639	0.185859	25.7504	25.5186	25.6821	25.3683	25.6651	25.2818	25.8366	25.5383	25.6969	25.6276	25.7139	25.2319	25.3038	25.2923	25.19	25.5187	25.5381	25.3344	25.6651	25.1241	25.6318	25.2864
G1U8J5	ATP synthase-coupling factor 6, mitochondrial	ATP5J	0.00674946	0.896123	0.0732018	1	-0.580119	29.7445	29.6026	29.8224	29.9856	-0.230473	0.010619	0.0778896	-0.163202	0.219854	-0.241092	0.141965	0.383057	30.1553	29.8238	29.7355	29.6111	29.7863	29.7611	30.2138	29.9724	30.273	29.7242	29.9693	29.9218	29.6367	29.7075	29.7905	29.6662	29.6342	29.6485	29.9096	29.4596	29.3994	29.5642
A0A5F9CM74	Lambda-crystallin	CRYL1	0.00261373	0.537017	0.542923	0.46263	-0.585568	25.5218	25.719	26.177	26.1785	-0.557396	0.0993223	0.655266	-0.00145245	0.458074	-0.656718	-0.197192	0.459526	25.7092	26.3663	26.1123	26.5597	26.1378	26.4461	26.165	26.0219	26.0311	26.4798	25.9271	25.8283	25.9174	25.2825	25.9481	24.6327	26.1583	25.8122	25.2898	25.7179	25.8859	25.4498
G1SS20	Proline rich basic protein 1	PROB1	0.000548476	0.1717	0.330961	0.0970803	-0.599295	24.2435	24.0036	24.5489	24.5069	-0.404385	-0.140972	0.305435	0.042022	0.545358	-0.263413	0.239923	0.503336	24.8861	24.3406	24.366	24.5865	24.5655	24.6559	24.7112	24.2917	24.2225	24.5395	24.6206	24.3626	24.1029	24.248	24.0212	24.4828	23.615	24.1	24.2738	23.6981	24.3167	24.0179
B7NZU2	Troponin I (Predicted) (Fragment)	TNNI2	0.0110744	0.493297	0.359503	1	-0.610257	30.9467	30.8319	31.0723	31.0892	-0.191403	-0.048961	0.125569	-0.0168737	0.240364	-0.142442	0.114796	0.257238	31.2782	31.0696	30.8386	31.15	31.0251	31.1145	30.9846	31.3713	31.2355	30.8906	30.9387	30.7846	30.758	30.9048	31.1601	31.1261	30.6735	30.8243	30.9427	30.8602	30.7421	30.9489
A0A5F9DQ04	Carn_acyltransf domain-containing protein		0.000665005	0.239647	0.149991	0.117706	-0.611749	26.9564	26.9203	27.2637	27.6052	-0.496129	0.152703	0.30731	-0.341522	0.343426	-0.648832	0.0361151	0.684947	27.0495	27.4275	27.4181	26.7787	27.6447	27.6318	27.5879	27.6383	27.7528	27.7935	27.227	27.2531	26.6887	26.8649	26.8617	27.1135	26.9839	26.4018	26.8591	26.9311	26.8105	27.5352
G1SCE7	Uncharacterized protein	LOC100355110	0.00509995	0.681376	0.3144	0.902691	-0.614424	28.7187	28.576	28.9198	28.9805	-0.302774	-0.0410206	0.201045	-0.0607086	0.343795	-0.261753	0.14275	0.404503	28.6578	28.8866	28.8098	28.9767	29.2679	29.1067	28.6306	28.648	29.4046	29.0455	29.0475	28.684	28.6205	28.6209	28.9545	28.7136	28.4681	28.7916	28.621	28.3103	28.4183	28.8465
G1THL2	Ferritin	FTL	0.011423	0.103753	0.397336	1	-0.618844	25.8815	25.3878	28.0689	26.5639	-1.68173	-0.999385	2.18736	1.50502	2.68111	-0.682344	0.493754	1.1761	27.592	27.4821	27.9538	28.8452	28.4713	27.1564	28.5688	26.9683	26.7285	22.2711	27.6901	24.9417	26.0457	26.655	25.4949	26.2703	26.4646	24.4871	24.853	24.1622	26.8728	25.487
G1SM02	Apoptosis inducing factor mitochondria associated 2	AIFM2	0.00550562	0.797978	0.415361	0.974495	-0.625256	25.0346	24.9197	25.269	25.3293	-0.322018	-0.027304	0.234391	-0.060323	0.349322	-0.294714	0.114931	0.409645	25.1262	25.5468	25.134	25.283	25.255	25.5403	24.7755	25.0261	25.6596	25.5151	25.4595	24.8717	25.0982	24.9198	25.2987	24.9848	24.7127	25.1114	24.7841	24.6647	25.0823	25.1629
U3KML1	Biglycan	BGN	0.0033694	0.130208	0.750807	0.596383	-0.636336	27.9197	28.4806	29.0112	29.3825	-0.996676	0.466101	1.09146	-0.371315	0.530574	-1.46278	-0.560888	0.901889	29.4428	28.8287	29.6264	28.5923	28.5656	29.3576	30.644	29.5004	29.3167	27.9881	29.488	28.5595	28.0017	27.5112	27.055	28.4712	28.0581	27.7029	28.9133	28.4922	29.5843	28.1329
A0A5F9CNV6	Hydroxyacyl-CoA dehydrogenase trifunctional multienzyme complex subunit alpha	HADHA	0.00805484	0.564016	0.879257	1	-0.641535	28.8062	28.8456	29.0605	29.1279	-0.268318	0.0534197	0.254313	-0.0674247	0.214898	-0.321737	-0.0394147	0.282323	28.8017	29.1514	28.996	29.0252	29.3281	29.2764	28.8662	28.7588	29.5968	29.1408	29.1284	28.8728	28.7718	28.7135	29.0425	28.6302	28.6898	28.8837	28.8671	28.6909	28.8497	29.0921
G1T9F8	Sequestosome 1	SQSTM1	0.0197438	0.915126	0.573102	1	-0.643998	22.113	22.3917	24.012	23.604	-1.55559	-0.0646629	1.89897	0.408046	1.62026	-1.49093	-0.27872	1.21221	22.5291	24.7713	21.4943	24.7561	26.5093	25.1806	22.1199	22.4682	24.1884	22.7882	24.8784	22.3623	22.1919	22.876	22.2215	20.9135	22.4928	22.3849	21.9436	21.069	24.8365	21.6236
G1U8D4	Integrin subunit alpha 7	ITGA7	0.00328611	0.0909256	0.527455	0.581642	-0.648551	24.2977	24.4495	24.6525	24.9755	-0.440425	0.237367	0.354793	-0.322999	0.203059	-0.677792	-0.151735	0.526057	24.7669	24.6317	24.6908	24.5761	24.5971	24.5639	25.4546	25.3117	25.3897	24.5025	24.6308	24.5784	24.3022	24.5271	23.707	24.374	24.1204	24.6584	24.5337	24.4091	24.6183	24.3568
G1SJI4	Uncharacterized protein	SYNM	0.00394343	0.170691	0.341662	0.697987	-0.652398	27.046	27.0011	27.4805	27.2407	-0.337103	-0.142347	0.434531	0.239774	0.479451	-0.194756	0.0449199	0.239676	27.2468	27.8202	27.3086	27.4174	27.6096	27.028	26.959	27.6688	27.3424	27.2064	27.2398	26.661	27.14	26.9705	27.4365	27.0219	27.2367	27.0908	26.7847	26.9052	27.025	26.964
A0A5F9DI44	Amine oxidase	AOC2	0.0232725	0.207769	0.781808	1	-0.653654	27.2098	27.3113	27.4239	27.5811	-0.241912	0.12935	0.214082	-0.15718	0.112563	-0.371262	-0.101519	0.269743	27.3019	27.4944	27.4353	27.5082	27.3795	27.3491	27.3985	27.6347	28.1601	27.4543	27.4897	27.2925	26.8608	27.3947	27.2613	27.2396	27.2022	27.4938	27.4445	26.9872	27.6366	27.1036
A0A5F9CKE3	Ferritin	LOC100349285	0.001025	0.337389	0.0230393	0.181425	-0.673614	25.718	26.155	27.6433	26.6318	-1.20102	-0.287298	1.92522	1.0115	1.48831	-0.913718	-0.436906	0.476812	27.0992	27.8141	27.5611	27.9311	27.8108	26.4017	27.75	26.7819	26.2654	24.9524	27.6391	25.3199	25.517	26.0762	25.3988	26.2783	26.6835	25.3511	25.9298	25.8216	27.0334	26.1103
A0A5F9CW87	Thioredoxin		0.0139676	0.702717	0.706737	1	-0.680557	28.5109	28.413	28.8025	28.8018	-0.340249	-0.0492988	0.291653	0.000702222	0.389548	-0.29095	0.0978953	0.388846	28.7948	28.6354	28.9913	28.7755	28.8155	29.0746	29.1355	28.7861	29.1509	27.847	28.8167	28.5401	28.6151	28.5134	28.3782	28.5075	28.2613	28.3562	28.4396	28.1991	28.858	28.3637
G1TD98	Glutathione-disulfide reductase	GSR	0.000316768	0.808144	0.632183	0.0560679	-0.690208	27.7377	27.7546	28.0847	28.0333	-0.312881	-0.0172674	0.347002	0.0513879	0.330149	-0.295614	-0.0168531	0.278761	27.7987	27.9574	28.2478	28.1147	28.3049	28.0705	28.0841	27.8689	27.9434	27.8823	28.3509	27.8419	27.8566	27.5792	27.876	27.5347	27.8144	27.6518	27.7306	27.8603	27.7995	27.6708
G1TXP9	Titin-cap	TCAP	0.000169243	0.0863271	0.657199	0.0299559	-0.692873	25.8725	25.7165	26.4672	26.2079	-0.543077	-0.207629	0.594716	0.259268	0.750705	-0.335448	0.155989	0.491437	26.4313	26.1752	26.572	26.5424	26.6151	26.0189	25.7601	26.5142	26.6047	26.2434	26.1063	25.7017	25.5009	25.9861	25.93	26.2438	26.0462	25.7132	25.9948	25.3697	25.6049	25.5703
G1T5V5	Sorbin and SH3 domain containing 1	SORBS1	0.000971691	0.0469528	0.902963	0.171989	-0.708402	23.3015	23.739	24.0874	24.477	-0.76197	0.413597	0.785947	-0.38962	0.348373	-1.17557	-0.437574	0.737993	23.9756	23.6269	24.5562	24.0074	24.2708	24.4174	24.6958	24.7763	24.9546	23.6702	24.3478	23.0469	23.3072	23.809	22.4979	23.8463	23.5498	23.4558	24.1008	23.3691	24.4301	23.5286
G1SLQ3	NAD(P)H quinone dehydrogenase 1	NQO1	0.00060813	0.429897	0.74903	0.107639	-0.78144	27.6091	27.4167	28.2499	28.168	-0.696047	-0.13715	0.640874	0.0819764	0.833197	-0.558898	0.192323	0.751221	27.8379	28.1876	28.8419	28.0319	28.3503	28.2617	28.194	28.5546	28.5582	26.9754	28.4639	27.6734	27.4565	27.5911	27.748	27.5763	27.5189	27.5032	26.8627	27.5374	27.6158	27.4624
A5HC45	Cathepsin D (Fragment)		0.000898044	0.469414	0.801934	0.158954	-0.798905	28.3744	28.512	28.9605	29.0276	-0.550811	0.102366	0.586074	-0.0671033	0.448446	-0.653177	-0.137628	0.515549	28.9269	28.9647	29.1644	28.7435	29.003	29.3879	28.4076	29.4358	29.4017	28.4325	29.1	28.261	28.3377	28.5132	28.5123	28.2479	28.5107	28.8003	28.7443	28.0234	28.7858	28.2078
B7NZH1	Desmin (Predicted)	DES	4.13075e-05	0.675118	0.179397	0.00731143	-0.818192	30.5636	30.6505	31.1797	31.0164	-0.491002	-0.0381579	0.616119	0.163275	0.52916	-0.452844	-0.0869594	0.365884	31.0274	31.1996	31.1819	31.178	31.3118	31.0095	30.6476	30.8379	31.2464	30.904	31.4532	30.3963	30.4451	30.5299	30.9015	30.5451	30.5012	30.6392	30.8565	30.3924	30.8292	30.6847
G1TIZ1	Ubiquitin carboxyl-terminal hydrolase	UCHL1	2.58594e-05	0.493131	0.748268	0.00457711	-0.912473	27.0567	26.9892	28.1277	27.9426	-1.01216	-0.126311	1.071	0.185151	1.13847	-0.885844	0.0674718	0.953316	27.6832	28.6307	27.7582	28.0011	28.5653	27.996	27.5376	28.054	28.6548	27.1876	28.2254	27.0268	26.8595	27.4493	27.0436	26.9044	26.9988	26.8433	26.7961	26.4812	27.7121	27.1039
Proteins with moderate to high correlation with the respective first principal component (C1 ≥ 0.6) are bolded.

## Sheet: Hydration status correlation
Table S2b. Correlation analysis between proteins affected by hydration status (p ≤ 0.05) to principal component 1 (PC1).
FID	Name	Gene	P.Age	P.Dehy	P.Interaction	Bon.Dehy	C1	YC	YD	OC	OD	d.Age	d.Dehy	OC-YC	OC-OD	OC-YD	YC-OD	YC-YD	OD-YD	OC1	OC2	OC3	OC4	OC5	OD1	OD2	OD3	OD4	OD5	OD6	YC1	YC2	YC3	YC4	YC5	YD1	YD2	YD3	YD4	YD5	YD6
G1TN07	Alpha-sarcoglycan	SGCA	0.435571	0.0145387	0.0593277	1	0.777123	25.9877	26.0948	25.7703	26.5016	-0.0947583	0.419178	-0.217328	-0.731265	-0.32442	-0.513937	-0.107092	0.406845	25.72	25.7728	25.8661	25.6533	25.8396	26.0318	26.8965	27.2364	26.7574	26.2175	25.87	26.1015	25.8345	25.9638	25.7971	26.2415	25.7472	26.0361	26.7971	26.2163	25.8116	25.9603
G1SX80	Laminin subunit alpha 2	LAMA2	0.126859	0.0130367	0.0656326	1	0.748408	28.7913	28.8881	28.7251	29.2991	-0.172361	0.335374	-0.0662792	-0.574013	-0.163013	-0.507734	-0.096734	0.411	28.8472	28.5976	28.6419	28.7796	28.7589	29.0243	29.3663	29.7566	29.8134	29.0351	28.7987	28.8923	28.6206	28.7127	28.6893	29.0418	28.6143	28.772	29.3506	29.1421	28.7208	28.7286
G1SKM2	Fibrillin 1	FBN1	0.145715	0.00997492	0.110601	1	0.701568	29.5361	29.8018	29.4661	30.4741	-0.301167	0.636827	-0.0699512	-1.00795	-0.335661	-0.937994	-0.265709	0.672285	30.3238	29.3707	29.2479	29.4979	28.8905	30.2197	31.7904	30.4971	30.4304	29.9843	29.9225	29.7052	29.5773	29.6759	28.7351	29.987	29.664	29.6115	30.3919	29.7242	29.7873	29.6319
A0A5F9DES8	Laminin subunit gamma 1	LAMC1	0.0645425	0.0175161	0.0326474	1	0.697341	27.6355	27.6745	27.5624	28.2014	-0.226886	0.339019	-0.0731239	-0.63903	-0.112133	-0.565906	-0.0390091	0.526896	27.5651	27.6521	27.5304	27.4121	27.6524	27.6881	28.4064	28.6924	28.768	27.8752	27.7785	27.7267	27.4928	27.609	27.4404	27.9087	27.4705	27.6571	28.1066	27.7152	27.7115	27.3864
Q28646	Gamma-sarcoglycan	SGCG	0.408764	0.0136156	0.0301416	1	0.678398	27.0473	27.0852	26.8755	27.3821	-0.0625523	0.272232	-0.171789	-0.506573	-0.20968	-0.334785	-0.0378913	0.296893	27.0703	26.6003	26.8413	26.9176	26.9479	27.1947	27.4346	27.6362	27.8526	27.2441	26.9302	27.214	27.0952	26.7705	26.9703	27.1865	26.9754	27.1586	27.3023	27.1277	26.7725	27.1746
A0A5F9D578	LIM domain binding 3		0.229843	0.00542419	0.0798943	0.916688	0.673143	26.367	26.6235	26.212	27.1994	-0.210444	0.621952	-0.154923	-0.987319	-0.411509	-0.832396	-0.256586	0.57581	26.3817	26.93	25.6175	25.7573	26.3738	26.7981	27.7567	27.61	26.9465	27.1643	26.9206	26.8638	26.5088	26.444	25.6462	26.372	26.9129	27.1237	26.8399	26.3062	25.8434	26.7153
A0A5F9DHV8	Microfibril associated protein 5	MFAP5	0.0864449	0.0209279	0.116475	1	0.641284	26.7751	26.9517	26.7765	27.6139	-0.331803	0.506998	0.00142593	-0.837375	-0.175194	-0.838801	-0.17662	0.662181	27.4294	26.679	26.4241	26.6406	26.7094	27.4344	28.7921	27.3816	27.3562	27.3534	27.3654	26.6783	26.3609	27.1413	26.2139	27.4809	26.7393	26.95	27.5713	26.9427	26.9135	26.5932
A0A5F9DRG5	Collagen type IV alpha 2 chain	COL4A2	0.013436	0.031143	0.179573	1	0.640113	26.7434	26.8983	26.9418	27.556	-0.428028	0.384511	0.198354	-0.614184	0.0435167	-0.812539	-0.154838	0.657701	26.9272	26.976	27.108	26.7793	26.9185	27.0093	28.0521	27.9144	28.3326	27.0598	26.9676	26.8616	26.5941	26.6235	26.5835	27.0546	26.7783	26.6678	27.5333	26.6082	26.9415	26.8606
G1SZS0	NIF3-like protein 1	NIF3L1	0.247261	1.62868e-05	0.604486	0.00275246	0.638509	21.9489	23.7467	21.7745	23.2737	0.323694	1.64855	-0.17439	-1.49925	-1.97225	-1.32486	-1.79786	-0.472998	22.3858	21.135	22.3968	21.6922	21.2625	24.4266	23.3122	22.7426	22.7773	23.2327	23.1508	21.0752	22.5453	22.2316	22.4532	21.4389	23.9508	24.4977	23.9945	23.7214	24.0197	22.2962
G1T8Y6	Uncharacterized protein	DMD	0.0469338	0.0415397	0.0367665	1	0.635158	26.476	26.4706	26.4462	26.8404	-0.169984	0.194388	-0.0298073	-0.39418	-0.024404	-0.364373	0.00540326	0.369776	26.3856	26.4873	26.3826	26.5064	26.4693	26.4144	26.8114	27.0835	27.2107	26.8461	26.6763	26.4731	26.3956	26.3205	26.5763	26.6147	26.2696	26.4911	26.8383	26.6465	26.1933	26.385
G1SFP0	Leucine aminopeptidase 3	LAP3	0.337053	0.00278713	0.137267	0.471026	0.623775	26.7639	26.9017	26.7122	27.075	-0.060797	0.250259	-0.0516647	-0.362721	-0.189462	-0.311056	-0.137797	0.173259	26.6281	26.6528	26.7877	26.876	26.6167	27.0377	27.2622	26.8666	27.1202	27.0813	27.0818	26.9855	26.7304	26.3756	27.0133	26.7148	26.9554	26.9646	26.963	26.8274	26.6356	27.0644
A0A5F9C3H1	RNA 3-terminal phosphate cyclase	RTCA	0.615346	0.000230845	0.160211	0.0390128	0.620803	24.4369	25.1837	24.5713	24.9564	0.0464374	0.565942	0.134463	-0.385042	-0.61238	-0.519505	-0.746843	-0.227338	24.046	24.8766	24.6286	24.5199	24.7855	25.3395	25.2929	25.0615	24.5645	24.6811	24.7987	24.257	24.5788	24.6635	24.7514	23.9337	25.1455	25.1728	25.0544	25.3307	25.3649	25.0338
A0A5F9C2G9	Tropomyosin alpha-1 chain		0.339261	0.0365492	0.68984	1	0.614283	31.7805	32.2338	32.0221	32.3374	-0.172627	0.384342	0.241639	-0.315331	-0.211715	-0.556969	-0.453354	0.103616	32.4482	32.4374	31.5692	31.7687	31.887	32.1987	32.6576	32.6096	32.4823	31.8851	32.1913	32.125	31.3965	31.1374	32.2625	31.9807	32.1338	32.8067	32.4896	32.1373	31.6067	32.2288
G1T8V2	Microfibril associated protein 4	MFAP4	0.0794278	0.0236253	0.0151246	1	0.608901	29.5212	29.4788	29.3064	30.3344	-0.320413	0.492831	-0.214813	-1.02806	-0.172418	-0.813244	0.0423946	0.855639	29.7708	29.2633	29.749	28.7788	28.9699	29.853	31.1506	30.6024	30.5975	29.7169	30.0861	29.6054	29.6262	29.5321	28.793	30.0492	29.3917	29.0191	29.4328	29.797	29.154	30.0781
G1TVH4	Endostatin domain-containing protein	COL18A1	0.00148921	0.000194791	0.00104993	0.0329196	0.601549	24.4849	24.6719	22.5211	24.6271	1.00431	1.14654	-1.9638	-2.10603	-2.15086	-0.14223	-0.187052	-0.0448227	21.3632	22.6742	22.5287	22.5843	23.455	24.3153	25.293	25.0023	24.7036	24.0653	24.3833	24.8549	24.5059	24.3092	23.833	24.9215	24.3363	23.9024	25.4449	24.6102	25.3552	24.3825
G1U4P8	Asporin	ASPN	0.0070292	0.0111257	0.65506	1	0.599897	25.8371	26.3859	26.4225	27.1813	-0.690377	0.653808	0.585385	-0.7588	0.036569	-1.34419	-0.548816	0.795369	26.4058	26.0198	26.8197	26.395	26.472	26.8872	28.3729	27.2953	26.7997	26.5324	27.2001	26.1943	25.6614	25.9408	25.3027	26.0862	25.8287	25.8941	26.6855	26.4032	27.5909	25.9131
G1T5T8	PDZ and LIM domain 1	PDLIM1	0.250862	0.00921157	0.865022	1	0.567221	25.9667	26.3096	25.7956	26.1815	0.14958	0.364379	-0.171123	-0.385922	-0.513958	-0.214799	-0.342835	-0.128036	26.1694	25.2696	26.1123	25.6924	25.7343	25.8627	26.9449	26.306	25.9586	26.0019	26.015	25.9852	25.9466	26.1913	25.6342	26.0762	26.2902	26.2061	26.303	26.3606	26.3735	26.324
A0A5F9DTB2	Aspartate aminotransferase		0.993264	0.0343355	0.704854	1	0.563057	28.8892	29.2954	28.8015	29.3718	0.00564187	0.488179	-0.0876953	-0.570232	-0.493821	-0.482537	-0.406125	0.0764116	28.6454	28.783	28.8405	29.1419	28.5969	29.4955	29.6786	29.4199	30.3676	28.7741	28.495	29.3857	28.9483	28.3525	29.2498	28.5098	29.4508	28.996	29.2132	29.7786	28.5147	29.819
A0A5F9D1S8	3-hydroxy-3-methylglutaryl coenzyme A synthase	HMGCS2	0.533226	0.0190389	0.293911	1	0.562723	23.6049	24.5183	22.4977	24.7322	0.446629	1.57393	-1.10722	-2.23452	-2.02056	-1.1273	-0.913333	0.213965	22.2831	21.6646	22.3602	23.3956	22.7851	26.9106	24.6352	24.2657	26.5945	22.3542	23.6331	21.4938	23.4895	23.9579	23.7084	25.375	23.585	26.7631	24.3833	26.0128	22.8386	23.5267
A0A5F9CEX6	Glutathione S-transferase zeta 1	GSTZ1	0.0605757	0.0390779	0.150128	1	0.557009	28.3873	28.4526	28.4193	28.7562	-0.167803	0.201073	0.0319813	-0.336894	-0.0332695	-0.368876	-0.0652508	0.303625	28.2945	28.4709	28.3912	28.3688	28.571	28.6672	28.5612	29.1472	29.0714	28.3625	28.7277	28.5704	28.5668	28.3368	28.5074	27.955	28.4334	28.4762	28.5951	28.4565	28.3574	28.3968
G1TY06	Glutathione S-transferase	LOC100356307	0.535249	0.00145287	0.85011	0.245535	0.548607	28.6455	29.0607	28.6945	29.1544	-0.0713343	0.437506	0.048991	-0.459849	-0.366171	-0.50884	-0.415162	0.0936775	28.8503	28.1218	28.6278	28.8724	29.0004	29.1478	28.8153	29.4121	29.1453	29.3155	29.0903	28.2478	28.8569	28.9168	28.2838	28.9224	29.2837	29.2125	28.9284	28.9876	28.8244	29.1277
G1U3I5	Heterogeneous nuclear ribonucleoprotein L	ECH1	0.641512	0.0179221	0.148228	1	0.53271	27.5507	27.8999	27.7306	27.8234	-0.0516694	0.221017	0.179855	-0.0928307	-0.169347	-0.272686	-0.349203	-0.0765165	27.4389	27.7888	27.8261	27.8129	27.7862	28.1613	28.1003	27.8542	27.5278	27.6067	27.69	27.443	27.7105	27.2695	27.7179	27.6126	28.025	27.9181	28.0924	27.8917	27.7165	27.7557
G1SJM1	Centrosomal protein 112	APOH	0.948324	0.027548	0.650301	1	0.532001	28.002	28.2192	27.9383	28.2588	0.0120375	0.268852	-0.0637287	-0.320543	-0.28089	-0.256815	-0.217161	0.0396538	28.4304	27.8119	27.6946	28.0437	27.7108	28.1913	28.6306	27.963	28.1786	28.1588	28.4307	28.0494	27.9725	28.0776	27.5248	28.3857	27.9441	28.1108	28.2396	28.534	28.297	28.1897
G1TNY1	zf-Tim10_DDP domain-containing protein	LOC100348662;LOC100355732	0.359943	0.0038523	0.741391	0.651038	0.516151	26.6011	26.965	26.4422	26.8879	0.117952	0.404759	-0.158874	-0.44568	-0.522711	-0.286806	-0.363837	-0.0770305	26.3269	26.7433	26.8329	26.3369	25.9713	26.7772	26.687	27.1396	27.0512	27.1263	26.5462	26.8287	26.7024	26.4275	26.4874	26.5596	26.9351	26.98	27.0247	26.3719	27.0896	27.3884
U3KNJ6	Lamin A/C	LMNA	0.621247	0.00898702	0.170932	1	0.515329	28.6467	29.0233	28.8246	28.9544	-0.0545149	0.253232	0.177864	-0.129882	-0.198717	-0.307747	-0.376581	-0.0688346	28.8414	28.5568	29.0566	28.8376	28.8304	28.6938	29.3174	28.8376	28.9226	28.9751	28.9802	28.8442	28.447	28.5736	28.4263	28.9423	29.2331	28.8528	29.2584	28.8978	29.0424	28.8551
G1T519	Proteasome subunit alpha type	PSMA4	0.986249	0.0119931	0.275538	1	0.514534	27.1426	27.5724	27.2752	27.4584	-0.00930627	0.306497	0.132677	-0.183126	-0.297191	-0.315803	-0.429868	-0.114065	26.8466	27.0913	27.3564	27.5841	27.4977	27.5895	27.5129	27.7885	27.0127	27.4023	27.4443	27.095	27.1718	26.8324	27.4229	27.1907	27.5641	27.8396	27.8224	27.2411	27.6282	27.3392
G1SR27	Growth factor receptor bound protein 2	GRB2	0.874154	0.0390709	0.561223	1	0.507246	25.1326	25.4696	25.229	25.4243	-0.0255721	0.266173	0.0963757	-0.19537	-0.240601	-0.291745	-0.336977	-0.0452315	25.1174	25.3199	25.5012	25.1429	25.0634	25.3483	25.7418	25.6882	25.4366	25.2041	25.1269	25.4087	25.5272	24.8884	25.0441	24.7945	25.6086	26.029	25.5532	25.2438	25.2286	25.1541
U3KM78	Electron transfer flavoprotein-ubiquinone oxidoreductase	ETFDH	0.0784753	0.00405152	0.50053	0.684706	0.506782	26.4324	26.6946	26.6042	26.7758	-0.12652	0.216887	0.171814	-0.171594	-0.0903672	-0.343407	-0.262181	0.0812263	26.3895	26.8028	26.4375	26.7715	26.6197	26.9576	26.7771	26.5941	26.8202	26.7774	26.7285	26.4126	26.319	26.5608	26.417	26.4524	26.6802	26.8656	26.7671	26.3559	26.6299	26.8687
G1SWS5	Phospholysine phosphohistidine inorganic pyrophosphate phosphatase	LHPP	0.737198	0.00870899	0.0381387	1	0.494245	21.9697	23.5313	22.8079	23.0204	-0.163631	0.887003	0.838144	-0.21249	-0.723372	-1.05063	-1.56152	-0.510882	22.9442	23.5249	24.0062	22.0748	21.4892	23.3156	22.7713	23.8697	22.314	23.0692	22.7825	22.0344	22.051	21.2713	21.8505	22.6415	24.0569	24.2546	23.8818	23.5808	22.717	22.6965
G1T7C7	Myotilin	MYOT	0.336585	0.0439933	0.289629	1	0.493651	28.058	28.1298	28.0441	28.2617	-0.0590581	0.144694	-0.0138329	-0.217585	-0.0856361	-0.203752	-0.0718032	0.131949	28.0982	27.9882	27.9178	28.0422	28.1743	28.305	28.4525	27.9944	28.3273	28.4674	28.0236	28.103	27.899	28.2989	27.9333	28.0555	27.9087	28.1128	28.2445	28.2712	28.0834	28.158
G1TBW9	Dynein light chain	DYNLL2	0.0355283	0.018805	0.0225549	1	0.48789	27.0591	27.0665	27.0203	27.4501	-0.172408	0.218563	-0.0387825	-0.429754	-0.0461548	-0.390971	-0.00737228	0.383599	27.0559	26.9964	27.2013	26.8911	26.9569	27.3592	27.5809	27.5101	27.3766	27.689	27.1848	27.0868	27.0017	26.9263	27.0461	27.2346	26.9972	26.6598	26.7991	27.3797	27.2546	27.3085
A0A5F9DBJ1	Gelsolin		0.555722	0.0177254	0.657743	1	0.480717	29.225	29.4228	29.1252	29.4056	0.0585312	0.239113	-0.0998028	-0.280385	-0.297644	-0.180582	-0.197841	-0.0172596	29.4484	28.8659	28.9935	29.2078	29.1104	29.5304	29.5586	29.1064	29.2253	29.5364	29.4763	29.2348	29.1846	29.166	28.9402	29.5995	29.338	29.0665	29.5348	29.6857	29.4424	29.4697
A0A5F9CTW0	Twinfilin actin binding protein 1	TWF1	0.980567	0.00684513	0.548548	1	0.480435	22.4036	23.0632	22.23	23.22	0.00837183	0.824804	-0.173553	-0.989986	-0.833176	-0.816432	-0.659622	0.15681	22.3513	22.0254	23.4707	22.6438	20.659	23.2353	23.7799	22.3732	22.6289	24.192	23.1108	22.6181	22.5416	22.0837	22.2789	22.4957	23.0093	22.5769	23.2101	23.051	23.4371	23.0949
G1TN25	Alpha-2-glycoprotein 1, zinc-binding	AZGP1	0.357352	0.0204446	0.0249127	1	0.478531	27.3472	27.359	26.9014	27.5175	0.143646	0.313911	-0.445805	-0.616071	-0.457557	-0.170266	-0.0117519	0.158514	27.1167	27.1567	26.7572	26.7068	26.7698	27.698	27.642	26.8772	27.5584	27.7872	27.5422	27.5974	27.3113	27.3994	26.9763	27.4518	27.1352	27.1068	27.6114	27.9111	27.082	27.3075
G1SFV7	Damage specific DNA binding protein 1	DDB1	0.0450098	0.0346805	0.180685	1	0.47559	26.1816	26.2331	26.2177	26.43	-0.116524	0.131875	0.0361401	-0.212259	-0.0153506	-0.248399	-0.0514907	0.196908	26.1717	26.1741	26.1431	26.2908	26.309	26.4416	26.4311	26.4594	26.3194	26.6425	26.2861	26.2768	26.2492	25.8327	26.3677	26.1817	26.3012	26.3407	26.2411	26.3065	26.1092	26.1
G1SJQ4	Uncharacterized protein	MYH2	0.821246	0.0312287	0.863256	1	0.461444	32.6392	33.4573	32.4806	33.431	0.0924252	0.884313	-0.158551	-0.950438	-0.976738	-0.791888	-0.818187	-0.0262998	33.4576	32.513	31.7179	31.9709	32.7437	33.6156	35.2081	32.1416	33.3099	33.0012	33.31	33.7755	33.0108	32.2853	31.2852	32.839	32.3688	33.1709	33.1931	33.1992	34.9052	33.9068
A0A5F9DJG1	Integrin linked kinase		0.0335887	0.0355117	0.788416	1	0.456359	25.2976	25.4633	25.4628	25.6736	-0.187681	0.188238	0.165123	-0.210797	-0.0005572	-0.375919	-0.16568	0.210239	25.6168	25.4487	25.6592	25.2355	25.3536	25.8187	25.891	25.674	25.5431	25.6366	25.4779	25.4215	25.3997	25.1279	25.0448	25.4944	25.6218	25.2744	25.5194	25.3621	25.8077	25.1946
G1T5V5	Sorbin and SH3 domain containing 1	SORBS1	0.000971691	0.0469528	0.902963	1	0.454846	23.3015	23.739	24.0874	24.477	-0.76197	0.413597	0.785947	-0.38962	0.348373	-1.17557	-0.437574	0.737993	23.9756	23.6269	24.5562	24.0074	24.2708	24.4174	24.6958	24.7763	24.9546	23.6702	24.3478	23.0469	23.3072	23.809	22.4979	23.8463	23.5498	23.4558	24.1008	23.3691	24.4301	23.5286
Q9TRH8	Glutathione S-transferase class MU PI7.8 isozyme (Fragment)		0.912731	0.0153433	0.209204	1	0.446471	29.8777	31.3694	30.4516	30.9672	-0.0858479	1.00367	0.573911	-0.515604	-0.917818	-1.08951	-1.49173	-0.402215	31.5913	28.8622	31.049	30.1229	30.6326	31.6829	30.9841	32.239	29.4382	30.4635	30.9954	29.9331	31.312	30.3593	28.9657	28.8182	31.781	31.5903	31.5566	31.107	30.9931	31.1884
A0A5F9D3B6	Malic enzyme	ME2	0.0366843	0.0119063	0.136748	1	0.42423	24.34	24.7279	23.1053	24.4677	0.747428	0.87511	-1.2347	-1.36238	-1.62254	-0.127682	-0.387839	-0.260157	23.504	22.0521	25.0441	22.599	22.3276	24.6395	24.4984	24.7444	24.0418	24.8213	24.0608	25.0978	24.4974	24.6695	23.9802	23.4554	24.0496	24.0517	25.0041	24.7943	25.1553	25.3123
G1U8Z2	ClpB homolog, mitochondrial AAA ATPase chaperonin	CLPB	0.36546	0.0203717	0.00647545	1	0.415202	24.4198	24.1469	22.235	25.1029	0.614415	1.2975	-2.18484	-2.86792	-1.91192	-0.683088	0.272918	0.956006	21.5423	21.1476	25.1458	21.8791	21.4601	25.0312	24.9359	24.9837	25.2067	25.2413	25.2186	24.9825	22.2249	25.0796	24.9136	24.8984	24.2608	22.8811	25.4592	22.2514	24.7723	25.2566
G1T0Q0	Fibulin 1	FBLN1	0.338521	0.0286159	0.944189	1	0.396298	25.5733	26.7833	25.1281	26.2679	0.480338	1.17492	-0.445283	-1.13987	-1.65526	-0.694582	-1.20998	-0.515393	25.0654	25.7347	22.687	26.4909	25.6624	26.5087	27.2644	24.3191	26.4393	26.2886	26.7874	25.2706	26.1014	26.6356	23.0205	26.8386	26.7326	26.4787	27.3395	26.5319	27.1504	26.4668
A0A5F9C221	Nucleoporin 98	NUP98	0.199354	0.0357468	0.0938266	1	0.392486	22.0654	24.8532	22.4816	22.8272	0.804883	1.56672	0.416225	-0.34561	-2.3716	-0.761835	-2.78782	-2.02599	22.2099	21.5165	25.3747	21.851	21.4559	21.6654	26.043	22.8685	21.7831	22.3816	22.2217	20.4911	23.207	22.6713	22.4221	21.5355	22.7756	26.2876	27.0072	22.6055	26.1471	24.2965
A0A5F9D3W0	3-hydroxyisobutyrate dehydrogenase		0.812476	0.030984	0.586052	1	0.381586	27.6408	27.8136	27.6055	27.8855	-0.0183146	0.226386	-0.0353245	-0.280025	-0.208071	-0.2447	-0.172746	0.0719538	27.4712	27.7192	27.564	27.6721	27.6011	27.7133	27.507	27.9519	28.0077	28.2073	27.9259	27.5491	28.0784	27.59	27.8544	27.1323	27.6029	27.7863	27.8983	27.8245	27.7983	27.9712
G1TFQ4	Myosin regulatory light chain 2, ventricular/cardiac muscle isoform	MYL2	0.000690331	0.0155518	0.0024478	1	0.378538	28.1047	27.5315	22.7557	26.9423	2.96915	1.80667	-5.34903	-4.18654	-4.77582	1.16248	0.573208	-0.589277	25.6568	21.9321	22.188	21.7808	22.2208	26.4507	28.1501	27.4147	26.1908	29.0273	24.42	28.845	28.2831	29.2187	26.5289	27.648	26.9189	28.3939	28.2205	28.0958	24.1834	29.3768
G1T437	Palmitoyl-protein thioesterase 1	PPT1	0.0029412	0.00395611	0.0027971	0.668583	0.378141	22.5263	24.7883	24.9336	24.8812	-1.25006	1.10481	2.40726	0.0523945	0.145257	-2.35487	-2.26201	0.0928628	24.3287	25.5931	25.1996	24.5632	24.9832	25.0988	23.2431	26.1572	25.2132	24.9462	24.6285	21.765	22.2956	24.1262	21.9548	22.4898	25.0703	24.9859	25.2042	23.998	25.4409	24.0304
A0A5F9D911	Heterogeneous nuclear ribonucleoprotein D	HNRNPD	0.145404	0.010989	0.0830945	1	0.377422	25.9449	26.3976	25.992	26.0889	0.130762	0.274808	0.047131	-0.0969155	-0.40557	-0.144046	-0.452701	-0.308655	25.9468	25.7514	26.6218	25.7925	25.8474	26.1748	26.309	26.1444	26.0943	25.8456	25.9655	26.1192	25.9369	25.7334	26.0175	25.9173	26.5952	26.5607	26.3738	26.0451	26.417	26.3936
G1TTX7	Uncharacterized protein		0.885242	0.0461054	0.99239	1	0.375326	26.5688	28.2865	26.6777	28.411	-0.116717	1.72547	0.108927	-1.73326	-1.60876	-1.84219	-1.71768	0.124507	22.0816	27.6829	27.5581	28.3588	27.7071	28.8368	28.686	28.0617	28.7404	28.1679	27.9729	27.6961	27.5267	28.3295	28.0497	21.2418	28.3096	28.4109	28.0553	28.6592	27.9725	28.3113
G1SJX5	Ankyrin 3	ANK3	0.0242856	0.00997244	0.369849	1	0.374629	24.4411	24.6882	24.6657	24.7932	-0.164736	0.187325	0.224568	-0.127493	-0.0225885	-0.352061	-0.247156	0.104905	24.5933	24.6168	24.8497	24.5258	24.7428	24.8409	24.6645	24.7035	24.9792	24.9469	24.6241	24.4549	24.3063	24.5548	24.4061	24.4834	24.8141	24.4165	24.4907	24.9164	24.8268	24.665
A0A5F9D150	Fibulin 5	FBLN5	0.000142758	0.0107175	0.012465	1	0.368973	27.5383	27.5675	24.3045	26.6323	2.08452	1.17849	-3.23385	-2.32781	-3.26301	0.906036	-0.0291604	-0.935197	24.7549	24.1088	25.7806	22.8642	24.014	24.8534	27.4006	26.7533	27.0664	27.7579	25.9623	28.0746	27.3484	27.9399	26.3885	27.9403	27.393	27.2332	28.3957	28.1505	25.8844	28.3482
G1SXI9	Cytochrome c oxidase subunit	COX6B;COX6B1	0.985812	0.0329106	0.0941151	1	0.339785	29.4914	29.9331	29.7021	29.761	-0.019348	0.250279	0.210781	-0.0588453	-0.230931	-0.269627	-0.441712	-0.172085	29.7592	29.9491	29.5169	29.4739	29.8116	29.5388	29.5237	29.8524	29.8841	30.2002	29.5668	29.6556	29.4536	29.5267	29.5582	29.2628	29.9552	30.0405	29.9415	29.813	29.416	30.4323
A0A3S8V6T8	ATP synthase subunit a		0.694363	0.0193818	0.00698259	1	0.338911	28.9871	28.9289	28.6303	29.3152	-0.0147603	0.313378	-0.3568	-0.684939	-0.298618	-0.328139	0.058182	0.386321	29.0383	28.4846	28.2075	28.5263	28.8946	29.4142	28.8648	29.4922	29.3868	29.4083	29.3248	28.8976	29.3071	28.7584	29.0674	28.9048	29.1924	29.1006	28.6798	28.3539	29.2089	29.0376
G1SPZ7	Glutathione peroxidase	GPX1	0.00181494	0.0201802	0.791908	1	0.337123	28.4895	28.6766	28.7641	28.9951	-0.296594	0.20908	0.274621	-0.231053	0.0875142	-0.505674	-0.187107	0.318567	28.6266	28.8664	28.7597	29.0066	28.5611	28.9139	29.15	28.6299	28.9336	29.0351	29.3084	28.1921	28.577	28.3565	28.6588	28.6629	28.8718	28.635	28.5363	28.5278	28.726	28.7627
A0A5F9DME8	Uncharacterized protein	LOC100343577	0.972847	0.0326159	0.767469	1	0.320685	23.1582	24.6341	23.3236	24.4607	0.00399561	1.30644	0.165409	-1.13704	-1.31044	-1.30245	-1.47585	-0.1734	24.4504	21.4068	25.4981	23.4663	21.7966	24.0514	24.984	23.5311	24.5261	24.0464	25.625	25.7858	24.1224	21.9282	22.3419	21.6128	25.3921	24.3219	23.8248	23.4352	25.5131	25.3173
B7NZS0	Myeloid-associated differentiation marker (Predicted)	MYADM	0.983398	0.0378819	0.644165	1	0.315402	22.271	23.2153	21.9865	23.4318	0.033973	1.19477	-0.284437	-1.44524	-1.22875	-1.1608	-0.944308	0.216491	22.4716	21.1321	22.286	22.0719	21.971	25.192	21.8624	21.6664	22.3	24.8101	24.7595	21.9435	23.1344	22.0258	22.122	22.1291	24.6625	22.329	25.5483	22.8153	22.5503	21.3863
B7NZI7	Basic FGF-repressed Zic binding protein isoform a (Predicted)	LOC100355688;UQCC	0.148515	0.0347707	0.340993	1	0.310979	22.6536	22.9902	21.9908	22.8319	0.410571	0.588822	-0.662784	-0.841036	-0.999393	-0.178251	-0.336609	-0.158357	21.8696	21.331	22.7979	22.3496	21.606	22.5629	23.0514	21.9588	23.6034	23.1127	22.7018	21.521	23.2509	22.707	22.9325	22.8567	23.12	21.84	23.1449	23.0606	23.133	23.6428
G1SYI2	G protein subunit beta 1	GNB1;GNB3	0.704811	0.00955806	0.0820028	1	0.287006	27.6358	28.0356	27.7729	27.8621	0.0181979	0.24443	0.137096	-0.0891363	-0.262628	-0.226232	-0.399723	-0.173491	27.873	27.6976	27.8388	27.9017	27.5535	27.7797	27.9225	27.3985	27.6587	28.0573	28.3556	27.7888	27.6238	27.5779	27.5735	27.6151	28.1012	27.9137	28.0588	28.019	28.1385	27.982
Q75NJ2	Aldehyde dehydrogenase	aldDH	0.00908734	0.0483029	0.0953337	1	0.257528	30.2574	30.5999	30.17	30.2016	0.242863	0.187053	-0.0874367	-0.031626	-0.429916	0.0558107	-0.342479	-0.39829	30.3137	29.7766	30.1817	30.476	30.102	30.5107	30.3896	30.0401	29.9883	29.8961	30.3849	30.3832	30.3293	30.041	30.104	30.4296	30.5557	30.7244	30.5312	30.6623	30.4839	30.6419
U3KM64	Clathrin light chain	CLTA	0.366055	0.0360674	0.107831	1	0.206824	22.5868	25.2929	23.2177	23.6095	0.526228	1.54898	0.630919	-0.391831	-2.07521	-1.02275	-2.70612	-1.68337	22.2618	22.727	26.4073	21.936	22.7563	22.3544	22.5697	23.226	23.6428	23.4973	26.3668	21.8624	23.5335	22.3032	21.9357	23.2989	26.4394	25.9016	23.5384	26.4779	27.2494	22.1506
G1SIT0	Chloride channel CLIC like 1	CLCC1	0.806367	0.0416572	0.444694	1	0.180547	24.2868	24.455	24.1558	24.5101	0.0379678	0.261247	-0.131046	-0.354325	-0.299215	-0.223279	-0.168169	0.0551103	24.221	24.1571	24.1999	24.2577	23.9431	24.4601	24.0537	24.2939	24.3295	25.0554	24.8678	24.2388	24.4147	24.0044	24.4977	24.2784	24.8066	24.1196	24.1246	24.4049	24.4662	24.808
G1T3E6	Aspartyl aminopeptidase	DNPEP	0.040159	0.0404612	0.794957	1	0.148524	25.9462	26.2537	25.7081	25.9499	0.270964	0.274618	-0.238158	-0.241812	-0.545582	-0.00365429	-0.307424	-0.30377	25.4449	25.6579	25.6188	25.9266	25.8921	25.931	25.7264	25.4487	26.0388	26.2278	26.3265	26.2023	25.6872	25.845	26.1862	25.8105	26.0284	26.2557	25.673	26.519	26.5808	26.465
G1TZC1	Uncharacterized protein		0.00770355	0.0428585	0.079879	1	-0.0852845	24.7288	22.6086	25.2341	25.0645	-1.48057	-1.14496	0.505269	0.169662	2.62553	-0.335606	2.12027	2.45587	27.0449	26.0037	24.0288	24.5528	24.5404	25.4312	26.7557	26.2872	24.4287	22.1856	25.2983	25.6112	24.911	24.2424	25.2907	23.589	23.3531	21.6747	22.927	23.5813	21.0941	23.0212
A0A5F9DV82	Ribokinase	RBKS	0.10308	0.0385778	0.368038	1	-0.199216	24.4696	23.078	24.7796	24.2025	-0.717249	-0.984325	0.310011	0.577087	1.70157	0.267076	1.39156	1.12449	24.5779	24.9629	24.4049	24.9202	25.032	24.2035	24.3436	25.3445	24.3882	24.808	22.127	24.6433	24.5072	24.5139	24.1766	24.5068	24.0787	24.3005	24.7732	22.8998	21.5619	20.8539
G1TXK3	Adipogenesis associated Mth938 domain containing	AAMDC	0.162248	0.014753	0.0163182	1	-0.220062	27.5415	26.7505	27.3286	27.3216	-0.179122	-0.399057	-0.212891	0.00704409	0.57818	0.219935	0.79107	0.571136	27.2126	27.8357	26.7902	27.2093	27.5955	27.1915	27.2148	27.4207	27.9554	27.2811	26.8662	27.6531	27.3597	27.6246	27.6186	27.4516	26.146	26.6516	26.7131	27.1613	26.6081	27.2228
G1T0M8	Uncharacterized protein	LOC100357761	0.0510748	0.0408312	0.239843	1	-0.237203	25.455	24.963	25.5637	25.4215	-0.283604	-0.31706	0.108685	0.142141	0.600664	0.0334564	0.491979	0.458523	25.814	25.6019	25.9001	25.292	25.2103	25.0908	25.7608	25.5875	25.4923	25.6788	24.919	25.5863	25.5396	25.649	25.3009	25.1992	24.3562	24.6195	24.8703	25.1435	25.5183	25.2702
G1SG06	Platelet-derived growth factor receptor beta	PDGFRB	0.253922	0.0190543	0.215405	1	-0.279666	30.2518	25.9464	29.9985	28.5578	-1.17905	-2.87305	-0.253354	1.44065	4.0521	1.69401	4.30546	2.61145	30.0875	29.8467	29.903	29.8093	30.3459	29.9688	29.6801	29.995	30.1321	23.7237	27.8473	30.3086	30.1166	30.3426	30.0541	30.4374	29.3304	29.5433	30.4542	21.12	22.5353	22.6951
G1TCM9	SH3 domain-binding glutamic acid-rich-like protein	SH3BGRL3	0.523587	0.0358101	0.975042	1	-0.289833	26.7898	25.5463	26.449	25.1702	0.358483	-1.26116	-0.34085	1.2788	0.90268	1.61965	1.24353	-0.376117	26.7107	26.2184	26.8474	26.3082	26.1602	26.3572	27.1038	25.7268	26.1	23.0443	22.6891	26.9804	26.7383	26.8514	26.2549	27.1242	24.2299	26.0741	26.7057	22.9833	26.337	26.9478
G1TJL0	Uncharacterized protein	LOC100349431	0.0532599	0.0245078	0.0135245	1	-0.291298	24.2587	22.374	22.4269	22.5296	0.83811	-0.891007	-1.83184	-0.102725	0.0528976	1.72912	1.88474	0.155622	22.5805	22.0518	22.0267	21.4909	23.9845	22.2015	22.7749	23.9287	22.3529	22.5061	21.4135	23.9586	24.6573	24.4335	24.0164	24.2277	22.1105	21.0722	22.6223	21.8344	22.3726	24.2317
G1TKH3	Superoxide dismutase [Cu-Zn]	SOD1	0.433471	0.0305587	0.628273	1	-0.298596	30.5034	30.1228	30.4499	29.8671	0.154566	-0.481728	-0.0534706	0.582823	0.327162	0.636293	0.380633	-0.255661	30.0034	30.6878	30.4298	30.7251	30.4034	30.2625	30.3139	30.0674	30.3265	28.1629	30.0695	30.3963	30.5395	30.6264	30.4349	30.5197	29.9843	30.4394	30.1403	30.273	29.8654	30.0342
G1U5N5	Lactamase_B domain-containing protein	HAGH	0.871872	0.0390704	0.829064	1	-0.320575	25.8411	24.7462	25.8071	24.9084	-0.0640537	-0.99682	-0.0340691	0.898697	1.06087	0.932766	1.09494	0.162176	25.4247	25.9659	25.5771	26.3516	25.716	25.2585	25.2667	25.5265	25.2515	22.9443	25.2026	25.6668	25.9649	25.7569	26.1603	25.6567	25.7652	25.3641	25.3433	25.4525	25.2365	21.3155
A0A5F9DE89	Afamin	AFM	0.052131	0.0295547	0.0244289	1	-0.326668	27.6468	26.8179	26.8298	26.8457	0.394601	-0.406512	-0.817054	-0.0159412	0.0119102	0.801113	0.828965	0.0278514	27.2993	26.8526	26.1057	26.7927	27.0987	26.468	27.5959	26.6098	26.4402	27.0908	26.8697	27.7667	27.6553	27.497	27.1126	28.2026	27.3613	26.5939	26.8346	26.9212	26.5111	26.6853
G1TM95	Uncharacterized protein	COX7A2L;LOC100345955	0.101828	0.0153467	0.131941	1	-0.340947	26.9836	23.9296	26.9802	26.1909	-1.12897	-1.9216	-0.00337753	0.789255	3.05057	0.792632	3.05394	2.26131	27.0755	26.9686	26.9147	26.9717	26.9704	22.1272	26.8397	26.8421	27.3211	27.1391	26.8764	27.0157	26.7701	27.3182	27.2189	26.5948	27.0692	22.2554	27.0724	21.8794	22.3771	22.9242
A0A5F9CLD7	Thyroid hormone receptor interactor 12	TRIP12	0.0511616	0.0243561	0.321718	1	-0.347573	23.1543	22.5141	24.5747	23.0277	-0.966991	-1.09357	1.4204	1.54698	2.06056	0.126577	0.640159	0.513582	22.6529	24.951	25.0276	25.056	25.1857	24.8567	22.9399	23.474	21.4632	23.3158	22.1166	21.5293	22.8232	23.1517	23.1112	25.1559	22.7426	23.0682	22.8566	22.5233	21.9076	21.9862
A0A5F9C9U9	RRM domain-containing protein	SLIRP	0.182354	0.0232124	0.244686	1	-0.357901	23.8991	22.4048	23.9273	23.4087	-0.516024	-1.00643	0.0281277	0.518533	1.52245	0.490405	1.49432	1.00392	22.1961	24.4697	24.9577	23.7307	24.282	23.3141	22.4372	24.2753	22.3291	24.0454	24.0513	24.5147	22.2227	24.5943	23.9794	24.1845	21.5541	22.1351	22.3517	22.2595	21.9454	24.1829
G1SLA3	Cytochrome P450 2J1	CYP2J1	0.281448	0.0160519	0.374957	1	-0.370665	24.2904	23.1402	24.3269	23.7635	-0.32992	-0.856804	0.0365337	0.563417	1.18672	0.526883	1.15019	0.623307	24.5051	24.438	24.4378	24.6188	23.6348	24.0572	23.862	24.2178	24.28	24.4697	21.6943	24.2809	24.0611	24.593	24.3674	24.1495	22.0888	23.9907	23.2845	22.2321	24.3047	22.9405
G1T310	Peroxiredoxin like 2A	FAM213A	0.697113	0.0458716	0.908125	1	-0.37719	25.2976	24.0869	25.609	24.2586	-0.241521	-1.28054	0.311401	1.35042	1.52206	1.03902	1.21066	0.171641	25.6374	25.6931	25.2956	25.962	25.4568	25.4605	25.0222	25.0233	21.6226	22.8894	25.5334	25.143	25.4403	25.3695	25.3599	25.1752	25.8197	26.0471	22.7777	25.9082	22.6555	21.3133
A0A5F9DHA9	Tyrosine 3-monooxygenase/tryptophan 5-monooxygenase activation protein epsilon		0.397127	0.0395764	0.509476	1	-0.396367	29.0986	28.9839	29.089	28.8744	0.059563	-0.16467	-0.00961838	0.214615	0.105107	0.224233	0.114726	-0.109508	28.9616	29.0855	29.2714	29.0621	29.0644	29.1759	28.6522	29.0881	29.012	28.6625	28.6556	29.092	29.1932	29.1988	29.025	28.9841	29.0539	28.8422	29.2085	28.7526	28.917	29.1293
A0A5F9DM77	DEAD-box helicase 6	DDX6	0.684866	0.0406383	0.674438	1	-0.398786	25.1698	23.7756	24.7056	23.7636	0.238079	-1.16808	-0.464203	0.941957	0.930002	1.40616	1.39421	-0.0119543	25.5841	25.1244	25.1887	25.3199	22.3108	21.9508	25.2114	24.1426	21.5834	25.2975	24.396	24.9131	25.2039	25.4213	25.4006	24.91	22.4842	22.4577	23.2932	24.6639	25.1055	24.6488
G1SG80	Adenylate kinase 2, mitochondrial	LOC100352295	0.0371472	0.0390465	0.956404	1	-0.398857	26.5996	26.4121	26.7986	26.6014	-0.194135	-0.192356	0.198926	0.197146	0.386491	-0.00177943	0.187565	0.189344	26.9199	26.9508	26.6649	26.7811	26.6761	26.6312	26.017	26.5581	27.0288	26.6655	26.7081	26.6816	26.6395	26.573	26.5695	26.5346	26.3028	26.2433	26.557	26.3009	26.5654	26.5032
G1TWZ0	40S ribosomal protein S27		0.189926	0.0145766	0.619435	1	-0.420783	23.1256	22.1063	24.0107	22.5225	-0.650689	-1.25375	0.885146	1.4882	1.90444	0.603059	1.01929	0.416233	24.624	24.8846	25.3457	23.4013	21.7978	22.9212	21.6231	23.0403	23.6723	22.3514	21.5266	25.0743	24.4068	22.4232	21.7623	21.961	21.9535	21.8257	22.2028	22.1256	22.4287	22.1012
G1SKZ8	Ribosomal protein	LOC100339472;LOC100353931;LOC100357493	0.449185	0.0299111	0.590326	1	-0.42235	26.2949	25.7229	26.3288	25.9727	-0.141828	-0.464023	0.0339432	0.356139	0.605851	0.322195	0.571907	0.249712	26.1667	26.1966	27.0573	26.0174	26.2059	26.1637	26.5347	26.0974	24.9306	26.3805	25.7291	26.5278	26.1504	26.2973	26.3591	26.1397	25.8873	26.339	25.8927	24.8926	25.9809	25.3452
A0A5F9C4D8	UTP--glucose-1-phosphate uridylyltransferase	UGP2	0.597917	0.0272672	0.875054	1	-0.424206	25.6871	23.3891	25.3177	22.6929	0.532848	-2.46141	-0.369464	2.6248	1.92857	2.99426	2.29803	-0.696232	28.4356	21.7498	27.358	22.0204	27.0245	23.1849	22.3817	22.6958	22.4795	23.5335	21.8817	26.5862	27.8683	22.3805	23.0014	28.5993	22.9453	23.9565	22.0155	27.9455	21.5752	21.8965
G1TS90	Nicotinamide-nucleotide adenylyltransferase	LOC100356468	0.23442	0.0343505	0.432464	1	-0.426732	23.3378	22.9164	23.2388	22.3622	0.326618	-0.649003	-0.0989983	0.876623	0.322385	0.975621	0.421383	-0.554238	23.112	23.6503	23.5371	22.5904	23.3041	22.8011	22.5628	22.1973	23.9168	21.2717	21.4232	23.1659	23.2317	23.2298	23.8506	23.2108	23.3438	21.8556	23.0415	22.5071	23.0597	23.6906
A0A5F9DM30	Acidic nuclear phosphoprotein 32 family member B		0.908082	0.0385912	0.606872	1	-0.429173	24.9059	23.7073	24.7081	23.9651	-0.0300157	-0.970787	-0.197802	0.742969	1.0008	0.940771	1.1986	0.257834	24.9993	23.911	25.3537	24.676	24.6005	24.6941	25.2482	22.9051	24.0782	22.2827	24.5826	25.0662	24.521	24.5782	24.5493	25.815	24.2798	21.8425	22.0407	24.9968	24.4194	24.6647
A0A5F9CKD8	Ethylmalonyl-CoA decarboxylase 1	ECHDC1	0.218522	0.0159565	0.310387	1	-0.435202	25.6411	25.1455	25.601	24.4649	0.360366	-0.815852	-0.0401859	1.13603	0.455486	1.17622	0.495672	-0.680546	26.0013	26.0432	25.2084	25.6504	25.1016	23.1151	24.5821	24.8663	25.9108	25.5097	22.8055	25.6441	25.5168	25.9018	25.2217	25.9212	24.8535	25.0723	25.4563	25.1645	25.0698	25.2565
G1T6F3	Phosphorylase kinase catalytic subunit gamma 2	PHKG2	0.340626	0.0200809	0.180557	1	-0.439608	25.0602	22.3827	23.3665	22.5807	0.747853	-1.73169	-1.69373	0.78581	0.983836	2.47954	2.67757	0.198026	21.6429	22.2863	25.3304	21.6366	25.9362	20.7943	23.3434	21.4249	25.5909	22.2212	22.1094	25.7523	25.7122	22.3013	26.0157	25.5195	22.7308	21.0845	22.3967	21.8204	22.7669	23.4966
Q307R1	Peptidyl-prolyl cis-trans isomerase (Fragment)		0.220298	0.0225063	0.406252	1	-0.441871	25.9186	23.3904	24.2622	23.019	1.01391	-1.88568	-1.65647	1.24312	0.871768	2.89959	2.52824	-0.371356	25.9545	23.021	27.6881	22.5172	22.1301	21.5886	25.898	22.7697	21.863	23.4315	22.5634	26.0084	25.7998	26.0863	25.5391	26.1596	22.604	21.6405	23.8929	22.5422	27.1923	22.4704
G1SCI9	Uncharacterized protein	HMGB2	0.56241	0.023189	0.326389	1	-0.45019	24.2301	23.6906	24.8488	23.5698	-0.248986	-0.909294	0.618702	1.27901	1.15828	0.660308	0.539578	-0.120731	24.7386	25.0269	25.7478	24.1245	24.6065	23.211	25.0406	22.6223	22.7041	23.208	24.633	24.1632	24.1563	24.6042	23.822	24.405	24.4263	22.8977	23.2921	24.5014	22.072	24.9538
A0A5F9CPS7	Uncharacterized protein	PARL	0.806066	0.0430263	0.618521	1	-0.455656	29.942	26.0352	28.7761	26.3445	0.428247	-3.16923	-1.16585	2.43162	2.74098	3.59747	3.90683	0.309358	30.2858	23.6911	29.918	30.2511	29.7346	30.0103	22.9422	29.2766	22.404	23.012	30.422	29.9307	30.1193	30.0723	29.9947	29.593	30.1955	22.0181	30.0028	21.4547	30.0252	22.5146
G1SCF0	Glycogen [starch] synthase	GYS1	0.960795	0.0460082	0.497083	1	-0.457117	29.0433	28.8778	29.1239	28.8003	-0.00152566	-0.244522	0.0806038	0.3236	0.246048	0.242996	0.165444	-0.0775525	28.7619	29.0968	28.7459	29.5611	29.4537	28.6746	29.0378	28.6297	28.7733	28.697	28.9894	28.8003	29.2097	29.4015	28.9018	28.9032	29.1557	28.919	28.7202	28.9541	28.474	29.044
B6S6L6	Apolipoprotein C-I	apoCI	0.981284	0.0454075	0.00392414	1	-0.45798	22.7719	23.4496	24.8993	21.7023	-0.190006	-1.25966	2.12739	3.19704	1.44967	1.06966	-0.677717	-1.74737	25.4408	25.0518	22.7302	25.1627	26.1112	21.9418	20.5921	20.9677	21.7035	22.3252	22.6833	25.4569	20.7749	22.9386	22.1792	22.51	22.5782	25.4964	22.8445	23.2036	25.1443	21.431
G1SG42	Family with sequence similarity 98 member B	FAM98B	0.0507539	0.0273319	8.13693e-05	1	-0.459714	22.9262	23.4892	23.6538	22.0737	0.343952	-0.508499	0.727597	1.58005	0.164547	0.852451	-0.56305	-1.4155	23.5594	23.5873	23.9345	23.4927	23.695	21.8049	22.6995	21.3048	22.2357	22.8693	21.528	23.2421	22.9218	23.3301	21.7031	23.4338	23.736	23.1469	23.4966	23.3209	23.6994	23.5354
G1SHV1	Sm domain-containing protein	LSM2	0.141801	0.0260059	0.605027	1	-0.466167	23.1476	22.1657	24.2354	22.7093	-0.815713	-1.25399	1.08783	1.5261	2.0697	0.438275	0.981872	0.543598	24.7999	23.8006	25.5129	22.1728	24.891	24.7631	22.2801	22.3921	21.6949	23.1402	21.9857	24.4155	21.9861	25.2094	22.6036	21.5235	22.4648	21.0358	22.7875	21.3387	22.5179	22.8498
G1SUN3	Leiomodin 3	LMOD3	0.248731	0.0446336	0.67274	1	-0.468504	24.1336	23.9466	24.3127	24.0328	-0.132612	-0.233461	0.179052	0.279901	0.366073	0.10085	0.187021	0.0861715	24.5366	24.3234	23.9899	24.5849	24.1284	24.2682	23.739	23.7052	24.2833	23.8672	24.3335	24.028	23.7796	24.3315	24.1804	24.3485	24.3207	23.999	23.9072	23.9107	23.6589	23.883
A0A5F9CU40	Presequence translocase associated motor 16		0.9463	0.0448048	0.890417	1	-0.469722	25.5132	23.7737	25.7034	23.7228	-0.0696197	-1.86004	0.190142	1.98057	1.92966	1.79042	1.73952	-0.0509027	22.3127	26.4285	26.3636	26.6718	26.7401	22.0435	21.9368	26.8941	21.9175	23.3318	26.2131	26.428	26.0732	26.511	26.5601	21.9938	22.9516	22.135	22.294	23.0443	26.4741	25.743
G1TKC4	Lysine--tRNA ligase	KARS	0.575921	0.00846895	0.980536	1	-0.476169	24.6333	24.3051	24.6998	24.3661	-0.0637771	-0.330903	0.066547	0.333673	0.39468	0.267126	0.328133	0.0610072	24.8808	24.4445	24.9585	24.4069	24.8083	24.05	24.3672	24.7757	24.5662	24.4127	24.025	24.721	24.804	24.623	24.574	24.4443	24.7915	24.0996	24.5341	24.002	24.098	24.3055
A0A5F9C2Y7	Selenoprotein T		0.300383	0.0146262	0.618304	1	-0.479978	24.7297	22.8269	23.7717	22.4704	0.657211	-1.60203	-0.95795	1.30129	0.944817	2.25924	1.90277	-0.356473	25.4113	24.9066	22.215	24.7793	21.5464	21.9382	21.4138	24.9617	21.3193	21.7921	23.3974	24.8769	24.6359	24.5584	24.7732	24.8039	24.5861	24.2525	22.1489	20.9491	21.3835	23.6413
G1SNK5	Uncharacterized protein	LOC100337901	0.206641	0.0120789	0.0804163	1	-0.489585	25.3841	25.1754	25.5436	24.5103	0.252859	-0.621006	0.159407	1.03327	0.368146	0.873865	0.208739	-0.665126	25.4839	25.5731	25.6169	25.4193	25.6246	24.4742	24.49	24.5296	25.4488	23.0222	25.0968	24.4692	25.1991	25.856	25.8682	25.5283	25.152	25.0739	25.1867	25.1273	25.3396	25.1729
A0A5F9DUL3	PRA1 family protein		0.243315	0.0361689	0.351173	1	-0.49105	24.4605	22.6617	23.2066	22.4768	0.719463	-1.26428	-1.25398	0.729761	0.544815	1.98374	1.79879	-0.184947	24.7384	22.6774	24.7516	22.2505	21.6148	23.1517	20.8793	21.455	22.8275	25.0611	21.4862	24.8568	22.6398	25.065	25.243	24.4981	22.157	24.3531	22.2747	22.9152	21.1382	23.1323
U3KM36	Ubiquitin carboxyl-terminal hydrolase	USP15	0.1299	0.0344744	0.402134	1	-0.492835	23.5367	23.2438	23.4047	22.7601	0.307868	-0.468753	-0.132049	0.644573	0.160885	0.776621	0.292933	-0.483688	23.2949	23.5905	23.2305	23.3335	23.574	21.5296	23.0854	22.0501	23.0857	23.7067	23.1031	23.4689	23.3885	23.6275	23.7429	23.4558	22.7536	23.5359	23.187	23.5766	22.8576	23.552
G1SIT9	Tyrosine 3-monooxygenase/tryptophan 5-monooxygenase activation protein beta	YWHAB	0.606143	0.0124759	0.576531	1	-0.493275	27.6663	27.4222	27.6772	27.3072	0.0520942	-0.307041	0.0108295	0.369965	0.254947	0.359135	0.244117	-0.115018	27.8692	27.4062	28.1828	27.3697	27.558	27.4429	27.4807	27.3596	27.2223	27.3209	27.0168	27.7262	27.66	27.885	27.466	27.5945	27.3745	27.0727	27.7949	27.1039	27.7722	27.4152
A0A5F9DN04	N(alpha)-acetyltransferase 15, NatA auxiliary subunit	NAA15	0.357765	0.0165308	0.340964	1	-0.500296	22.9389	21.8859	22.9019	22.4178	-0.247451	-0.76855	-0.0369804	0.484119	1.016	0.5211	1.05298	0.531882	22.716	22.9862	23.011	23.0083	22.7881	21.6315	22.275	22.705	23.3077	21.7327	22.855	23.0978	23.1914	22.4349	22.9919	22.9785	22.3965	21.5372	21.3686	20.1843	23.058	22.771
G1TK32	PFK domain-containing protein	PFKL	0.0671499	0.0454175	0.0805137	1	-0.501417	24.2025	24.1166	24.2256	23.0713	0.511102	-0.620122	0.0230984	1.15432	0.10902	1.13122	0.0859215	-1.0453	24.4927	23.6611	24.1913	24.5773	24.2057	22.6447	22.098	23.4437	23.4329	22.1525	24.656	24.7439	23.5342	24.276	23.7164	24.7421	24.7488	23.9463	23.5083	24.4423	24.6214	23.4325
G1TUD2	Guanine nucleotide-binding protein subunit gamma	GNG12	0.717562	0.0114	0.907705	1	-0.501632	24.9072	23.5663	24.6814	23.4479	0.172068	-1.28724	-0.225786	1.23352	1.11517	1.45931	1.34096	-0.118351	24.8141	24.3292	24.9005	24.7185	24.6449	22.2012	24.8099	21.7969	24.7146	22.4358	24.7292	24.9581	25.0545	25.181	24.3167	25.0259	23.2602	24.1796	24.9599	21.952	25.0081	22.0377
G1SLX0	Glia maturation factor	GMFB	0.943865	0.0170644	0.490023	1	-0.503655	24.3571	22.9114	24.0545	23.2202	-0.00305548	-1.13997	-0.302627	0.834287	1.14302	1.13691	1.44565	0.308738	23.7455	23.7135	24.8414	23.7504	24.2214	24.1338	23.6994	24.0269	23.4291	21.6762	22.3556	24.0524	24.877	24.7737	23.9533	24.129	24.5063	24.006	21.549	22.0525	24.3261	21.0287
G1SIT5	Uncharacterized protein	LOC100341094;LOC100347839;LOC100352318	0.908324	0.0116451	0.596772	1	-0.515239	26.0754	24.6778	26.5089	24.4479	-0.101792	-1.72932	0.433527	2.06105	1.83111	1.62752	1.39758	-0.229943	26.1024	26.6446	26.8482	26.7162	26.2331	22.1232	26.321	25.4231	22.516	26.3553	23.9484	26.1922	25.9618	25.8696	26.1008	26.2525	23.1292	26.0796	21.5888	26.1883	26.4268	24.6541
G1T7D3	Myelin protein zero	MPZ	0.570924	0.0317513	0.982207	1	-0.515677	28.188	27.4821	28.008	27.3157	0.173221	-0.699091	-0.180011	0.692302	0.52587	0.872313	0.705881	-0.166431	28.738	27.498	28.5705	27.6041	27.6292	26.6606	26.1324	27.9769	28.1484	27.4855	27.4902	27.3767	28.4114	29.1805	27.5699	28.4013	28.1857	26.9877	28.1908	26.5818	27.822	27.1246
G1T0V4	Small nuclear ribonucleoprotein G	LOC100352744	0.816087	0.00939596	0.208468	1	-0.522999	23.4744	22.0893	22.9291	22.402	0.116294	-0.956074	-0.54531	0.527058	0.839781	1.07237	1.38509	0.312723	23.545	22.7222	23.6834	22.3937	22.3011	21.8177	23.3041	22.1982	22.461	22.2375	22.3935	22.6342	23.9004	24.2178	23.0478	23.5717	23.9497	21.8272	22.0625	21.9785	22.2184	20.4995
G1SRI2	Pyridoxal dependent decarboxylase domain containing 1	PDXDC1	0.354709	0.0450913	0.912735	1	-0.52549	24.6944	22.8365	23.8188	22.1432	0.784426	-1.76668	-0.875606	1.6755	0.982257	2.55111	1.85786	-0.693245	26.604	22.7737	26.1403	22.2076	21.3682	22.4894	21.135	22.0134	22.4723	22.7847	21.9646	25.6262	25.4919	27.1032	21.6079	23.6425	22.0969	21.3012	22.2747	21.3337	27.0925	22.9198
Q8HZX7	Synaptobrevin-2 (Fragment)	LOC100008775	0.0581329	0.00544679	0.0909991	0.920507	-0.526705	22.2991	21.828	23.6601	21.9625	-0.747745	-1.08435	1.36099	1.69759	1.83209	0.336601	0.471106	0.134505	22.8271	22.0728	24.7865	24.1594	24.4545	22.0685	22.4108	21.4953	21.9228	22.8366	21.0409	21.7336	21.7527	21.9986	23.4774	22.5331	22.1357	20.7276	22.1635	21.3853	22.2783	22.2774
G1T369	DCN1-like protein	DCUN1D1	0.621936	0.0308651	0.908337	1	-0.528476	24.4459	23.9341	24.3603	23.7948	0.112466	-0.538647	-0.0856125	0.5655	0.426181	0.651113	0.511794	-0.139319	23.8441	24.548	24.347	24.5748	24.4875	24.0986	22.2101	24.2055	23.9345	24.1308	24.1893	24.2567	24.4942	24.8392	24.548	24.0913	23.0217	24.2979	23.9748	23.5968	24.3273	24.386
G1T8R1	Platelet-activating factor acetylhydrolase IB subunit alpha	RAP1GAP2	0.014717	0.000635728	0.989708	0.107438	-0.530432	25.6835	25.4294	25.8475	25.5951	-0.164872	-0.253249	0.164069	0.252446	0.41812	0.088377	0.254052	0.165675	26.0101	25.8139	25.8409	25.7849	25.7878	25.5384	25.3942	25.455	25.861	25.7451	25.5766	25.7021	25.6127	25.7266	25.715	25.661	25.126	25.2961	25.4949	25.5505	25.4858	25.6231
A0A5F9CWV3	Threonyl-tRNA synthetase	TARS	0.173623	0.0229126	0.626356	1	-0.531261	24.5688	23.9941	24.1928	23.8089	0.280595	-0.479328	-0.376057	0.383865	0.198733	0.759922	0.574791	-0.185132	24.575	23.7914	24.8421	24.0109	23.7445	23.5506	24.2325	23.9503	24.0351	23.391	23.694	24.6458	24.3802	24.8322	24.3598	24.6262	24.7026	24.0955	23.6613	22.9002	24.3775	24.2272
G1U2E3	Zinc finger protein 341	CHMP4B	0.617453	0.016776	0.984942	1	-0.53245	25.9385	25.6138	25.9978	25.6779	-0.0616655	-0.322269	0.0593258	0.319929	0.383935	0.260604	0.324609	0.0640052	25.8793	26.0041	26.2637	25.6015	26.2403	25.2523	26.089	25.2876	25.9123	26.1597	25.3662	25.949	25.8216	26.1209	25.8983	25.9026	25.8115	25.307	25.6661	25.4108	25.646	25.8416
G1SHZ8	Chaperonin containing TCP1 subunit 8	CCT8	0.319216	0.0459991	0.218056	1	-0.533239	26.2378	26.1853	26.2604	26.053	0.0548192	-0.129954	0.0225681	0.207342	0.075135	0.184774	0.0525669	-0.132207	26.3897	26.2501	26.3002	26.2933	26.0685	26.0571	26.1389	25.7466	25.9735	26.2749	26.1273	26.409	26.3889	26.0654	26.0824	26.2435	26.2495	26.2181	26.1973	26.2345	26.1951	26.017
A0A5F9DMA8	Acyl-CoA synthetase long chain family member 4	ACSL4	0.523015	0.0291574	0.507752	1	-0.537257	23.3321	22.621	23.0085	22.613	0.165794	-0.553342	-0.323572	0.395564	0.387548	0.719136	0.71112	-0.00801659	22.3454	22.3661	23.4556	23.4698	23.4059	22.0907	21.9644	22.2825	22.6031	23.3817	23.3554	22.9086	23.5424	23.6321	23.6187	22.9587	22.0427	23.3419	23.0517	21.997	22.5508	22.7418
A0A5F9DDE1	Cytochrome P450 1A1	CYP1A2	0.978527	0.00922004	0.501343	1	-0.53877	25.4888	24.9508	25.3729	25.0399	0.0133767	-0.435547	-0.115866	0.333058	0.42217	0.448924	0.538036	0.0891126	25.6	25.1712	25.176	25.4727	25.4448	24.4745	24.8174	25.1607	25.8136	25.2998	24.6733	25.9118	25.4198	25.4177	25.1011	25.5936	25.459	24.5298	24.6991	24.9888	25.041	24.9869
A0A5F9DJG6	Amine oxidase		0.289625	0.0152095	0.259097	1	-0.54061	24.823	23.8155	24.9457	22.3903	0.651272	-1.78147	0.122664	2.55541	1.1302	2.43274	1.00754	-1.42521	25.359	25.3102	22.8113	26.0755	25.1725	23.5873	23.3191	20.6495	23.0233	22.1326	21.6299	25.9364	25.5765	25.5792	25.084	21.939	22.2302	23.5444	22.4534	26.0992	26.5064	22.0593
A0A5F9DIR0	Uncharacterized protein	HMGN5	0.72892	0.0125929	0.174787	1	-0.552771	24.2437	22.9462	23.657	23.2358	0.148536	-0.859331	-0.586642	0.421225	0.710795	1.00787	1.29744	0.28957	23.2791	23.8573	24.198	23.7599	23.1908	23.4322	23.2733	22.4335	22.294	24.1166	23.865	23.2897	24.1044	24.7629	24.3584	24.7028	22.8227	21.648	22.1178	24.1201	23.1459	23.8227
G1TVL1	Nuclear RNA export factor 1	LOC100346215	0.108634	0.045471	0.892944	1	-0.563338	27.9927	27.8076	27.8518	27.6415	0.153527	-0.197728	-0.140969	0.210286	0.0442009	0.351256	0.18517	-0.166085	27.9671	27.9757	27.8537	27.685	27.7774	27.4477	27.3815	27.6481	27.5436	28.2671	27.5611	28.1107	28.1213	28.0277	28.007	27.697	27.8954	27.8856	27.9224	27.485	27.7782	27.8788
A0A5F9CHG8	MAP7 domain containing 1	MAP7D1	0.308781	0.0396162	0.406042	1	-0.565416	22.4267	22.022	23.01	22.1017	-0.331548	-0.656505	0.583324	0.908281	0.988052	0.324957	0.404729	0.0797717	23.6816	22.0475	22.76	23.1667	23.3943	22.5426	21.4587	21.515	22.3584	22.8718	21.864	22.4268	22.0295	21.9926	23.7816	21.903	21.5976	22.3623	20.7226	22.3308	22.8794	22.2391
G1U8C4	Proteasome activator subunit 1	PSME1	0.667353	0.0269758	0.567714	1	-0.567798	24.7225	24.4816	24.7489	24.3544	0.0504272	-0.317711	0.0263737	0.394512	0.267284	0.368138	0.24091	-0.127228	24.9248	24.307	25.2715	24.5017	24.7395	24.5575	24.2799	24.3527	24.2291	24.4546	24.2526	24.7377	24.84	24.7949	24.3406	24.8995	24.849	23.8366	24.5827	24.1014	24.8249	24.695
A0A140TAW0	Calumenin		0.930702	0.0319655	0.557626	1	-0.567866	26.537	26.3723	26.5908	26.3121	0.00319427	-0.221662	0.0537689	0.278626	0.218468	0.224857	0.164699	-0.0601575	26.4973	26.6589	26.8755	26.5467	26.3753	26.1821	26.362	26.1005	26.727	26.1734	26.3277	26.3309	26.7948	26.5876	26.7071	26.2645	26.769	26.5205	26.2097	26.2727	26.3391	26.1227
A0A5F9DNQ1	Calponin-homology (CH) domain-containing protein		0.655115	0.0174958	0.708974	1	-0.569954	27.6859	26.0875	27.6583	25.5179	0.298574	-1.86937	-0.0276131	2.14033	1.57079	2.16794	1.59841	-0.569536	27.9452	27.7144	27.3001	27.6603	27.6713	27.201	26.8851	22.9415	27.3893	27.0214	21.6694	27.5359	27.8075	27.5015	27.8734	27.7111	27.3232	26.7017	26.6224	22.2603	26.712	26.9052
G1U7U3	Nucleoside diphosphate kinase	100339590;NME2	0.86417	0.026103	0.763814	1	-0.575172	29.0219	28.7426	29.0055	28.7887	-0.0148452	-0.248042	-0.0163708	0.216826	0.262887	0.233197	0.279258	0.0460612	28.7422	29.12	29.1092	29.0271	29.0291	28.7886	28.5866	28.3791	29.3272	28.8518	28.799	29.2046	28.9421	29.0478	29.2248	28.6902	28.7364	28.7856	28.5755	28.5247	28.6916	29.1421
G1STT3	SERPIN domain-containing protein	SERPINB10	0.390618	0.0213386	0.174499	1	-0.575315	23.6083	23.1325	23.8945	22.204	0.321127	-1.08313	0.286195	1.69045	0.762003	1.40426	0.475808	-0.92845	22.9547	23.3918	26.0461	23.5669	23.513	21.6011	23.9901	21.7335	21.8157	22.1536	21.9302	23.8613	24.3512	24.0421	22.1184	23.6686	24.2329	23.018	21.9104	21.9642	23.858	23.8114
G1SWY0	RAB6A, member RAS oncogene family	RAB39A;RAB6A;RAB6B	0.00813357	0.0118731	0.0153498	1	-0.581546	28.0613	27.9801	28.0343	24.3405	1.8333	-1.88754	-0.0270348	3.69381	0.0542442	3.72084	0.0812789	-3.63956	28.3415	27.8416	28.098	27.9657	27.9247	27.8867	22.6434	22.8396	21.3073	23.0683	28.2977	28.2606	27.9618	27.9484	27.9852	28.1506	27.828	28.0236	27.6929	27.9196	28.3377	28.0785
G1T2G4	Eukaryotic translation initiation factor 2 subunit 1	EIF2S1	0.107496	0.0289321	0.150343	1	-0.592051	24.3385	24.248	24.3335	23.9307	0.16112	-0.246699	-0.00499344	0.402825	0.0855789	0.407819	0.0905724	-0.317246	24.4003	24.3115	24.5731	24.1617	24.221	24.084	23.9976	23.8388	23.1541	24.2928	24.217	24.4398	24.4268	24.2234	24.2907	24.3119	24.3598	24.2468	24.1707	24.0569	24.3544	24.299
A0A5F9D2H6	HECT and RLD domain containing E3 ubiquitin protein ligase 4	HERC4	0.080946	0.03619	0.632055	1	-0.592305	23.5058	23.1976	23.2785	22.8014	0.311715	-0.392637	-0.227222	0.477129	0.0809219	0.704351	0.308144	-0.396207	23.1131	23.4185	23.2926	23.1974	23.3709	22.9115	22.1867	21.7924	23.1938	23.455	23.269	23.614	23.6209	23.448	23.7895	23.0564	22.7042	23.4086	23.471	23.1335	23.1915	23.277
A0A5F9DGY8	Peptidyl-prolyl cis-trans isomerase		0.850241	0.0194598	0.942007	1	-0.601127	23.1807	22.1911	23.222	22.2878	-0.0690069	-0.961898	0.0413475	0.934238	1.0309	0.892891	0.989557	0.0966663	23.0559	23.2777	22.0787	23.9886	23.7091	22.2068	22.6247	21.8805	22.1339	23.4238	21.4569	22.5716	23.2597	23.9258	23.9903	22.156	22.555	21.8814	20.0768	23.3288	23.0346	22.27
A0A5F9DCT3	Eukaryotic translation initiation factor 4B	EIF4B	0.00564916	0.000591148	0.0021537	0.099904	-0.603582	24.5409	24.3929	24.7383	22.7666	0.714436	-1.05984	0.197408	1.97168	0.345404	1.77427	0.147995	-1.62628	24.4719	25.0412	25.1887	24.414	24.5759	23.1384	22.0316	22.8754	24.4004	22.7529	21.4012	24.5496	24.7298	24.4765	24.3259	24.6228	24.2252	24.4863	23.8585	24.7181	24.3144	24.755
A0A5F9CN83	Uncharacterized protein	CAPN3	0.780323	0.00844654	0.861906	1	-0.606891	26.2729	26.0258	26.3151	26.0366	-0.0264884	-0.262815	0.0421741	0.278501	0.289303	0.236326	0.247129	0.0108026	26.3465	26.5496	25.951	26.4992	26.229	26.0626	25.8255	25.9539	25.9314	26.2565	26.1894	26.1764	26.4887	26.0629	26.5687	26.0677	26.3065	26.0807	25.9698	26.147	25.8521	25.7984
B2ZDY6	Chaperonin-containing T-complex polypeptide alpha subunit	TCP1	0.189051	0.0139247	0.28174	1	-0.612897	26.1835	26.0966	26.3218	26.1154	-0.0785977	-0.14661	0.138324	0.206337	0.225208	0.0680126	0.0868836	0.018871	26.3369	26.2552	26.3957	26.4246	26.1965	26.0858	26.1165	25.9118	26.0393	26.2409	26.2985	26.1635	26.3541	25.9525	26.1673	26.2799	26.2561	26.1956	26.0038	25.9986	26.0976	26.0277
G1T085	Supervillin	SVIL	0.311936	0.0185215	0.683811	1	-0.620691	24.2976	23.6495	24.7409	23.8461	-0.319917	-0.771418	0.443253	0.894753	1.09134	0.451501	0.648083	0.196582	24.9884	24.8324	24.8368	24.2986	24.7481	24.0531	23.812	23.8836	23.2137	23.9757	24.1386	24.5282	23.9609	24.3991	24.2955	24.3043	23.998	24.1813	21.1918	23.6391	24.5213	24.3656
A0A5F9CGT7	Heat shock protein HSP 90-beta	HSP90AB1	0.986729	0.0288791	0.112431	1	-0.623249	28.2081	28.1674	28.3121	28.079	-0.00777915	-0.136922	0.104002	0.233145	0.144701	0.129142	0.0406983	-0.0884441	28.449	28.2666	28.2953	28.2039	28.3458	28.0007	28.1092	27.9224	27.958	28.3986	28.085	28.272	28.2238	28.0675	28.365	28.1125	28.3773	28.2587	28.1324	28.0092	28.084	28.143
A0A5F9CU07	Actin, aortic smooth muscle	ACTB;ACTG2	0.886965	0.0173107	0.323161	1	-0.624141	25.9546	24.5742	27.0309	23.9036	-0.202864	-2.25384	1.07635	3.12733	2.4567	2.05097	1.38035	-0.670625	26.9575	27.6293	27.8334	25.7244	27.01	22.4347	22.0136	22.4209	27.0192	22.5279	27.0052	26.8605	26.3651	26.942	22.4442	27.161	26.4516	26.718	22.5718	22.4681	26.6693	22.5665
G1SKP2	Importin 5	IPO5	0.0441704	0.0274515	0.89188	1	-0.629456	25.4871	25.2985	25.3158	25.1477	0.161109	-0.178365	-0.171357	0.168118	0.017256	0.339475	0.188613	-0.150862	25.5651	25.1127	25.3811	25.1825	25.3375	25.268	25.0541	24.9138	25.1328	25.4655	25.0517	25.4199	25.7648	25.2518	25.567	25.4322	25.3908	25.2283	25.1652	25.1843	25.3332	25.4892
G1SHC5	Uncharacterized protein	RCC1	0.245557	0.0303362	0.393307	1	-0.63005	23.7678	23.3463	23.6989	22.7779	0.318634	-0.671232	-0.0688946	0.920971	0.352598	0.989865	0.421493	-0.568373	22.6873	23.7373	24.1793	23.8676	24.023	21.8646	21.9909	22.8889	22.0815	24.3229	23.5188	23.8366	23.3971	23.9113	23.6633	24.0306	23.4302	23.8644	23.0486	22.4406	23.8934	23.4006
G1T0T5	COP9 signalosome subunit 7A	COPS7A	0.793225	0.0405729	0.83798	1	-0.630187	25.3343	24.7575	25.3232	24.6266	0.0710073	-0.636697	-0.0111458	0.696559	0.56569	0.707705	0.576836	-0.130869	25.7176	25.4531	24.9725	25.3855	25.087	25.1381	22.8108	24.9014	24.9642	25.3066	24.6386	25.1951	25.6971	25.4106	25.6698	24.6988	25.3405	25.0749	23.3048	25.0724	24.5176	25.2347
G1TQY6	Kelch like family member 41	KLHL41	0.439861	0.0289736	0.789346	1	-0.639431	28.0294	27.8856	27.9958	27.8149	0.0521436	-0.162401	-0.0335873	0.180958	0.110258	0.214545	0.143845	-0.0707	28.0707	28.0101	27.7488	28.167	27.9827	27.8844	27.6626	27.5231	27.9252	28.166	27.728	27.9404	28.078	28.0462	28.132	27.9505	27.9378	27.9305	27.6889	27.9814	27.7705	28.0045
G1TMS5	Chaperonin containing TCP1 subunit 5	CCT5	0.677445	0.0202473	0.135244	1	-0.648137	27.3959	27.3252	27.4884	27.1926	0.0200694	-0.183258	0.0924782	0.295805	0.163188	0.203327	0.0707103	-0.132617	27.4245	27.43	27.5904	27.5353	27.4619	27.1264	27.37	26.8179	27.3026	27.4317	27.1069	27.4412	27.5871	27.1945	27.4324	27.3244	27.5748	27.2462	27.0638	27.4345	27.3079	27.324
G1SSX2	HECT, UBA and WWE domain containing E3 ubiquitin protein ligase 1	HUWE1	0.303321	0.0363574	0.611365	1	-0.648335	23.8354	23.5825	23.7642	23.3613	0.146214	-0.327936	-0.0712212	0.402929	0.181722	0.47415	0.252943	-0.221207	23.9203	23.5707	23.7217	23.8994	23.709	23.4003	23.2219	23.2275	23.4072	24.0833	22.8275	24.0523	23.9153	23.6409	23.893	23.6757	23.8468	23.5372	22.7178	23.628	23.9561	23.8091
G1U0J7	Protein kinase domain-containing protein	LOC100339192	0.631085	0.0123495	0.432674	1	-0.65626	23.8477	23.1411	23.9867	22.7066	0.147752	-0.993356	0.139016	1.28012	0.845604	1.14111	0.706588	-0.43452	24.1919	23.2659	24.0703	24.1888	24.2168	23.753	21.9256	21.8139	22.2818	24.3794	22.0861	24.682	22.6068	23.9082	24.4313	23.6103	23.7813	22.3391	22.8952	23.8573	23.9077	22.0663
G1U9U0	T-complex protein 1 subunit delta	CCT4	0.423632	0.0204729	0.895696	1	-0.658729	26.3876	26.2131	26.4313	26.2742	-0.0524114	-0.165805	0.0437359	0.157129	0.218216	0.113393	0.17448	0.061087	26.4996	26.252	26.6721	26.3262	26.4067	26.2609	26.2306	26.0023	26.2093	26.5052	26.4369	26.3988	26.5147	26.3489	26.3609	26.3146	26.4087	25.9627	26.1906	26.1314	26.3515	26.2337
G1SCY3	Ubiquitin protein ligase E3 component n-recognin 4	UBR4	0.0100156	0.0402074	0.338248	1	-0.66002	25.1197	24.8328	24.7006	23.9535	0.649186	-0.517015	-0.419145	0.747056	-0.13217	1.1662	0.286974	-0.879226	25.0398	24.5158	24.8515	24.7049	24.3909	24.6556	22.9339	23.7018	23.6248	24.1511	24.6541	24.6656	25.7563	25.3669	24.8631	24.9468	25.2944	25.1633	23.9023	24.4887	25.6549	24.4928
G1SMM5	DnaJ heat shock protein family (Hsp40) member A2	DNAJA2	0.677602	0.0219517	0.542567	1	-0.665628	25.6547	25.3781	25.6923	25.2336	0.0534208	-0.367625	0.0375736	0.45862	0.314204	0.421046	0.276631	-0.144415	25.4539	25.5921	25.7398	25.5874	26.0881	25.4397	24.8067	24.7973	25.2522	25.4068	25.6991	25.5236	25.6179	26.166	25.0915	25.8744	25.7205	25.5917	25.2915	25.1853	25.6393	24.8399
A0A5F9CQD4	Dynactin subunit 2	DCTN2	0.639046	0.00229025	0.802943	0.387052	-0.667209	26.0922	25.8319	26.1515	25.8512	-0.0393389	-0.28032	0.0593391	0.30032	0.319659	0.240981	0.26032	0.0193386	26.2056	26.0713	26.2977	25.9636	26.2195	25.4861	26.0678	25.8167	25.6192	26.185	25.9325	26.0184	26.2298	26.0788	26.0226	26.1113	25.8549	26.0358	25.7188	25.5928	26.0337	25.7552
G1TZV3	Clat_adaptor_s domain-containing protein	AP1M1	0.962111	0.00147787	0.951775	0.24976	-0.672988	24.7495	22.0796	24.7632	22.0045	0.0307163	-2.71429	0.0137157	2.75872	2.68358	2.74501	2.66986	-0.0751483	22.3632	26.7159	26.1773	22.3509	26.2088	21.8374	21.5516	21.5274	22.6447	23.2499	21.2159	26.3953	22.662	26.5499	26.8431	21.2972	23.4291	21.6093	21.9434	21.5429	22.1036	21.8496
A0A5F9CZ69	Glutaminase		0.21052	0.00480347	0.799075	0.811786	-0.673068	25.1974	24.8001	25.409	24.9423	-0.176928	-0.432025	0.211645	0.466742	0.608953	0.255097	0.397308	0.142211	25.7039	25.1056	25.4886	25.3902	25.3567	25.4415	24.6603	24.9811	24.778	24.6638	25.129	25.0894	25.289	25.1963	25.2156	25.1965	25.3603	24.8926	24.0526	24.5311	24.7883	25.1755
G1TDB3	40S ribosomal protein S25	RPS25	0.124521	0.00287757	0.394793	0.48631	-0.677183	27.098	26.8569	27.0368	26.6324	0.142838	-0.322767	-0.061198	0.404407	0.179929	0.465605	0.241127	-0.224478	26.9873	26.9832	27.0364	27.0808	27.0964	26.2994	26.6925	26.5301	26.5187	26.8609	26.8928	27.4825	27.0508	27.1806	26.8323	26.9438	27.0508	27.1037	26.9392	26.3722	26.8446	26.8307
G1SKY1	Negative regulator of ubiquitin like proteins 1	NUB1	0.59974	0.0217188	0.80588	1	-0.677517	26.0168	24.4686	25.839	23.9497	0.34835	-1.71869	-0.177775	1.88927	1.37034	2.06704	1.54812	-0.518925	25.8347	26.1575	25.6347	25.6318	25.9363	25.806	22.6337	21.7758	25.9559	21.9487	25.5782	25.6411	25.7435	26.0749	26.1431	26.4812	26.0174	25.9357	21.2148	22.0268	25.8658	25.7513
A0A5F9CMG0	Eukaryotic translation initiation factor 3 subunit A	EIF3A	0.145648	0.0325623	0.70128	1	-0.678839	25.5097	25.3678	25.4294	25.2302	0.108935	-0.170551	-0.0802303	0.199256	0.061617	0.279486	0.141847	-0.137639	25.3857	25.1913	25.81	25.4256	25.3346	25.3472	25.1713	24.9139	25.3452	25.3452	25.2582	25.4904	25.5698	25.4399	25.5825	25.4658	25.4992	25.3306	25.219	25.1933	25.6585	25.3064
A0A5F9C9R7	Eukaryotic translation initiation factor 4 gamma 1	EIF4G1;eIF4GI	0.782822	0.0226548	0.583708	1	-0.681104	25.2691	25.0036	25.1919	25.0235	0.0286682	-0.216954	-0.0772381	0.168384	0.188286	0.245622	0.265524	0.0199016	25.2078	24.9777	25.2977	25.1499	25.3264	25.1994	24.9103	24.5825	25.1921	25.1023	25.1545	25.1276	25.2654	25.3152	25.3063	25.3312	25.2173	24.8469	24.9072	24.6051	25.1363	25.3089
G1SLK2	AAA domain-containing protein	PSMC5;SPATA5	0.314497	0.00671676	0.650133	1	-0.700031	25.8899	25.6893	26.0083	25.7364	-0.0827363	-0.236227	0.118324	0.271814	0.318963	0.15349	0.200639	0.0471487	25.9914	25.928	26.028	26.0775	26.0162	25.602	25.6536	25.4827	25.6089	25.9815	26.0899	25.7832	26.0839	25.8016	25.7598	26.0212	26.0453	25.6023	25.5789	25.5469	25.5718	25.7907
A0A5F9DPT2	Heat shock protein HSP 90-alpha		0.665961	0.0121739	0.783505	1	-0.700731	26.9169	26.4229	26.7974	26.3933	0.0745167	-0.449082	-0.119458	0.404141	0.374565	0.523599	0.494023	-0.0295753	26.5461	26.4871	26.8305	27.0717	27.0518	26.741	26.6302	25.3608	26.5852	26.6407	26.4019	26.7108	26.9514	26.8221	27.0288	27.0713	26.5376	26.4088	25.7239	26.4218	26.9844	26.4607
G1SSA2	26S proteasome non-ATPase regulatory subunit 2	PSMD2	0.936635	0.0239883	0.974537	1	-0.702316	26.2358	26.0219	26.2459	26.0263	-0.00731888	-0.21677	0.010165	0.219616	0.224088	0.209451	0.213923	0.00447273	26.3236	26.1434	26.1759	26.3418	26.245	26.1137	25.6908	25.9439	25.8013	26.3144	26.2938	26.0377	26.3187	26.4133	26.218	26.1912	26.4676	25.896	25.7226	26.1008	25.9467	25.9974
A0A5F9CCB2	Kelch like family member 40	KLHL40	0.969698	0.00977434	0.972718	1	-0.703554	26.1678	25.8981	26.1678	25.9046	-0.0032472	-0.266458	4.88281e-05	0.26326	0.269706	0.263211	0.269657	0.00644557	26.2996	26.1745	25.9359	26.131	26.2982	25.9858	25.7718	25.4644	25.9082	26.3249	25.9724	26.1197	26.143	26.1089	26.4625	26.0048	26.1789	26.1585	25.8313	25.7297	25.7315	25.7589
G1TU13	Uncharacterized protein	LOC100359176	0.75664	0.0224313	0.289811	1	-0.722523	26.7856	26.5476	26.9339	26.3269	0.0362378	-0.422487	0.148273	0.606998	0.38625	0.458725	0.237977	-0.220748	26.638	26.8044	27.1659	27.0146	27.0467	26.435	26.4603	25.7064	26.3307	26.4782	26.5508	26.0666	27.0069	27.1671	26.8335	26.854	26.9106	26.3485	25.7141	26.2751	27.1642	26.8733
G1U535	Retinol dehydrogenase 14	RDH14	0.48479	0.0219398	0.646708	1	-0.723613	25.1191	24.328	25.0409	23.8885	0.25884	-0.971818	-0.0782173	1.15244	0.712978	1.23066	0.791195	-0.439463	25.1521	24.4967	25.3463	25.0349	25.1746	24.4531	22.559	23.2085	24.4811	24.4098	24.2195	24.3657	24.9817	25.5404	25.6071	25.1008	24.7719	25.1169	21.4455	24.8315	24.9013	24.9006
A0A5F9DVY8	Uncharacterized protein	PIGT	0.282586	0.00146164	0.931134	0.247017	-0.727052	23.9161	22.5216	23.4807	22.1499	0.40358	-1.36263	-0.435413	1.3308	0.959054	1.76621	1.39447	-0.371747	24.0846	23.7972	23.1095	22.5229	23.8891	23.5717	22.4609	21.0441	22.114	22.1226	21.5858	23.918	24.1838	23.6219	24.0483	23.8084	24.1824	23.764	21.964	20.9994	22.3842	21.8357
G1TUD6	AAA domain-containing protein	PSMC4	0.615676	0.0195983	0.692437	1	-0.728356	26.2966	26.1052	26.3805	26.1179	-0.0483097	-0.226998	0.0839241	0.262612	0.275307	0.178688	0.191383	0.0126953	26.4542	26.0991	26.4585	26.466	26.4246	26.376	26.0138	25.7623	25.9623	26.2956	26.2973	26.1677	26.3691	26.33	26.2672	26.3488	26.4533	25.9012	25.7297	26.1326	26.3233	26.0909
A0A5F9C468	Sarcolemmal membrane-associated protein	SLMAP	0.181793	6.12113e-05	0.633064	0.0103447	-0.73305	24.5992	22.1478	24.9676	22.9354	-0.578022	-2.24178	0.368378	2.03213	2.8198	1.66376	2.45142	0.787665	24.6259	25.0513	25.0991	24.9166	25.145	24.607	21.8477	21.9639	21.9385	25.4713	21.7842	24.9095	24.6831	24.886	23.1791	25.3381	22.1901	21.8798	21.8711	22.848	22.7701	21.3276
G1SQL0	AAA domain-containing protein	LOC100350591	0.721837	0.0146141	0.939114	1	-0.733408	26.098	25.837	26.1422	25.8658	-0.0365163	-0.26864	0.0442196	0.276343	0.305156	0.232123	0.260936	0.028813	26.081	25.9877	26.1959	26.1872	26.2592	25.802	25.7177	25.4111	25.9061	26.1425	26.2157	26.0234	26.3022	26.1639	25.8815	26.1188	26.2658	25.8739	25.4057	25.8983	25.7088	25.8698
G1U115	Proteasome 26S subunit, non-ATPase 6	PSMD6	0.211716	0.0114315	0.497012	1	-0.740935	26.2301	25.9626	26.1629	25.7207	0.154558	-0.354884	-0.067202	0.44224	0.200325	0.509442	0.267527	-0.241914	26.3072	25.6625	26.1362	26.212	26.4968	25.8919	24.9747	25.3285	25.8984	26.0989	26.1316	26.0726	26.2063	26.3762	26.2151	26.2804	26.0968	25.9297	25.9323	25.8667	26.0498	25.9002
G1TKY3	Calpain-2 catalytic subunit	CAPN2	0.132221	0.00137378	0.970476	0.232168	-0.748543	26.2651	26.0859	26.1894	26.0137	0.0739007	-0.177454	-0.075663	0.175692	0.103553	0.251355	0.179216	-0.0721385	26.1875	26.2206	26.061	26.2204	26.2578	26.0523	26.0697	25.7995	26.0039	26.0539	26.1031	26.2492	26.3722	26.1189	26.2476	26.3377	26.2684	26.0562	26.075	25.8869	26.2118	26.0171
A0A5F9DLZ7	26S proteasome non-ATPase regulatory subunit 1	PSMD1	0.0644374	0.00972484	0.861971	1	-0.763711	25.7535	25.5167	25.5872	25.3777	0.152642	-0.223155	-0.166254	0.209542	0.0705128	0.375796	0.236767	-0.13903	25.5286	25.59	25.5219	25.6929	25.6027	25.4532	25.2483	25.2724	25.2902	25.6208	25.3811	25.7007	26.0015	25.7967	25.761	25.5075	25.8525	25.5656	25.1712	25.2451	25.6745	25.5914
A0A5F9C6P7	Proteasome 26S subunit, ATPase 2	PSMC2	0.725378	0.00198256	0.598472	0.335053	-0.781788	25.545	25.3081	25.5627	25.2433	0.0235954	-0.278155	0.017659	0.319409	0.25456	0.301751	0.236901	-0.0648499	25.5384	25.4183	25.3954	25.6724	25.789	25.3719	25.167	24.8035	25.2287	25.4135	25.4749	25.422	25.7384	25.6581	25.3356	25.571	25.4793	25.3331	25.3223	25.1516	25.3269	25.2355
G1T5Y2	Family with sequence similarity 49 member B	FAM49A;FAM49B	0.0535502	0.00518231	0.569955	0.87581	-0.783524	24.2846	24.0621	24.1627	23.8412	0.171403	-0.271924	-0.121921	0.321405	0.100521	0.443327	0.222442	-0.220885	24.2891	24.0964	24.3206	24.0937	24.0135	23.8401	23.6826	23.5516	23.5888	24.2943	24.0901	24.3473	24.3817	24.3128	24.2684	24.1128	24.3701	24.0073	23.8537	24.004	23.9775	24.1602
G1SVA3	Proteasome 26S subunit, non-ATPase 11	PSMD11	0.323964	0.00584282	0.842449	0.987437	-0.796264	26.6388	26.3986	26.5739	26.3006	0.0814486	-0.256733	-0.0648849	0.273297	0.175285	0.338182	0.24017	-0.0980123	26.5591	26.3407	26.6665	26.7381	26.5652	26.3529	26.2124	25.7446	26.3522	26.6328	26.5089	26.5019	26.6792	26.6878	26.6736	26.6516	26.6109	26.3444	26.2723	26.3718	26.4564	26.336
Proteins with moderate to high correlation with the respective first principal component (C1 ≥ 0.6) are bolded.
