# Supplementary material for: Proteomic analysis reveals that aging rabbit vocal folds are more vulnerable to changes caused by systemic dehydration
Source: BMC Genomics. 2022 Nov 21;23:762. doi: 10.1186/s12864-022-08975-x (PMC9677652; doi:10.1186/s12864-022-08975-x)
Supplement: Supplementary file 3 — Additional file 3. [file 12864_2022_8975_MOESM3_ESM.xlsx]

## Sheet: Interaction changes
Table S3. Proteins differentially regulated by an interaction effect, and the magnitude of changes in young and older rabbit vocal folds in response to systemic dehydration.
Uniprot ID	Gene symbol	Protein name	P_Interaction effect	Older-control (OC)	Older-dehydrated (OD)	Young-control (YC)	Young-dehydrated (YD)	Log2 Mean difference* (YD-YC)	Log2 Mean difference* (OD-OC)	Direction of change in Young	Direction of change in Older
G1SG42	FAM98B	Family with sequence similarity 98 member B	8.13693e-05	23.6538	22.0737	22.9262	23.4892	0.56305	-1.58005	Up	Down
G1TVH4	COL18A1	Collagen XVIII alpha-1chain/Endostatin domain-containing protein	0.00104993	22.5211	24.6271	24.4849	24.6719	0.187052	2.10603	Unchanged	Up
A0A5F9C892	NSF	N-ethylmaleimide sensitive factor, vesicle fusing ATPase	0.00168191	25.3572	24.8136	24.9649	25.2686	0.303631	-0.543597	Unchanged	Down
A0A5F9D776	PTBP2	Polypyrimidine tract binding protein 2	0.00185553	23.4417	22.7267	21.6706	22.8476	1.17693	-0.714961	Up	Down
A0A5F9DCT3	EIF4B	Eukaryotic translation initiation factor 4B	0.0021537	24.7383	22.7666	24.5409	24.3929	-0.147995	-1.97168	Unchanged	Down
G1TFQ4	MYL2	Myosin regulatory light chain 2, ventricular/cardiac muscle isoform	0.0024478	22.7557	26.9423	28.1047	27.5315	-0.573208	4.18654	Down	Up
G1T437	PPT1	Palmitoyl-protein thioesterase 1	0.0027971	24.9336	24.8812	22.5263	24.7883	2.26201	-0.0523945	Up	Unchanged
G1SUR0	LACTB2	Lactamase beta 2	0.003493	22.9389	24.3212	23.7441	22.7941	-0.949968	1.3823	Down	Up
B6S6L6	apoCI	Apolipoprotein C-I	0.00392414	24.8993	21.7023	22.7719	23.4496	0.677717	-3.19704	Up	Down
G1T281	SNTA1	Alpha-1-syntrophin	0.00446618	26.9926	27.2817	27.1738	27.0673	-0.106551	0.289057	Unchanged	Unchanged
G1TAI4	PIP4K2B	Phosphatidylinositol-5-phosphate 4-kinase type 2 beta	0.00508078	22.2146	22.8937	23.9375	22.7476	-1.18989	0.67915	Down	Up
G1T1Y7	KRT14	Keratin 15	0.00512754	25.3426	23.7908	23.3094	24.9117	1.60234	-1.55186	Up	Down
G1U8Z2	CLPB	ClpB homolog, mitochondrial AAA ATPase chaperonin	0.00647545	22.235	25.1029	24.4198	24.1469	-0.272918	2.86792	Unchanged	Up
A0A3S8V6T8	ATP6	ATP synthase subunit a	0.00698259	28.6303	29.3152	28.9871	28.9289	-0.058182	0.684939	Unchanged	Up
A0A5F9DRE0	HMBS	Hydroxymethylbilane synthase	0.0072015	22.7984	21.9052	22.2591	23.34	1.08091	-0.893245	Up	Down
G1T673	CHP1;LOC100354380	Calcineurin like EF-hand protein 1	0.00724987	24.7251	23.7474	23.5765	24.3807	0.804231	-0.977771	Up	Down
A0A5F9CZL4	TOR1AIP1	Uncharacterized protein	0.00833748	25.0088	24.86	24.623	24.928	0.304982	-0.148731	Unchanged	Unchanged
G1T8P3	SNRNP70	Small nuclear ribonucleoprotein U1 subunit 70	0.00923359	23.8152	22.6074	22.463	22.8981	0.435074	-1.20779	Up	Down
G1TNA5	ALDH1A1	Retinal dehydrogenase 1	0.00975621	29.1866	29.0738	29.0562	29.4928	0.436598	-0.112782	Up	Unchanged
G1SPB7	CTSZ;LOC100348105	Cathepsin Z	0.0104943	23.3101	21.9723	22.3037	23.2417	0.937978	-1.33781	Up	Down
A0A5F9CQS8	D2HGDH	D-2-hydroxyglutarate dehydrogenase	0.0107171	24.8905	25.2719	25.2743	24.8305	-0.443772	0.38134	Down	Up
A0A5F9D4L2	MYL3	Myosin light chain 3	0.0107675	24.7898	28.0511	28.7603	27.9013	-0.858934	3.26127	Down	Up
G1T444	SLC25A24	Calcium-binding mitochondrial carrier protein SCaMC-1	0.0108015	27.0495	26.454	26.9173	27.1701	0.252842	-0.595522	Unchanged	Down
G1SD77	ARMC1	Armadillo repeat-containing protein 1	0.0109556	22.4382	23.347	22.6141	22.1964	-0.417784	0.908816	Down	Up
G1T1Z5	ECM1	Extracellular matrix protein 1	0.0115716	23.0467	24.6161	24.0476	23.7688	-0.278788	1.56949	Unchanged	Up
G1T1F0	LOC100351184	Uncharacterized protein	0.0116505	27.2871	27.1719	26.9896	27.4497	0.460085	-0.115184	Up	Unchanged
G1SHQ6	SNCB	Beta-synuclein	0.0116985	24.949	23.0286	22.3438	23.7365	1.3927	-1.92037	Up	Down
G1SHP2	COL6A6	Collagen type VI alpha 6 chain	0.012135	25.8362	26.5706	26.6261	26.3046	-0.321476	0.734352	Unchanged	Up
A0A5F9D150	FBLN5	Fibulin 5	0.012465	24.3045	26.6323	27.5383	27.5675	0.0291604	2.32781	Unchanged	Up
G1TWW0	LCMT1	Leucine carboxyl methyltransferase 1	0.0128791	22.9451	23.7625	23.8069	23.4403	-0.366584	0.817449	Unchanged	Up
G1SLY0	SLC4A1	Anion exchange protein	0.0130021	26.035	25.2071	24.6294	25.7029	1.07345	-0.827856	Up	Down
A0A5F9DC47	SNRPE	Small nuclear ribonucleoprotein E	0.0134991	24.2801	21.9681	22.6712	23.3136	0.642345	-2.312	Up	Down
G1TJL0	LOC100349431	Uncharacterized protein	0.0135245	22.4269	22.5296	24.2587	22.374	-1.88474	0.102725	Down	Unchanged
G1SN05	EIF4A2	Uncharacterized protein	0.0140801	27.5126	27.305	27.4981	27.5376	0.0395217	-0.207577	Unchanged	Unchanged
G1T8V2	MFAP4	Microfibril associated protein 4	0.0151246	29.3064	30.3344	29.5212	29.4788	-0.0423946	1.02806	Unchanged	Up
G1SWY0	RAB39A;RAB6A;RAB6B	RAB6A, member RAS oncogene family	0.0153498	28.0343	24.3405	28.0613	27.9801	-0.0812789	-3.69381	Unchanged	Down
G1T9V6	USP24	Ubiquitin specific peptidase 24	0.0161509	22.7535	22.3187	21.8754	22.7543	0.878935	-0.434714	Up	Down
G1TXK3	AAMDC	Adipogenesis associated Mth938 domain containing	0.0163182	27.3286	27.3216	27.5415	26.7505	-0.79107	-0.00704409	Down	Unchanged
G1SQ54	HMOX2	Heme oxygenase	0.0163487	23.1789	24.1241	23.9898	23.1251	-0.864754	0.945262	Down	Up
G1SZ90	TNNI1	Troponin I, slow skeletal muscle	0.0175431	23.4088	25.4604	26.8358	25.8587	-0.977008	2.05158	Down	Up
G1SXJ3	LTBP1	Latent transforming growth factor beta binding protein 1	0.0191726	22.2273	23.3604	24.009	22.61	-1.39901	1.1331	Down	Up
G1T103	C12orf10	Chromosome 12 open reading frame 10	0.0193273	24.4959	24.2428	23.0244	24.6652	1.64084	-0.253107	Up	Unchanged
A0A5F9CQN3	MAPRE2	Microtubule associated protein RP/EB family member 2	0.0197736	22.9503	22.2493	22.4779	23.665	1.18705	-0.701027	Up	Down
G1U0Q2	RPS15	Ribosomal protein S15	0.0207273	27.7367	26.4286	26.783	27.0061	0.223095	-1.30812	Unchanged	Down
G1TBW9	DYNLL2	Dynein light chain	0.0225549	27.0203	27.4501	27.0591	27.0665	0.00737228	0.429754	Unchanged	Up
A0A5F9CKE3	LOC100349285	Ferritin	0.0230393	27.6433	26.6318	25.718	26.155	0.436906	-1.0115	Up	Down
G1U153	N/A	Uncharacterized protein	0.0234396	25.1312	23.8481	24.5918	25.3008	0.709025	-1.28309	Up	Down
G1SZH0	RBP4	Retinol-binding protein 4	0.0237651	27.6634	27.7917	28.2266	27.6497	-0.576858	0.12831	Down	Unchanged
A0A5F9DE89	AFM	Afamin	0.0244289	26.8298	26.8457	27.6468	26.8179	-0.828965	0.0159412	Down	Unchanged
G1T4X8	PSMB2	Proteasome subunit beta	0.0248505	26.0688	26.0169	25.8823	26.2529	0.370616	-0.0519214	Unchanged	Unchanged
G1TN25	AZGP1	Alpha-2-glycoprotein 1, zinc-binding	0.0249127	26.9014	27.5175	27.3472	27.359	0.0117519	0.616071	Unchanged	Up
G1TNJ2	ZYX	Zyxin	0.0251262	25.2265	24.3941	24.4275	25.3362	0.908652	-0.832398	Up	Down
A0A5F9CTS6	N/A	Uncharacterized protein	0.0254079	26.666	27.2394	26.9088	26.8575	-0.0513112	0.573408	Unchanged	Up
G1TDJ5	MYL6B	Uncharacterized protein	0.0263905	26.4686	28.2735	29.1995	28.6564	-0.543124	1.8049	Down	Up
G1TAW7	EIF2A	Eukaryotic translation initiation factor 2A	0.0277106	24.4554	23.507	24.1315	24.4145	0.282919	-0.948409	Unchanged	Down
G1TNT9	BCAM;CLPTM1	CLPTM1 regulator of GABA type A receptor forward trafficking	0.0291984	25.0146	25.2952	25.2873	25.0974	-0.189941	0.280569	Unchanged	Unchanged
G1SW24	AARS	Alanyl-tRNA synthetase	0.0297666	26.0699	26.4807	26.391	26.1976	-0.193379	0.410725	Unchanged	Up
A0A5F9C316	DTNA;DTNB	Dystrobrevin	0.030063	26.1835	26.5809	26.3295	26.2917	-0.0377898	0.397432	Unchanged	Up
Q28646	SGCG	Gamma-sarcoglycan	0.0301416	26.8755	27.3821	27.0473	27.0852	0.0378913	0.506573	Unchanged	Up
G1SCJ8	SERPING1	Plasma protease C1 inhibitor	0.0302515	27.713	28.3361	28.1756	27.8691	-0.306488	0.623107	Unchanged	Up
U3KPC4	MAVS	Mitochondrial antiviral signaling protein	0.0306852	26.139	26.3078	26.3961	26.0883	-0.307799	0.168753	Unchanged	Unchanged
G1TE68	LOC100357913	Histone H2A	0.0311168	32.7987	32.5765	32.2329	32.6284	0.395498	-0.222184	Up	Unchanged
A0A5F9D5W5	SUN2	Sad1 and UNC84 domain containing 2	0.0324615	25.1253	24.6865	24.7139	25.0583	0.3444	-0.438862	Unchanged	Down
A0A5F9DES8	LAMC1	Laminin subunit gamma 1	0.0326474	27.5624	28.2014	27.6355	27.6745	0.0390091	0.63903	Unchanged	Up
G1SCK7	PTGIS	Uncharacterized protein	0.0346821	22.3043	23.3523	22.764	22.5347	-0.229291	1.04798	Unchanged	Up
G1TX91	LZIC	Leucine zipper and CTNNBIP1 domain containing	0.0351621	23.0422	23.9444	23.5563	22.899	-0.657336	0.902173	Down	Up
G1SEC8	MFN1	Mitofusin 1	0.0354076	22.4734	22.9537	23.6495	22.9604	-0.689051	0.480285	Down	Up
A0A5F9DEF6	TPD52	Tumor protein D52	0.036176	23.9249	22.9082	22.8599	24.0886	1.22871	-1.01675	Up	Down
G1T8Y6	DMD	Uncharacterized protein	0.0367665	26.4462	26.8404	26.476	26.4706	-0.00540326	0.39418	Unchanged	Up
G1SS33	ATP6V1E1;ATP6V1E2	ATPase H+ transporting V1 subunit E1	0.0376687	23.926	22.249	23.4805	23.6743	0.193792	-1.67692	Unchanged	Down
G1SWS5	LHPP	Phospholysine phosphohistidine inorganic pyrophosphate phosphatase	0.0381387	22.8079	23.0204	21.9697	23.5313	1.56152	0.21249	Up	Unchanged
G1SZI0	SPG7	SPG7 matrix AAA peptidase subunit, paraplegin	0.038447	22.2444	23.0947	23.4371	23.2857	-0.151471	0.850353	Unchanged	Up
G1T8M9	LRPPRC	Leucine rich pentatricopeptide repeat containing	0.041049	26.169	26.2215	26.3433	26.0865	-0.256725	0.0525489	Unchanged	Unchanged
Q9TUZ7	NOS	Nitric oxide synthase (Fragment)	0.0440525	24.1306	24.5138	24.2399	24.1055	-0.134388	0.383171	Unchanged	Up
A0A5F9CU78	NID2	Nidogen 2	0.0452455	24.4856	25.1386	24.805	24.5225	-0.282498	0.652956	Unchanged	Up
G1TVS4	HPX	Hemopexin	0.045749	30.0047	30.431	30.9874	30.4233	-0.564084	0.426234	Down	Up
G1SV28	LOC100343529	HIT domain-containing protein	0.0459474	25.5464	27.1536	27.301	26.7109	-0.590041	1.60722	Down	Up
G1U8Y5	C8B	Complement component C8 beta chain	0.0471409	23.29	24.353	23.8756	23.1549	-0.720695	1.06293	Down	Up
G1SQ01	AKR1A1;LOC100346892	Aldo-keto reductase family 1 member A1	0.0483104	28.4996	28.7065	28.6659	28.467	-0.198892	0.206892	Unchanged	Unchanged
A0A5F9CC63	PICALM;SNAP91	Phosphatidylinositol binding clathrin assembly protein	0.0494067	24.233	22.7515	24.0411	24.0599	0.0187308	-1.48151	Unchanged	Down
U3KMR2	AHSG	Alpha-2-HS-glycoprotein	0.0497022	30.4788	30.9318	31.2662	30.9651	-0.30112	0.453039	Unchanged	Up
P: p-values.										39 unchanged	18 unchanged
OC: older-control, OD: older-dehydrated, YC: young-control, YD: young-dehydrated.
Mean difference: difference (Log2 scale) between the mean LFQ values of each protein for YD-YC and OD-OC.
*|Log2 Mean difference| of 0.38 denotes a fold change of 1.3 increase or decrease.
